# Supplementary material for: Transcriptome Analyses Throughout Chili Pepper Fruit Development Reveal Novel Insights into the Domestication Process
Source: Plants (Basel). 2021 Mar 19;10(3):585. doi: 10.3390/plants10030585 (PMC8003350; doi:10.3390/plants10030585)
Supplement: Supplementary file 1 [file plants-10-00585-s001.zip]

Archive with 2 entries (2 files):
- SG.xlsx
- Supplementary.pdf
