# Supplementary material for: Transcriptome Analyses Throughout Chili Pepper Fruit Development Reveal Novel Insights into the Domestication Process
Source: Plants (Basel). 2021 Mar 19;10(3):585. doi: 10.3390/plants10030585 (PMC8003350; doi:10.3390/plants10030585)
Supplement: Supplementary file 1 [file plants-10-00585-s001.zip › SG.xlsx]

## Sheet: Gene
Supplementary Excel file for "Transcriptomic analyses throughout chili pepper fruit development reveal novel insights into domestication process"
Authors: Octavio Martínez, Magda L. Arce-Rodríguez, Fernando Hernández-Godínez, Christian Escoto-Sandoval, Felipe Cervantes-Hernández, Corina Hayano-Kanashiro, José J. Ordaz-Ortiz, M. Humberto Reyes-Valdés, Fernando G. Razo-Mendivil, Ana Garcés-Claver and Neftalí Ochoa-Alejo.
id	ProtId	Prot_Desc	URL	isTF	D10W30	BioProc	ZunlaDom	P_value	Q_value	Gene_id	chromosome	scaffold	Strand	start	end	length	sequence
3	YP_009049789.1	NADH dehydrogenase subunit 6 (mitochondrion)	https://www.uniprot.org/uniprot/?query=YP_009049789.1	F	FALSE	T	NULL	0.622027	1	CA.PGAv.1.6.scaffold1.11	10	NULL	-	125821907	125822563	657	ATGATACTTTCCGTTTTGTCGAGCCCTGCTTTGGTCTCTGGTTTCATGGTTGTACGTGCAAAAAATCTAATACATTCCATTTTGTTTCTCATCCCAGTCTTTCGCAACACTTCAGGTTTACTTCTTTTGTTAGGTCTCGACTTCTTTGCTATGATCTTCCCAGTAGTTTATATAGGAGCTATAGCCATTTCATTTCTATTCATTGTTATGATTTTCCATATTCAAATAGCGGAGATTCACAAAGAAGTATTGCGCTATTTACTAGTGAGTGGCATTATTAGACTTATCTTTTGGTTGGAGATATTCTTTATTTTAGATAATGAAAGCATTCCATTACTACCAACCCAAAGAAATACGACCTCTCTGAGATATACGGTTTATGCCGGAAAGGTACGAAGT…
19	XP_016545450.1	dynamin-like protein ARC5 isoform X5	https://www.uniprot.org/uniprot/?query=XP_016545450.1	F	FALSE	F	NULL	0.480956	1	CA.PGAv.1.6.scaffold1.26	10	NULL	+	126142868	126197880	2190	ATGGCGGGGCAAGAAAGTTCAGGTGGGAAAAAGATGGAGGAATTGGAGGAATGGAGGCTATACGAGGCATACAATGAGCTGCACGGTTTGGCTCAGGAGTTCGATACTCCATTTGACGCACCAGCATTGCTGGTTGTGGGGCACCAGACGGACGGGAAAAGTGCACTCGTAGAGGCTCTAATGGGCTTCCAATTCAATCACGTCGGTGGTGGAACCAAGACTCGCCGACCCATTACTCTTCACATGAAATACAACCCCGAGTGTGACACTCCCCTTTGTCATCTCTTGTCTGACTCTGACCCCTCTGTTTCTCATGAAAAATCTCTCCAAGAAATTCAGGTATATATTGAGGCTGAAAACATGAGATTGGAGAAGGAGACATGTCAGTTTTCTGCAAAA…
26	XP_016545534.1	cell cycle checkpoint control protein RAD9A isoform X2	https://www.uniprot.org/uniprot/?query=XP_016545534.1	F	FALSE	T	NULL	0.292473	1	CA.PGAv.1.6.scaffold1.32	10	NULL	+	126879914	126887874	1323	ATGGAGTTCACACTGAGTGGAAATGCGCTGAAGACATTCACCCGATCCATCACGTGTCTTGCGCGCATTGGCAATGAGCTCGCCATTCAAGCCTCTTCTACCAAGCTCACATTTCACACTCTCAACTCCTCAAGGTCGGCCTATCTATCAATTACGTTTAAACCTGGCTTTTTTGATGTCTACACGGTTTTTGGTCCACAGATGCAATGTAGTGTGCTCTTGAAGGCCATTTGTTCTGTATTAAGAACACCAATTGCCAGTATAGATCATTTGACTGTGTTATTGCCTAATCCTGATGCATCAAAGGTGCAGTGGACACTGAACTGTCATAATGGTATGAAAAAAGCTTACTGGATTACGTGCGACGTTGAACCACACATACAAAACCTATCTCTTGAT…
27	XP_016545431.1	aspartic proteinase-like protein 2 isoform X1	https://www.uniprot.org/uniprot/?query=XP_016545431.1	F	FALSE	T	NULL	0.00266869	1	CA.PGAv.1.6.scaffold1.33	10	NULL	-	127760542	127773620	1917	ATGGAACGGGCGTCATTCACCGCTACATTCACGATAGTCTCCATTATTATATTTATTATTATACTGGTCGATAACGATGTCGTTTCGTGTTTGCACTTTTCGGATGTGCCGAACACCTATAATCGGACTACCATGGTTCTTCCACTATTTCCTCCCAAAGACACATCGTCATCTGGTCGACTCCTCCAGAAAATCCCCCTGAATGCTCGAATGTCTCTACACGACGATCTACTCCTCAACGGATATTATACAACCCGCCTTTGGATTGGAACTCCACCCCAGAGTTTTGCACTTATAGTGGATACTGGGAGTACTGTTACATATGTGCCTTGCTCGACGTGCGAACAATGCGGTAAGCATCAGGATCCTAGATTTCAGCCAGAAATGTCAAGCACCTAT…
28	XP_016545540.1	phosphoglycerate mutase-like protein AT74	https://www.uniprot.org/uniprot/?query=XP_016545540.1	F	FALSE	F	NULL	0.444775	1	CA.PGAv.1.6.scaffold1.34	10	NULL	+	128020519	128027780	966	ATGATAAATAGTACCGTTGATGACAACGGCCACGCCCAAATTCCTGATCAAGAACATCACTGCCACTGTTGTCATTTTCATAGTCAAAATCAGCAGAAGCCCCCTGCACCCATACCCAAGTGCCTACCAAAGCGCATAATTTTGGTTCGTCACGGAGAGAGCGAAGGGAATAGAGACGACGCCATGTACACCATCACGCCCGATTATAGGATCCCGCTAACTCCCAAGGGAATTGATCAAGCCAAGGAAGCTGGGTCTCGCATTTTTGACATGGTTTCTGATAATAGCTCCTCAGATAATTGGAAGGTCTACTTCTACGTCTCCCCATACGTGCGAACACGTTCCACCCTAAGGGAGATGGGCAGGGCATTTTCCAGACGGAGAGTGCTTGGCGTGAGG…
30	XP_016545761.1	uncharacterized protein LOC107845793	https://www.uniprot.org/uniprot/?query=XP_016545761.1	F	FALSE	F	NULL	0.685232	1	CA.PGAv.1.6.scaffold1.36	10	NULL	-	130093856	130095464	579	ATGAGTTTGGCACTCATACAAGGCTACTCCTCGGCGGATGAAGAAGAGCAAGAACACGAACGCGAACACGAATCTCAGGACCACAAATCCTCTGACGAGGAAAACGACGACGTTACGCAGAATCGTTACAAACCCTTTTTTGACCCTAACCCTTCTTCCTCTTCCTTGCTTCCGTCTGCTCTTGACGCCTTTTCCGAAATTTCAGGGCCACCGGAGTTTTTGAACAGTGTTGAAGAAGCTGGAAAGGATGTGGATGTACAGCGACACGGTCACCGTAAGTACAGCAGAAACAAGAATGATTTACCAGCTGGTGCCATTGTAGAGTCAAAGGCTCAGTTAGTAGGGATCCATGAGAGGGTGCGAAGTGATGTTGGTGGGGGCATCCCAAAGACAGTCACT…
31	XP_016545770.1	tubby-like F-box protein 10	https://www.uniprot.org/uniprot/?query=XP_016545770.1	F	FALSE	F	NULL	0.404273	1	CA.PGAv.1.6.scaffold1.37	10	NULL	+	130956683	130959426	1281	ATGTCGTTCCGCAATATAGTTCGAGATGTAAGAGATAGTTTTGGCAGCTTATCGAGGAGAAGCTTTGATGTAAGGCTCTCTGGTCATCAAAGTGGTAAATCACATGGTTCATTTCGCGACTTAAGTGACCAGCCTCCTGTCATCCAGAACAGTTGTTGGGCTAGTCTCCCACCCGAACTACTTTTTGATGTAATTAGAAGATTAGAAGAGAGTGAGAACTCATGGCCTGCCCGTAAGCATGTAGTAGCATGTGCTTCAGTTTGCAGGTCATGGAGGATTATGTGCCAGGAAATTGTTAAAAGTCCTGAAGTTTGTGGAAAGCTTACTTTTCCAGTATCATTAAAGCAACCTGGCCCTCGTGACGGAATGATTCAATGCTTCATCAAGAGGGATAAATCT…
32	XP_016557439.1	protein RADIALIS-like 1	https://www.uniprot.org/uniprot/?query=XP_016557439.1	T	FALSE	F	NULL	0.0111024	1	CA.PGAv.1.6.scaffold1.38	10	NULL	+	131312430	131312696	267	ATGAGCTCAATGTCATCTCAACATGGGTCTCCAGGATCATGGACAGCAAAACAGAACAAGGCGTTTGAGAAGGCACTGGCAGTGTACGACAAAGAGACTCGTGATCGTTGGTCCAATGTTTCCAAAGCAGTTGGTGGCAAGACTGCCGAAGAGGTGAAGCGACACTATGAAATCCTTTTGCGTGATGTTTTCTATATTGAGACTGGTAGGGTGCCCTTCCCCAACTACAAGACTACTGGAGGAAGCCATAATTCCACCTCTGACTAA
33	XP_016545638.1	outer envelope protein 64, mitochondrial isoform X2	https://www.uniprot.org/uniprot/?query=XP_016545638.1	F	FALSE	F	NULL	0.624685	1	CA.PGAv.1.6.scaffold1.39	10	NULL	-	132308133	132347982	1806	ATGACACTAGTACCGAAGCTGAATGCATCGAACCCCAAAGTGTGGGTTATGATCGGCGTCGGTGTCGCCGGAATATTAATCCTGACTGAGGTTAAACGGCGACGATTGAAAGGCAGAAACTCAATCAAACAAAACTATGGCGCTTTTATTCAGCGGATAGAGTTGCTTCCGTTTCCTCAACCACCTCCTCCAGCTGCTCCGCTTTCCCTTTCTGCCCTCACATTTGCCATCAGTGACAATATTGATGTGAAGGAATATGTGACGGGTTTCGGTAGTCCAGACTGGAAACAGACGCATGAGGTCGCTACAAAGACGGCCATGCTTGTGACTGCGCTTCTCAAGAATGGTTCTACTTGTGTTGGCAAGACCATCATGGACGAATTTGGACTTGGGATTACC…
35	XP_016545635.1	MLO-like protein 4 isoform X3	https://www.uniprot.org/uniprot/?query=XP_016545635.1	F	FALSE	T	NULL	0.0462927	1	CA.PGAv.1.6.scaffold1.40	10	NULL	-	132545036	132584177	1710	ATGGAAGGCGTTTTCAGGGAAGGAAGGTCATTGGAGGAAACACCAACGTGGTCAGTGGCAACAGTCACCACAGTTATGGTATTTGTTTGCTTGTTTGTGGAACGTTCCATTTACCGATGTGGAAGGTGGTTGAAAAAGACTAGAAGAAAAGCTCTTTTTGCTTCTGTGGAGAAGATAAAGGAAGAGTTGATGCTACTTGGGCTAATTTCTTTGTTGTTGGGACAATGCGCAAGGCAGATTTCTCAAATTTGTGTGAATTCGTCCCTTTTCAGTAGTAAATTCTACCTTTGTTCTCAAGAAGATTATGGCAGTGCAAGTGAGACGATCCATTTGTCAAGGTCCTCCATTCTCTCTAATGATACTGATATTCCTCCCAAGGGAATTTATCAACCGTCACAT…
36	XP_016545630.1	probable LRR receptor-like serine/threonine-protein kinase At2g16250	https://www.uniprot.org/uniprot/?query=XP_016545630.1	F	FALSE	T	NULL	0.62911	1	CA.PGAv.1.6.scaffold1.41	10	NULL	+	132897858	132905149	2232	ATGTCAAGAATGAGGTACCAATTGGGTTACATTTGTTTCTTGCTTTTCTTGATTTTTGATTCTACATTCGAGCAAGAAGAGAGATTGGCATTGCTTCAGCTGAGATCTTCTTTAGGATTAAGAGCCAAAGAGTGGCCTATAAAGGGTACTCCTTGTTTAAACTGGCGAGGTATTACTTGCAAGAATGGTCGAGTTACTCAGATAAACATCTCTGGTTTTAAACGTACACGAACTGGGAGTCAAAATCCTCAATTCTTGGTTGATGCTCTTCAAAATTTGACTCTTTTGGAGTCATTTAATGCATCAAATTTTGCACTTCCTGGTTCTGTTCCTGAATGGTTTGGTATTAGTCTTGAATCTTTACAGGTTCTTGATCTTAGGTTCTGTTCAATAACTGGT…
37	XP_016545628.1	NADH dehydrogenase [ubiquinone] iron-sulfur protein 8, mitochondrial isoform X1	https://www.uniprot.org/uniprot/?query=XP_016545628.1	F	FALSE	T	NULL	0.763755	1	CA.PGAv.1.6.scaffold1.42	10	NULL	+	132984965	132989879	864	ATGTACAAACGGTTCCTAAATTTCAATCTAGATTTCGGGTTAGCCCAAATCATGCCCACCAGGAAAAAAAAAAAAAGAAGCAAAACGCAGCGTTTTAACCATAATCGAGCCTTTCAGTTGTTTGACGATCGCAAGGAAGAAGCCCCCATTTCATTTGCATCACCAATGGCGGCCATCTTAGCTCGCAAATCTCTATCTGCTTTACGTTCTCGTCAGTTTGAAATACAGGTTTTGGCAGGACAGGCATTGCAAGGGACTAATGGCCACAGTGGAACTCTGCTTGGTACCCGATCATTTGCTACCAAGCATTCGTTTTCTACTGACAAAGATGATGAAGAAAGAGAGCAGCTTGCAAAGGAGCTATCAAAAGATTGGAATTCAGTTTTTGAGCGAAGCTTC…
39	XP_016545625.1	cyclase-associated protein 1-like isoform X1	https://www.uniprot.org/uniprot/?query=XP_016545625.1	F	FALSE	T	NULL	0.843098	1	CA.PGAv.1.6.scaffold1.44	10	NULL	-	133037385	133045853	1401	ATGGATGAGAAATTGATACAGAGATTGGAGTNGGCGCTGTCAGTCGGTGGCGGAGCTTCAGTTGGAGATGGTGTAGCTGCGGCAGCTTTAGATCCATCTATTATTGCCTTTGACGATCTGAGGTCACAGTTCGTAGGCAGAGTCCTTGGTGCTGCAGAGAAGATTGGTGGACAAGTTTTGGACGTGACTAAGATTGTTGAAGAGGCTTTTGAAGCTCAGAGAGAACTTCTTATCAAAATCAAGGAAACTCAGAAACCTAGCATGTCTGGTTTGCCTGAATTTCTGAAACCTCTGAATGATGTGATTCTGAAAGCTACAAAAATGACAGAAGGATGGCGACTTGATTTCTTCAACCACTTGAAGGCTGCTGTTGATAGTCTAATAGCCCTGGCATGGATT…
40	XP_016545684.1	HVA22-like protein k isoform X2	https://www.uniprot.org/uniprot/?query=XP_016545684.1	F	FALSE	F	NULL	0.417512	1	CA.PGAv.1.6.scaffold1.45	10	NULL	+	133396452	133397947	321	ATGGATTATTTGAGTGGAATCTACACTCAAATGCTTGTGGTTGGATTGAGGCTACTCTTTTCTCCATTGGTTTCTAATATTGTTGTGCGGACAGCATGTTGTTCTGTGGGGGTTGTTTTACCTGTTTATTCCACATTTAAGGCAATTGAGGGAAGAGATGAAAATGAGCAGAAAAAGTGGCTACTATATTGGGCAGCTTATGGGTCTTTCAGTGTTGTTGAGTTGTGCACTGATAAGTTTCTCCACTGGTTTCCACTGTATTACCACATGAAGTTTGCATTTCTTGTTTGGCTTCAGCTCCCTACTACTGATGTAAGCTAA
41	XP_016544634.1	fasciclin-like arabinogalactan protein 21	https://www.uniprot.org/uniprot/?query=XP_016544634.1	F	FALSE	T	NULL	0.810721	1	CA.PGAv.1.6.scaffold1.46	10	NULL	+	133665502	133669458	1497	ATGGCGATTCTGTTTCTCATTTCTCTCTTGATCTCCCTCGCTACAGTTACATCCACTTTCCATGAATCACTCACTCCATCGCCAATGATTTCTCCTCACGACCACAACACGTTTTCCCCTTCTCTCTACCCCAATGTTCTCTCTTCACTCGGTTTCCAGCAGCTCTCCACTGCTGCAACTGCCGCTAATCTCACCACCACCGCCACTCCGATCACTTTTTTCGCTCCAGCTGACTCTTCTCTCATCACTTGTCCTACTTGTTCTCTCCCTCTGCTCCTTCAGGAACACTCTCTTCCTGGACTTTATCCGCTTCACTTTCTTCGGTCTTTAGCTTTTGGTACTAAGCTCGAAACTCTAGCTCCGAATCGCTGCCTTACTGTTACTTTTTCGAGTGCTTCC…
42	XP_016545616.1	ATP-dependent Clp protease proteolytic subunit 6, chloroplastic-like	https://www.uniprot.org/uniprot/?query=XP_016545616.1	F	FALSE	F	NULL	0.0255611	1	CA.PGAv.1.6.scaffold1.47	10	NULL	-	133769200	133773952	867	ATGCTTCTATCTTCTCCGGCAAACACTCTTCCTTCAGTCAAAATGGTAGCGTCTGCAATTACCGGAACTTCAATTATGCCAGTCTCTTTCCGCCACCAAACTTCCTCTCTGCCTTCCTCTAGAAGCTTAAGGAAAAATGTAGTTTCTGTTCTCCAAAGTCCATATTCTGATTCATCAGCTATTGGATTTTCAAGCAACAAGTTGAGGATCCCATTAAAGCTCAATGAGCACGAATCCGAAGCTTTTACCAATTCAAGATATGGTGTTATTGAAGCAAAAGAGGGGATCAGCAATCCACCCATCATGCCTGCCGTGATCACACCAGGGGGTGCTTTGGATCTTTCTACTGTGTTGTTCAGGAATCGAATTATCTTCATTGGAACACCAATCAACTCTGCA…
43	XP_016545606.1	protein TIC 62, chloroplastic	https://www.uniprot.org/uniprot/?query=XP_016545606.1	F	FALSE	T	NULL	0.232234	1	CA.PGAv.1.6.scaffold1.48	10	NULL	+	133972878	133980083	1719	ATGGAGCTGTGTTGCCTGCAGTCATTCAATATACCTCGAAGTGTCTTAGCAGAGAAGCCATTTTTGTGTGGACAGCCTATTACATTGATTCAGAGTACTAGTACTAAGAGCTGCAGCCCAAAGTTCAACAACCTCAAGTCCCTTCGTTCCAGACCTCGAACTTCAGCAAAAATCAGCTCATTGAAACCACAAGGAACTACAAAAGACGTCAAATCAAAAGATGGAAATTTTGTTTTTGTTGCCGGTGCAACCGGTAGGGTTGGTTCTCGGACTGTAAGGGAGCTTTTGAAATTAGGCTTTAATGTTCGAGCGGGAGTTCGGAGTGCTCAAAGAGCTCAACCTCTTGTCAAAAGTGTTGAGCAGATAAAATTTGAGAATGCTGCAGATGGAGGAGCAAAA…
47	XP_016545350.1	cytochrome c biogenesis protein CCS1, chloroplastic	https://www.uniprot.org/uniprot/?query=XP_016545350.1	F	FALSE	F	NULL	0.00997335	1	CA.PGAv.1.6.scaffold1.51	10	NULL	-	134964439	134973362	1671	ATGGAGACTCTCAAAATTTCATCTAGAATATCACATGTACAAAATAAAATTCTTCCCTTAAACATCAAACCTTATCCCCTTATCCACAATTCTCGAATTCTTGGTTTTTACAGCAACAAAGGACGCACTTTTTCTTATACTGTTACATGTAAGCTCAATACAGTTAAAGGGAAGAAACCCAGCAAGGGAAAAACAGTGCTAGGCTCTGATGGTGCAGCGCCACCAGTTGTTGAAGTAGAAGAAAGGTCTGTAGGAAGGAAGGTAGAGGAGCCGCCAAAGAGTAGTGGTGTTGGTTTTGGGATATTCAAGAAATTGCCTAGGAAAGTGTTGGGAGTTTTGTCTAATTTGCCTTTGGCTATTGCTGAGATGTTTGCTGTTGCTGCCTTAATGGCCTTAGGA…
49	XP_016545829.1	uncharacterized protein LOC107845847	https://www.uniprot.org/uniprot/?query=XP_016545829.1	F	FALSE	T	NULL	0.544237	1	CA.PGAv.1.6.scaffold1.53	10	NULL	-	135284521	135288258	1578	ATGTTGATGTTAATGTGGGAAGGGGGGCCTGCTTATGATCCTTCGGCTTGGACAGAGTGTCAAGCGGAGCCAGAGGCGCCACTTTACAATGGAGGAATACTAACAAACAAATTTCCAGTATATAAACCAGTCAAGGATATCAATGGGGACATGGTTTATTCACCTACTTTATCCTTGGAAAATCTCTCTCCAGGATCAATTTATTCCTTCTCCAGCTGGGTGAGAGTGAAAAATTTAGATTCTGCTCTAGTAACAACTACATTGAAGCTAGACACTGCATATTCAAAATGTATAGGTAGTGTTATAGCAAAGAAAGGATGTTGGTCTTTTCTCAAAGGTGGTTTCCTTTGGGATTCACCTTCCAATTCTTCTCAAATAGATTTCCAGAGTTCGGAACAG…
53	XP_016545756.1	single-stranded DNA-bindig protein WHY2, mitochondrial isoform X1	https://www.uniprot.org/uniprot/?query=XP_016545756.1	T	FALSE	T	NULL	0.111089	1	CA.PGAv.1.6.scaffold1.57	10	NULL	+	136632152	136637100	723	ATGACGATGTCGAAACTCACTCGCCTTCTGCACCCCAGGAATCAATTGTTGCTTAACAAACTGCCTGTAGAGGGTGTCAAAGATTCTATCTGGCAGCATGCCATCAACACTTTTGCAGGCTTTTCTAGTGTTCGACAGTATGGTGCAGCTGATGCAGGAAAATTGGCAGGTCGAGTGTTTGCTCCATACTCAGTATTTAAAGGCAAAGCAGCACTTTCTGCTGAACCTAGGCTGCCCACATTTAATAAAATGGATTCTGGAGTTGTTAAACTCAATCGACGTGGTGTCATTATGTTGACGTTCTGGCCATCTATTGGCGAGCGCAAATATGACTGGGAAAAGAGGCAGTTGTTTGCTTTATCAGCAACAGAGGTTGGATCATTGATAAGCATGGGGACC…
54	XP_016545072.1	kinesin-like protein KIP2 isoform X1	https://www.uniprot.org/uniprot/?query=XP_016545072.1	F	FALSE	T	NULL	0.833154	1	CA.PGAv.1.6.scaffold1.58	10	NULL	+	137688637	137712191	3279	ATGGCATCATCATTATCATCATCGTCATCGAGAGGGCGAAGTAATTCACCATTTCACTACCATAAACCTTCAACTCCTTACTCATCATCATCTTCATCTTCATCTTCATCATCCATCATGAACAACGGTCGAATGCTTCCACGATCATATTCCTCATCAATGACTTCATTTTATGGCTCTGGAAATAGCTACAATTCCAGATCCATGACTCCAAGTCACAGTCGTTCCGATTCGGTGTACTCACAAGGTTACGAAAATCGGACCCCGGTTAGTTACCCATCGGAAGAAGAGATGATTGATGAACCACCTGAAATGTCTAGATCCGGTGATAGTATTTCTGTTACTGTTAGGTTTCGGCCAATGAGTGAACGAGAGTATCAGAAGGGCGATGAAATTGCG…
57	XP_016545916.1	LOW QUALITY PROTEIN: probable receptor-like protein kinase At4g39110	https://www.uniprot.org/uniprot/?query=XP_016545916.1	F	FALSE	T	NULL	0.561239	1	CA.PGAv.1.6.scaffold1.60	10	NULL	-	138250261	138251955	1695	ATGGGAGATTCAGAAACTACACTTCCCAATTTTAATATATCATGGACTATGGACATTGACACAGTATTTCCCCACTTGATTCGCCTACATTTCTGCGATATTATTAGCAAAGCGCTTCATGAACTCTATTTCAACGTGTACATTAATGAAAAGATGGCCATTTCTGGGCTGGATCTGTCATCATTGACAAACCATTTGTCTACAGCCTTTTACAAGGATTTTATAGTAGATTCCACCATGGTATCAAACCCACTCGTCATCCGTGTTTCTCCTGTGAAAGATGCCCAAGGTTTTAGAAATGCAATTTTAAATGGCCTTGAGGTGTTTCGGATGAATAACTCAGTGGGTAGCTTAGATGGGGAATATGGTGTTGATGGAAAAAAACAAAATGGCCCAAGC…
58	XP_016539783.1	probable receptor-like protein kinase At4g39110	https://www.uniprot.org/uniprot/?query=XP_016539783.1	F	FALSE	F	NULL	0.717787	1	CA.PGAv.1.6.scaffold1.61	10	NULL	-	138251969	138271070	1302	ATGATATTTCAAAAAGCCACATCAGCAGATTTAGTCGAGTTAGAGATAACTGATTTTGATGTCATTCCTGCTATGCCACAGTCGACTACAGAACCAGGATGCTTTGTTGAGGGATTTTCTTCTATTGCATCCCCCATGTCCAGTTTGACTCAGAAGAAGGTTAAATTTAAGTGGTCAGATCCTTGTGAGAAGAGTTTTCAAGAGTTGAAGACTCGACTCACCTCGGCTCTAGTTCTAGCTCTTCCAGATATTTCAGATAGAAAGGATCTCGAGTTTGAGGTCGATGACTATGTCTATCTCAAGATCTCTCCCATGAAGGAAGTAAAGAAGTTCAGCAAGAAAAGGAAACTCAGTCCCTACTATGTCGGTCCCTTCAGGATTCTTACTTGTTTAGGCAAG…
59	XP_016545339.1	lysine-specific histone demethylase 1 homolog 1	https://www.uniprot.org/uniprot/?query=XP_016545339.1	F	FALSE	T	NULL	0.250731	1	CA.PGAv.1.6.scaffold1.62	10	NULL	+	138643448	138645847	2400	ATGGAAACGTCCAGCGGACTTCCAGCGGAAACATCCGACACTGTTAATTCTGACGAAATACTCGGACAAGGCAACCAGCACAATGGCAATTCTTGTCCTCCTCAGGTTGCCTTTTCAGACCTTCCGAAAATATCCTCCGACTTGCCACCCCCAACCGGAACCACCCCACCCCAGGTGAAAAGGCGTCGTCGGAGAAAGCGATTCTTCACTGACATGATTCCCACGTCGGTTTCCGCCGCCGCCGTTACGGGACTCCGTGTTCTCCGCCCTAACCCTAAACCCTCCACCGCCTATTCATATTCCGAGACGGAACTGGCCACTGGAGACGACCTTTTTAAGCATCACCACAATCGCCGTAGAAGGATGTCGGATCTTGCTAAAGAAGTCGACGTTGAAGCC…
60	XP_016544600.1	la-related protein 6C-like	https://www.uniprot.org/uniprot/?query=XP_016544600.1	F	FALSE	F	NULL	0.00944033	1	CA.PGAv.1.6.scaffold1.63	10	NULL	+	139287800	139290536	1254	ATGGCACAAATGCATCCTGAGAAAGTTGTTTCTAGTGTCCAAGAACGTACTCCAGAACTTGTTGATAGGAATAATAATAATATGAATGGTGTTGCAGGCTCTTTCAAATTCAATATTCAAGCCCCAGCATTTGTGCCAAGAAAATCACATGCCGCCACAATTCCTATTTCAGGAGGATATTTTTATCCCTGCAGCTTCCAATATGTCAATACTGAGGCAACTAATAACAATAGCAAAATATATGGAGGTGATCAAGATCCTACCTTCTTTCTTCAAGAACCTTCTTTTATTTCCTCTCTCCCTCAAAAGGATATCCTTCCTGCAGACCTTAGGCTAAAAGTCATCAAACAGGTTGAATACCAACTTAGTGACATGAGCTTGCTTGCGAATGAGAGCTTA…
61	XP_016556971.1	transmembrane protein 87B isoform X1	https://www.uniprot.org/uniprot/?query=XP_016556971.1	F	FALSE	T	NULL	0.405231	1	CA.PGAv.1.6.scaffold1.64	10	NULL	+	139573403	139588388	1557	ATGGCGTGCATTTCAGTTCACAGCTTAATCACTGCACTACAATTAGTGGCAATACTGTTATCAGTGGAATCTTCAATTCATATCTATGAAAGAGATCCCTTCAGAGAAGTTGGAAATGCGTACCTTGTCTCCGGTGGAAGCGAAGGCGTCGCCTCCTCCCGCTTCATTCCTCTGCCGCGTCGCGCATTTCGCTCTACGGCCCATGATGGCCTCTCTTATATCAGGTTTGAGAATATCACATTTTGGAGGAGTAAAGCAGCTGCAGACCAGCATCCAACTATGGCATATAATAGTGGGTTGGTTCAAATCATAATATTTGAGGCTGCGGATCGTGACAATATTGGTGGTTCGCCATATGGTGGGCAAAGGGCCATTTGTTGCACCTCTGATCTTGCTAAA…
62	XP_016556973.1	tRNA (guanine(10)-N2)-methyltransferase homolog	https://www.uniprot.org/uniprot/?query=XP_016556973.1	F	FALSE	T	NULL	0.697875	1	CA.PGAv.1.6.scaffold1.65	10	NULL	-	139827304	139840119	1431	ATGTGGTATCTGTGCGTCTTCTATCACAGGTTACTTGACTACAGGAAACCTGAAGTTGAGTCTTTGGCACAGCTTTTTGGTGTAACAAGCAGTAATTCACTTGAATGGAAGCTTCCAAAACATCACCATTCCGACTCTCCTTTTCACTTTGTTAATCTTCCTTCTGAACAAATCGCCCAAAATGTTGCAAACCGTAGTATTCTTGTAAAAGGAATCTTTGAACTATGGGGAGAAGGAAGTAGCTCTGAGGAATTAGAAGAGTCAATTAAAAATTATCCAGATGAGAGGAAGCTGCCATACCTGACATCTGATAGCACATTCAAGATTGCTGTTGAGACCTTTGGCAAGGTTATCAGCTTTGAGGAGCAAAACAAGCGTATTCAATCACTATCCTACATT…
63	XP_016545158.1	RNA polymerase II-associated protein 3	https://www.uniprot.org/uniprot/?query=XP_016545158.1	F	FALSE	F	NULL	0.556198	1	CA.PGAv.1.6.scaffold1.66	10	NULL	-	141026876	141029036	789	ATGGAAATTTCGAGTGATATCTGTAATGCTTTGTGGATGCTCCTTTTATTTGTGATTATGTTTCTGATATCTGCTGTTCTTTGTTTAACTAGAGAAGACTGGAGCCATACTAGTGAACTTCCTACTAGTCCTCAAGTTAACGGGACACGAGTTGGCAAACCTACCTCGATTGGAAGTGCTGCTGGTCCATATAACTATTCTGAAAATTACAATCCAATTAGCCATCTATCAAGTGAACTGGTATCAGAAGAGAACAACATCAATGCCAATTCAGAGAAAGAGCTGGGAAATGAGTTCTTTAAGCTGAAAAAATTCAATGAAGCCATTGATTGCTATTCTAGAAGCATTGCACTTTCACCAACTGCAGTAGCTTATGCCAATAGAGCGATGGCTTATCTT…
65	XP_016545496.1	histone deacetylase 6 isoform X1	https://www.uniprot.org/uniprot/?query=XP_016545496.1	F	FALSE	F	NULL	0.404874	1	CA.PGAv.1.6.scaffold1.68	10	NULL	-	141966864	141968425	480	ATGGCAACTGGAACTTCTTCATTGTCTTCACTTCCTGCCACTGCAGAAGATGAAATATTGATGCTATATGGGTCCGACTCAGGTTGGGTTGAGCCCAAAAGTTACTGTGATCACCTGGATTCTTTGTCTTCTGATCTCATCCATATTCCAACTCCAGATACTCCTTGCAACAGGTGCCAACATCCAGTAGAGAACTGGCTATGTTTGTGCTGCAAGGAGGTTCTTTGCAGTCGATTTGTTAATAAGCACATGATCGAGCATTACAAGCTGACTGATCACTCTTTAGTACTCAGCTTTAGTGATCTATCAGTATGGTGTTTCTCCTGCAATGCATATTTAGATGCTCAGGTAATTAGGCCATTGCAGTCTGTTCATTTCACTGCCTACGTACTGAAGTTT…
66	XP_016545148.1	LOW QUALITY PROTEIN: V-type proton ATPase subunit B 1-like	https://www.uniprot.org/uniprot/?query=XP_016545148.1	F	FALSE	T	NULL	0.180319	1	CA.PGAv.1.6.scaffold1.69	10	NULL	+	142401440	142422948	1500	ATGACCCTAGTGAAAAAGCAAATACAGTTAAGTATGGGTGTGGCACAAAATGCTATTGAAATGGAGGAAGGAACCCTGGAAGTTGGAATGGAATATAGGACTGTCTCTGGTGTTGCTGGACCACTGGTTATCCTCGACAAAGTTAAGGGACCTAAGTACCAGGAAATTGTTAATATTCGTTTGGGAGATGGAACAACTCGACGTGGGCAAGTTCTGGAAGTTGATGGGGAAAAAGCTGTTGTTCAGGTTTTTGAAGGAACATCTGGAATTGACAACAAATACACAACTGTGCAGTTTACTGGGGAGGTTCTGAAGACACCGGTCTCACTGGATATGCTAGGACGCGTATTTAATGGTTCTGGAAAGCCAATAGACAATGGCCCTCCTATTTTACCCGAG…
70	XP_016567519.1	pentatricopeptide repeat-containing protein At2g17033-like	https://www.uniprot.org/uniprot/?query=XP_016567519.1	F	FALSE	F	NULL	0.422301	1	CA.PGAv.1.6.scaffold1.72	10	NULL	+	143196335	143198442	1377	ATGATTGGTATTATCCTACTTCCGGCTCCGGCGCCGCTGTTAAGTCACGTGCTAATCCTCTGCAACCACCATCAACGGCTAGGTCCTCAGTGCTCACTGAGCAAACAAGGCCACCGCTTTCTCTCCACCCTTACGGCCACCGACTCCGATGATCTCTCGGCTACTCGCCGGTTACTTCGCAAATTCGTCGCCTCAAATTCGAAACACGTGGCTCTCAGTACTCTATCTCACCTTCTATCTCCTACTACTTCTCATCATCGCCTCTGTTTTCTGGCCCTTCCCTTGTATTTGGAAATTAGTGAAGCTTCATGGTTTGATTGGAACTCGAAACTAGTGGCGGATTTGGCTGCATTGCTTTACAAGCTAGAGAGATTTGATGAAGCTGAAACTCTAGTTACC…
71	XP_016545708.1	mechanosensitive ion channel protein 6-like	https://www.uniprot.org/uniprot/?query=XP_016545708.1	F	FALSE	T	NULL	0.0992691	1	CA.PGAv.1.6.scaffold1.73	10	NULL	-	143200167	143201618	708	ATGGTGAATGTTTTAGTCAGCATCATCATTCTGGTCATCTGCCTTGTGATTTTAGGGATCGCAACCAGCAAGTTCTTGCTCTTCGTCAGCTCTCAAGTAGTTGTTGTGGCATTTGTATTTGGAAACACATGCAAAACCATATTTGAATCCATCATTTTCTTATTCGTGACACATCCCTTTGATGTGGGCGACCGATGTGAGGTTGATGGAGTTCAGATGATTGTTGAAGAGATGAATATTTTAACTACCATCTTTCTGAGATTTGACAACCAAAAGATAATATATCCAAATAGTACTCTTTCAACACGACCTATTGGCAATTACTACCGCAGTCCTGATATGGGAGACACGGTTGATTTTACGGTCCACATTGCTACACCAGCAGAGAAAATTGCTGCT…
74	XP_016573064.1	LOW QUALITY PROTEIN: probable lysine-specific demethylase ELF6	https://www.uniprot.org/uniprot/?query=XP_016573064.1	F	FALSE	F	NULL	0.00110388	1	CA.PGAv.1.6.scaffold10.1	5	NULL	-	67146004	67170666	4242	ATGAAGTGTGTGGATATACCTGAATGGCTTAAAGGGTTGCCCGTGGCACCTGAATTTCGGCCTACTGATACTGAATTTGCTGACCCGATTGCCTATATATCCAAAATTGAGAAGGAAGCTAGTGCTTTTGGTATATGTAAGGTGGTTCCACCATTGCCCAAACCTTCAAAGAAGTATGTCCTGCATAACTTGAACATGTCTCTATCCAAGTGCCCCGACTTTGGTTTGGACGGCAATTTTGATCCTTCGTCTATAAAAAGTGGTGAGGATAAGCAAAATGTTGAGAGTGGCCACTCTAGGGCAGTTTTTACGACGAGACATCAGGAATTGGGACATAGTGAAAAGAGGAAGTTGAAAGGGGCAGTTGGTGGTCTGCCATTGGGAGCTCAAAAGCAAGTG…
75	XP_016572804.1	putative zinc finger protein At1g68190 isoform X2	https://www.uniprot.org/uniprot/?query=XP_016572804.1	T	FALSE	F	NULL	0.775219	1	CA.PGAv.1.6.scaffold10.10	5	NULL	-	70980030	70986142	1476	ATGGAAATGGAGAAAACATGTGAATTTTGCATGTTACTGAAGCCAGTGGTGTATTGTGAGGCTGATGCAGCACACCTTTGTCTTTCCTGTGATGCTAAGGTTCATTCAGCTAATGCCCTCTCTAACCGGCATCCACGTACCCTTGTTTGCGAGCCCTGTGCACACAACCTGGCTTATATTCGATGTTCGGATCATCAAATGTTCATGTGTCGTGATTGTGACCGCCGCCATCATGATCTGTCTTCTCAACACCAGAGAAAAGTGATCACTAGTTATATGGGGTCTCCTTCTGCAAAAGATTTGGCAGCATTGTGGGGTTTTGGCTTGAAAGATTTGGAAAATAATGCTCCACCAGATCAGTTCATCTCATTGTCTAATGGAAGAGTAAATGGAGCTAAG…
76	XP_016574631.1	uncharacterized protein LOC107872447	https://www.uniprot.org/uniprot/?query=XP_016574631.1	F	FALSE	F	NULL	1	1	CA.PGAv.1.6.scaffold10.11	5	NULL	+	73161985	73163038	492	ATGATTTTTCTCAAAAATCAAATTACACAATGTCATATCCCTTTAGCTCATCCAATTGATCGTTTGGAGTTTCGTGTTAAAGATGATGATGTTTTTGGTGCTCGAGTTATGGGTAAAGCTACTATTTCGGCAAAGAAAATCGTCCATGGTGAGGTTATTTCTGGTTTTTCATTATCGATACTTCAGGTTTCATTCCGAGTGAAATATGTTACCGGGATAGCACAAGAACATAGTGGAAGTTTGAATTGTGGTGTATTAATAGCCATTTATGCCGAGTACTTGAGCGAGGGATTAGGCATTCCCTCATCGGGTATTGATTCTCAATACCATCGCATGAGATATGCCACTATTTTGTGCAAGTATGGCTCTGTAAAGGCGGAGAAAGGATACTTTAGTGAG…
78	XP_016572638.1	putative phospholipid-transporting ATPase 9 isoform X2	https://www.uniprot.org/uniprot/?query=XP_016572638.1	F	FALSE	F	NULL	0.154118	1	CA.PGAv.1.6.scaffold10.13	5	NULL	+	74156021	74161760	3579	ATGAAGACAGGTAGAAGGAGGAAGTTACAATTTAGTAAGATTTACACATTTAACTGTGGGAGATCATCATTTTTAGGTGATGTTGAGCATTCACAAATTGGAGGTCCTGGATATTCAAGAGTGGTTTATTGCAATGAACCAAGTAGTTTTGAGGCTGTAATTAGAGATTATGTTGGAAATTATGTAAGCACTACAAAGTACAGTGCTACAACTTTCTTACCAAAGTCATTATTTGAGCAGTTTAGGAGGGTGGCCAACTTTTACTTTCTTGTCATTGCTATATTGTCTTTTACACCACTGACTCCTTATAGTCCTCCCACTGCTGTTATTCCTTTGGTTATTGTCATTGGAGTCACCATGCTGAAAGAAGGTATTGAGGACTGGCATAGAAAGCAACAG…
79	XP_016572639.1	probable calcium-binding protein CML16	https://www.uniprot.org/uniprot/?query=XP_016572639.1	F	FALSE	T	NULL	0.0213688	1	CA.PGAv.1.6.scaffold10.14	5	NULL	-	74162744	74163247	504	ATGATGACAACTCTTAAATCCGATCAACTCAAACAACTAAAAGATATATTCATGCGTTTCGACCTCGACAACGACGGCAGCCTAACACAGCTCGAACTCGCTGCCCTCCTCCGTTCCCTCGGCCTCAAACCAGGTGGCGATCAACTCCACGTATTGCTCGCAAAAATAGATCATAACGGAAATGGATCAATCGAATTCGATGAACTTGTTGATGCCATTATGCCTGACATAAATGAAGATATATTGATGAATAAAGATCAACTCATGGAGCTTTTTCGGACGTTTGATCGGGATGGTAACGGATACATTACTGCTGCGGAACTTGCTAAACAAATGGCGAAAATGGGTCATCCGTTAACGTATAGAGAATTGTCGAGTTTAATGCAAGAAGCTGATACT…
81	XP_016572635.1	uncharacterized protein LOC107870580	https://www.uniprot.org/uniprot/?query=XP_016572635.1	F	FALSE	F	NULL	0.530693	1	CA.PGAv.1.6.scaffold10.16	5	NULL	-	74592137	74593852	1716	ATGGAAGAAGATCAAGATTTGAAGTACTTTTGCAAGTTGTGTGACAAGAAGTATCCATGTGGGAAGTCATTTGGGGGTCACATGAGGTCTCATGTACTAGCAAAGGGAAAAGTTGAATTTAAAGAGAAAATGTTGCAATCTTGGACTGATGGTGAGAAGAACAATAGCAAGAGAGATAATAGAACACAGTTTGAACTAAGTGAACATTCTGGTTATGGCCTTAGGGACAACCCCAAGAAAACTTGGAGGGCTTCCGATACAAGCTCCCCTTTGCTGCCTCAAGAGAATGTTTGCCAGCAATGTGGTAAGGTGTTTCAATCACTGAAAGCTTTGTGTGGCCACATGGCGTGTCACTCGGGCAAAGACAGGGGGGGCTCGAAAGATGATAAGTCGTGGACT…
82	XP_016572634.1	ninja-family protein AFP3-like	https://www.uniprot.org/uniprot/?query=XP_016572634.1	F	FALSE	F	NULL	0.847841	1	CA.PGAv.1.6.scaffold10.17	5	NULL	-	74802442	74808297	1092	ATGGGTGATGCAGATGATCAGAGGAGGAGAAGTAGAGTGGAGATGGAGAATCTTTCATTGGATACAAGCAGATTTTCAAGGGATTTATTACAAAGATTTATGGGCACTTCAGAAAAATCTGAAGCTGAGGAAGCAAGTGAGGATATAAATGAAGATGAGTTGAATCTTGGATTGTCATTAGGAGGAAGATTTGGTGTGGAAAAGAGCTCATTGGTGAGGTCATCTTCTATAGCTGCTTGTTTTCCAACAATTAGAGATGATGATGTAGTGGTATCATCATCATCACAACCAGTGACTTATAATCCTAGCAGCTTGATGAGAACTTCTTCATTGCCAGTGGAAACAGAGGTAGAATGGAGGAAAAGGAAGGAATTACAGAGTTTGAGAAGGATGGAGGCT…
83	XP_016572697.1	PLASMODESMATA CALLOSE-BINDING PROTEIN 3-like	https://www.uniprot.org/uniprot/?query=XP_016572697.1	F	FALSE	F	NULL	0.666015	1	CA.PGAv.1.6.scaffold10.18	5	NULL	+	76229794	76251042	651	ATGGCTACGTTTGTACTATTTCCAGTATTCTTCTTGGCAATCACTACTCATTCAAGTGCTTTGTTCTGTATTTGTAAAGATGGTGTAAGTGACCAACAACTTCAGAAAAATATAGATTATGCTTGTGGAGCTGGAGCTGATTGTACCCCTATCACTCAAAATGGTCCTTGCTATAACCCTAACACTATCAAAGATCACTGCAATTATGCTGTAAATAGTTATTATCAGAGAAAAGGTGCAACTGGTGCTAGCTGTGATTTTAGTGGAACTGCTACTACGACCCCAAATCCACCGACAACTACAGGTTCTGGGTGTGTGTACCAATCCAGTCCTGGCAACACTGGTGGAGGTACAACAACTCCGACAGTAGCACCACCAGGAACCACAACTCCAACCATT…
84	NULL	NULL	NULL	F	FALSE	T	NULL	0.0199121	1	CA.PGAv.1.6.scaffold10.19	5	NULL	+	76778711	76779663	591	ATGCTCCTTGAAGTCACTGCGAAGGTCAATCGGAATAATGGTGCTCAGCAGCAGCGTAGTGAGGTTAAACACTTGCATTTCCAACTCGGCCATTTGCAGCAACCACCATGGCTGCATGGCCATTTGCAACAGCCAACAGGCATGCTTGGCCATTTACAGTGGCAACCTGTGCAGCTTAACAGCTTACAAGTGCAACTTGAGCAACTTGGCCACTTAAAAGAGCAACTCGAGCAGCTTAACCACTTACAAGAGCAACTCAAGCAGCTTAACCACTTACAAGAGAAACTCGAGCAGCTAAACCACTTACAAGAGCAACTTGAGCAGCTTAGCCACTTAAAAGAGAAACCTGACCAGCTTAACCATTTACAAGAGAAACCTGAGCAGCTTAGCCACTTACAA…
85	XP_016572846.1	probable galacturonosyltransferase-like 9 isoform X1	https://www.uniprot.org/uniprot/?query=XP_016572846.1	F	FALSE	F	NULL	0.772168	1	CA.PGAv.1.6.scaffold10.2	5	NULL	-	67679436	67680533	1098	ATGCTCACGGCATTGAAAACCCCAGAAATGAATTGGCTTCATTCAGTTACAGTACTTATTTGCATCTTGTTTCTTGGGTTTATGCCTTTTGAGTCTATTGCTATTCGCTCAGTTCTTGATAGGTTATTGGGATATACAGAAGCACCGGATTACAGAAATGGCGTGGGTTGTCCGGCGATGGAAGAACTAGCTGAAACGATGTCGTATTGTGACCCTTCGTTTGTCCACATAACTATGACACTTGACTCGGAGTACCTCCGAGGATCCATGGCGGCTGTACACTCGGTCCTCCGCCACGCGTCCTGTCCAGAACACGTGTTCTTCCATGTCATCGCTGCTGAATTCGACCCGGAAGTTAACCCACGGGTTCTGACCCATCTGGTGAGATCTATTTTCCCT…
86	XP_016572852.1	pyruvate dehydrogenase E1 component subunit alpha, mitochondrial-like isoform X2	https://www.uniprot.org/uniprot/?query=XP_016572852.1	F	FALSE	T	NULL	0.000496809	1	CA.PGAv.1.6.scaffold10.3	5	NULL	+	68295711	68305682	1077	ATGGCTTTATCCACAAATCGGACGGTTAATCAACTTCTAAAGCCTTTAACCGCCGCCATCTCCGCTACCCGCTGCCTATCATCCGACTCCACCTCCATCATCACCGTCGAAAGCAGCCTCCCTTTCACCTCCCACAAGATCGATCCTCCATCACGCGCCGTCGAAACCAGCCCTAATGAACTCATGACTTTCTTCAAAGACATGGCGGAGATGCGGCGTATGGAGATCGCCGCAGATTCACTGTACAAAGCGAAACTCATCCGCGGATTCTGCCATCTCTATGACGGACAAGAAGCGGTTGCAGTAGGGATGGAAGCTGCAATTACAAAAAAGGATTGTATCATTACGGCTTATCGAGATCACTGTATATACCTTGCCCGTGGTGGAGGGTTATACGAG…
87	XP_016572855.1	proline-rich receptor-like protein kinase PERK9 isoform X1	https://www.uniprot.org/uniprot/?query=XP_016572855.1	F	FALSE	T	NULL	7.04091e-06	0.153802	CA.PGAv.1.6.scaffold10.4	5	NULL	-	68617105	68644470	2088	ATGGATTCTTCACCACCTCATAAAGAATCTGCTCCTCCAACCAATGTCTCACATCCAACCTCTAGTCCTCCACCTACACCTTCTAGCACACCTGATGTCTCACAACCACCTCCATCTTCTAGTCCACCTCCTAGTACACCGCCACCTTCACCGTCTAGTCTACCTCCTAGTTCACCTCCACCTGCATCTTCTAGTCCGCCACTGGCCTTATCTCCACCTGCAGCTTCTAGTCCTCCACCGGCCTCACCTCCACCTGTACCAACTCCTTCTCCTCCTACCAGTTCAGCTCCACCACCATCATCACCTCCTCCTGCATTGTCACCTCCGCCAACAATACAGAATCCAGAATCTCCTCCAGTGCAACAATCACCTGCAAATTCATCTCCCCCACAATCTCCT…
88	XP_016572857.1	ribosomal lysine N-methyltransferase 3 isoform X1	https://www.uniprot.org/uniprot/?query=XP_016572857.1	F	FALSE	F	NULL	0.222821	1	CA.PGAv.1.6.scaffold10.5	5	NULL	-	69722244	69736855	1554	TCCAGTAGGAAACTGAGAGCATTCAAGAATTGGATGAAGTGGCAATGTGTAGAGTGTAGCGAGGCGCTGGAGCTGGTAGTATCGACCAACTCTTGGGTAAGAGCTTTGTGCGATCTGGATGATGGTGATTTGGTGGCAATTATTCCGAAGGAGAGTTGCTTGACGGTAAAGGCTTCAGGTGCGCGGCAAATGGTCGAGGAAGCGGAGCTTGAAGGAATCTTAGCTCTAGGAGTTGCTATTATGTATGAGCGGAGCCTCGGTCCGCTATCTCCTTGGTTTGGTTATCTCCAGTTGCTTCCTTATGCTGAACCTATCCCTTTATTGTGGTCCCCATCTGAAATCGACTCTCTTCTCGTTGGAACTGAGCTTCACAAGATAGTTAAAGACGACAAGGAACTT…
89	XP_016572971.1	F-box/FBD/LRR-repeat protein At1g13570	https://www.uniprot.org/uniprot/?query=XP_016572971.1	F	FALSE	F	NULL	0.657741	1	CA.PGAv.1.6.scaffold10.6	5	NULL	+	69952376	69953862	1269	ATGGACACTGATTCAGGTAGAGATTTAATAAGTGATTTGCCTCAAAGTATCATAGAAAGCATCCTCATAAAAGTTCCATTACTCGATGCTGTAAGGACAAGCATATTGTCAAGAAAATGGAGATACAAATGGGCAACCATTACACAACTTGTTTTTAATGACACATGTCTGATTCCTTGCAATGACAAATCAATTGTCAGTTGCAATCTGGTAAATTTCATTACCCGTTGCCTGTTTCTTCATGATGGACCGATTCACAAATTTGAGTTGAATACTTCCTACTCGCCAACTTCTCCTGATTTAGATCAATGGCTACTTTTCCTTTCTCGTAAAGATATCAAAGAGTTGATTATTGATATAGGAGAAGATGACTGGTTTAGAGCACCTTCTTGTGTGTTC…
90	XP_016548068.1	protein NSP-INTERACTING KINASE 1-like	https://www.uniprot.org/uniprot/?query=XP_016548068.1	F	FALSE	T	NULL	0.308785	1	CA.PGAv.1.6.scaffold10.7	5	NULL	-	70043410	70049281	1794	ATGAATGCTGTTTTGTATTATTTGTACTTATTTAGTTTCTTGGCTTATTATGCTCATGCTATGCTTACTCCAGCTGATGTCAATTATGAAGTGCTAGCTTTAATGGAGATAAGGAAGGATTTAGAGGATTCTCATAATGTTTTAAATTGGGATGAAAGTGCTGTTGATCCTTGTTGTTGGAATATGGTTACTAGTTCAAGTGATAAATTTGTCATTGGCCTGGCAAGTCCTAGCCAAAGTTTGTCTGGAAAATTATCACCATATATCCACAACTTGACACACCTTGAGCTTGTACTTCTACAGAGCAATAATATGTCAGGATCAATTCCTTTTGAGCTTGGAATGCTTCCAGGACTTAAGACAATTGATCTTTCTGATAACAAGAAATTAAACAACAAC…
91	XP_016572807.1	CCR4-NOT transcription complex subunit 11 isoform X1	https://www.uniprot.org/uniprot/?query=XP_016572807.1	F	FALSE	T	NULL	0.483997	1	CA.PGAv.1.6.scaffold10.8	5	NULL	+	70351199	70379063	1452	ATGTCATCAATACCCAAATACAAACTTGAAAAGACACATTTTGTTCAATTTTCTCTTATTATTTTGCCTCCTTTGTTTATCACAGGGAGAAAAGGAGTTGCAAAAGATAGAACAAGAAAGCGGCGAGTTGAGTGTGTGCGAGTGAGAGAGAAGATGTTAGGGAAAGAAGAATCCAACACGCTGTTGACGTTGCTCAAAGCCGGAGATCATCGCCCGTTCGATGAGATCGTCGCCGACTTTATATCCAGTTTCCGTCCCCATCGACAATTTTATGCCTGCATCTCTCTCGCCTTAATCCTTGACGAAAAACTTCTTGAACCAGCTCAGAGATTAGTTGCTTTTGCAATTCTTCAGCAGGTTTATTCCCCTCAAGTGCCTTCTTCAAATCCGTTCATTTCG…
92	XP_016572805.1	protein SUPPRESSOR OF GENE SILENCING 3	https://www.uniprot.org/uniprot/?query=XP_016572805.1	F	FALSE	T	NULL	0.762269	1	CA.PGAv.1.6.scaffold10.9	5	NULL	+	70628583	70631984	1887	ATGAGTTCCAGCAAATGGGTTGGGAGTCCTAATTCATCAGCAAAGCAGAAAGCTACCTCTACACCAACAGTTGATGAGATAAATCTAGGTGTTGGAGATATGGGCTTGAACTCTGAACAAAATGATGGATGGGAAGTATATGCTAGGAAGCCCAAGAACAAGGGAAGCTGTGCTGGGAAGCAATTCTCTCCTCAGAATCCCAGTCCAAAACCTTGGGGAAACCAGAATACTAAAGCTTGGGGTCATCCAGATGTTGTTCCGAAATTGGGAATGCGCAACAATGTTGGATCAGGAAGGGGTTCTAGATATAACTGGTCTGCACCTAATGATCCTCGAAAACATGCAAGGCCGCAGCTGTATGATGGTGGCTTCCCATCCCCTGCTGCCGTCTCTCCTGCT…
93	XP_016582313.1	ABC transporter C family member 12-like	https://www.uniprot.org/uniprot/?query=XP_016582313.1	F	FALSE	T	NULL	0.841814	1	CA.PGAv.1.6.scaffold100.1	1	NULL	+	192006683	192025444	1536	ATGCTGCATTCAATACTTCGAGCACCAATGGTATTCTTCCACACTAATCCATCTGGACGCATAATCAACAGATTTGCAAAGGATCTTGGAGATATTGATCGCAATGTGGCAAATATTGGTAATGTGTGTCTCAGCCAATTGTGGCAGCTGCTCTCGACTTTTGTTCTGATTGGAGCCGTCAGCACTATATCTTTGTGGGCCATAATGCCGCTTCTAATTCTATTTTATGCTGCCTATTTATATTATCAGAATACCTCCCGCGAAGTGAAACGTCTAGATTCCATTACCAGGTCCCCTGTGTATGCACAGTTTGGAGAAGCTGTAAATGGTTTATCAACCATCCGTGCATATAAAGCACATGACCATTTAGCTGCCATTAATGGGAAATCTATGGACAAC…
94	XP_016537343.1	GDSL esterase/lipase At1g71691-like	https://www.uniprot.org/uniprot/?query=XP_016537343.1	F	FALSE	F	NULL	1.67421e-12	3.73902e-08	CA.PGAv.1.6.scaffold100.10	1	NULL	+	193273645	193277582	1101	ATGGCTTATGATTTTAGGCTATTTCCTTTGTGTTTTATGTTGTTTGTATTGCTAGTGAATAATAATAATGTGATATGTCAAGAAGAAGGTGCGGCTAGGAGTGCAATGGTGCCTGCCATGTTCATATTTGGAGACTCATTGATAGACAATGGCAACAACAATAACTTGGCTTCTTTAGCAAAGGCTAACTATTTTCCTTATGGAATTGATTTTAATGGTGGCCCTACTGGTCGTTTCTCTAACGGTCTCACCATGGTTGATGTTATTGCTGAATTGCTTGGACTACCCCTGATTCCAGCATACTCCCAGGCATCAGGAGACCAAATGAGATTTGGAATCAACTATGCCTCTGCTGCTGCTGGCATTCTTGATAATACTGGCAGAAACTTTGTGGGGCGC…
97	XP_016539804.1	probable boron transporter 2 isoform X2	https://www.uniprot.org/uniprot/?query=XP_016539804.1	F	FALSE	T	NULL	0.529676	1	CA.PGAv.1.6.scaffold100.13	1	NULL	-	193513223	193515035	1317	ATGCAGGACATGCTAAATGTTCCAGTTATCTACATACTTGGAGCTTTCGTTCCTGCAACTATGATTGCTGTGCTTTACTATTTTGACCACAGTGTAGCCTCCCAATTGGCTCAGCAGAAAGAGTTTAATCTTAGAAAGCCATCCTCTTTCCATTATGACTTGCTTCTTTTGGGGTTCTTGACACTAATGTGCGGCCTGGTTGGTATCCCTCCATCAAATGGTGTGATCCCACAATCCCCAATGCATACAAAAAGTCTGGCTACTCTTAAACACCAGCTGCTTCGTAACAAACTAGTCACAACAGCACGCAAAAGTATGCAGAAAAATTCAAGCTTAGGACAACTATACGGGAATATGCAGGAAGCGTATCAACAGATGCAAACTCCTCTGATCTACCAG…
98	XP_016539796.1	probable boron transporter 2 isoform X1	https://www.uniprot.org/uniprot/?query=XP_016539796.1	F	FALSE	T	NULL	0.554583	1	CA.PGAv.1.6.scaffold100.14	1	NULL	-	193515054	193516777	915	ATGGAGGAAACATTTGTGCCATTTCGCGGAATCAAGAATGATCTTCATGGACGTCTGTTGTGCTACAAGCAAGATTGGACCAGTGGGATCAAGGCTGGCTTCAGGATCTTGGCTCCTACCACATACATATTCTTTGCCTCGGCAATTCCAGTGATTTCATTTGGGGAGCAGCTGGAGAGAAATACTGATGGAATTCTGACTGCGGTTCAAACATTAGCATCCACTGCAATTTGTGGAATTATACACTCCATCATTGGGGGTCAACCTTTGTTGATCTTAGGAGTTGCAGAACCAACTGTAATAATGTACACATTCATGTTCAACTTTGCTAAGCAGAGACCTGATTTGGGTCCTGGTCTCTTTCTTGCTTGGACTGGTTGGGTTTGCGTCTGGACAGCA…
100	XP_016557110.1	GDSL esterase/lipase LIP-4-like	https://www.uniprot.org/uniprot/?query=XP_016557110.1	F	FALSE	F	NULL	0.463422	1	CA.PGAv.1.6.scaffold100.16	1	NULL	-	193540920	193556050	1098	ATGAAAATGAGTAGTAGAAGTACTAGAACAACTTGTACGTTTATATTACTTGTCTGTTTTTTGATCTCTCAACTGATGGTCAATAATGTTGTTTCTGAGTGTAAAAGAAATATGGTGATTTTCAATTTCGGGGATTCGAACTCAGACACAGGTGGTTATCCAGCTGCCCATGGGATTAGATTTGGATTTCCAGATGGTCGTACTTTTTCCCATCAACCATCTGACAGATTGTGTGATGGACGATTGATTCTTGATTTCCTTTGTGAAAATCTCAACATGAATTATTTGACTCCATATCTGGAATCTATACGACCTAATTTTACGAACGGGGCAAATTTTGCAATAGGAGGTGCAAGTACACTCCCCAAAAATGTTTTATTTAGTCTCAGCACTCAAGTT…
101	XP_016581542.1	probable LRR receptor-like serine/threonine-protein kinase At1g56140 isoform X2	https://www.uniprot.org/uniprot/?query=XP_016581542.1	F	FALSE	F	NULL	0.00376026	1	CA.PGAv.1.6.scaffold100.17	1	NULL	+	193705378	193708499	606	ATGATGTTCATGTTGGCACTGGTGCACCTGACTTTGTCTTTACATCCGAGATTCAATCTTCTCGACTTTTTCTTCGCAAGGAGAGTTTATGCCTTGGACGTCAGAGGTGAAATTCCAGATGAATTATGGACTCTTACCTTCCTCGATAATCTAACCTTTGGCATCAATGCTTTGTCAGGGGAGATTCCAAAGGAACTTGGGTTGTTGACTGAGTTACAATCATTAAGTTTTGGCACAAATAACTTCTCTGGACCTCTGCCTTCAGAGCTTGAAGACTTAACAAAACTGACACAAATGTGGGCTTCAGATAATGCTTTTACAGGGAGGATTCCTGGTTTCATTGGAAATAATTGGTCAAACATTACCGCACTGAGGTTCGAAGGAAATGCTTTTGAGGGT…
102	XP_016539824.1	ADP-ribosylation factor 1	https://www.uniprot.org/uniprot/?query=XP_016539824.1	F	FALSE	T	NULL	0.000627448	1	CA.PGAv.1.6.scaffold100.18	1	NULL	+	193713079	193715704	552	ATGGGGCTGTCTTTTGGCAAGCTTTTCAGTCGGCTTTTTGCCAAGAAGGAGATGCGCATACTGATGGTGGGTCTTGATGCTGCTGGTAAAACAACCATTTTGTACAAACTCAAACTTGGAGAGATAGTCACCACCATTCCTACCATTGGTTTCAATGTGGAGACCGTGGAATATAAGAACATTAGCTTTACAGTTTGGGATGTTGGGGGTCAAGATAAGATTCGTCCTTTGTGGAGACACTACTTCCAAAATACCCAGGGGCTCATCTTTGTTGTTGATAGCAATGACAGAGATCGTGTTGTTGAAGCTAGGGATGAGCTTCACAGGATGTTGAATGAGGATGAATTGAGGGATGCTGTTCTGCTAGTGTTTGCTAACAAGCAAGATCTTCCAAATGCT…
103	XP_016539773.1	galactinol synthase 1	https://www.uniprot.org/uniprot/?query=XP_016539773.1	F	FALSE	F	NULL	0.0661491	1	CA.PGAv.1.6.scaffold100.19	1	NULL	-	193717168	193720094	978	ATGGCTCCATCTATTGCTAGAACAGGGCAAAAACTGATGGACAAGGCCTACGTGACCTTTTTGGCTGGTGATGGTGACTATGTGAAAGGTGTTGTTGGGTTAGTAAAAGGTTTGAGGAAGGTTAAATCGGAGTATCCACTTGNGGCAGAGCACCGCCGTATACTGCAAGAGCAAGGGTGCATAGTGAGGGAGATTGAGCCTGTTTACCCACCTGAAAACCAAACTCAATTTGCTATGGCTTATTATGTCATCAACTACTCTAAGCTTCGTATATGGGAGTTTGTGGAATACAAGAAGATGATATACCTGGATGGTGACATTCAAGTGTATGACAACATAGATCATCTCTTTGATTTGCCAGATGGATATTTCTATGCAGTAATGGACTGTTTCTGTGAG…
104	XP_016582323.1	uncharacterized protein LOC107879906	https://www.uniprot.org/uniprot/?query=XP_016582323.1	T	FALSE	T	NULL	0.049829	1	CA.PGAv.1.6.scaffold100.2	1	NULL	+	192187224	192189499	828	ATGTCATCATTTCAAGAAAGCTTGCAAAAGTTCAAGAAGCAGCAAGAGAAGTGTCAATCTACTCTTGTGAGTATGGCTGCCAGAGCAGGACCTTCCAAGGCGGCAGCTCCTCCAAGACCAGCAGTTGCAAAACCTCCTGCACCTGCAGTCAAATTTTCAAATGACACAGAAAGGCTCCAGCATATAAATAGTATAAGGAAAGGTCCCGTGGGTGCTCAGATAAAACGTGTCATAGACTTGCTGCTGGAGACTAGGCAAGCTTACACACCACAACAGATCAATGAAGCATGTTATGTTGACATAAATGGCAATAAAGCTGTGTTTGACAGTTTGAGGAACAACCTTAAAGTCCATTATGATGGCAATCGCTTCTCTTATAAGTCGAAACATGCCTTGAAA…
105	XP_016557542.1	polygalacturonase At1g48100-like isoform X1	https://www.uniprot.org/uniprot/?query=XP_016557542.1	F	FALSE	T	NULL	0.00886081	1	CA.PGAv.1.6.scaffold100.20	1	NULL	-	194133481	194136195	1416	ATGGCATCGCTATCAACCAGTGCTGCGCCTTTGTCACTACTTGTTATATTTTACATGACAACTGCATTATTCATGAGTAGCCACGTCGTTACTGCTAGGTACCATCACCACGGACACCGCGGCCACCACAATAAGAAACAACACAAGCATAATTCCCACATATCATATCCGCCTTCAATTTCACCTGAGCCTTCTGATTCTCCCGTGGACATAGGGTTTTATGATGTGAGGTCTTTTGGGGCACAGGGTGATGGCATTGCGGATGACACTGAAGCTTTTAAGGCAGCATGGGATGCTGCTTGCCAAGTTGAGTCAGCGGTCATTCACGTCCCTGTTGGTTACTCTTTCATGATCCAATCCACTATTTTCACTGGTCCTTGTCAAAATGGTTTGGTGTTT…
106	XP_016553912.1	probable protein phosphatase 2C 47	https://www.uniprot.org/uniprot/?query=XP_016553912.1	F	FALSE	F	NULL	0.00792431	1	CA.PGAv.1.6.scaffold100.21	1	NULL	+	194280241	194284176	1059	ATGGGAGCTGAAGCTGAGGTTATGGTTCAACTTCAACATACTATCCCTGTGTTGGATGTCTCATGTTGTTCTGATTTGGATGTCAAATCCCCCGAGACAACCATATTGCAATTCATTCCGAGCATTCGCTCAGGTAGCTTTGCAGATACTGGCCCACGTAGGTTCATGGAAGACGAGCATATAAGGATAGACGATCTATCTGCACACCTTGGCTCACTCATGAGGTTTCCGAAGCCCAGTGCTTTCTATGGGGTGTTTGATGGTCATGGAGGATCGGAAGCTGCAGCTTATGTGAGAAAAAATGTACTTAACTTATTCTTCAGAGACACTAATTTCCCAGAGACTTCAGAAGTTGATGAGGTATTTCTAGAAGGGGTGGAGAGCTCTCTTCGGAAAGGG…
107	XP_016553540.1	uncharacterized protein LOC107853034	https://www.uniprot.org/uniprot/?query=XP_016553540.1	F	FALSE	F	NULL	0.250377	1	CA.PGAv.1.6.scaffold100.22	1	NULL	-	194285177	194288300	726	ATGGCAATGCCTATCTCTTCTTCCTCCACTCTCCGCCAAATTTCTGCAACTACCACCATGTCCTCCCCTGCAACTTCCTCCTCCTCCGCCTCCATACTCAATCTCAATCACAATCAGCTCATTGTTCCTCTTATTGCCAAACGAAAGTCAATCAGTGCATCCTCCTCCTCCTTCATCAGCACACACAGATTTAACTTCAGCATTTCTAGATCCTTCCGGAACATCTCTTATCCTTCTCCCATTAGAATTAGACCTATATCTCCTGTCATGGAATGGCAAGATTGCACGGTCAAAATGGAAGTAGATGTACCGACGTCAGTTGCTTATAAGTGCTATTCTGATCGTGAGGCTATTTCTGAATGGATGCCTTTTATTTCATCTGTAAAGATTTTGGAGGAT…
108	XP_016539848.1	uncharacterized protein LOC107840484	https://www.uniprot.org/uniprot/?query=XP_016539848.1	F	FALSE	F	NULL	0.785177	1	CA.PGAv.1.6.scaffold100.23	1	NULL	-	194319420	194321654	441	ATGGAAGTAGATGTGCCGACTTCAGTTGCTTATAAGTGCTATTCTGATCATGGGGCTATTCCTGAATGGATGCCTTTTATTTCATCTGTAAAGATGGTGGAGGATAAGCCTGACTTATCTAGATGGTCACTGAAGTATAAAGCTTTTGGGCAGGATCTTGAATATTCATGGCTTGCTCGACATATGCAGCCTACTCCAAACCAGAAGCTCCACTGGAGATCTGTGGAGGGCCTTCCTAACAGGGGAGCTGTGCGATTTTTTCCCAAAGGCCCATCATCCTGCATCATACAACTAACAGTTTCATATGAAGTGCCTCTATTGTTGGTTCCAGTGGCATCAGCATTGAAACCTTTTTTTGAAAACCTGCTGGCACAAGGGTTGGAACGCTTTGCAACATTT…
110	NULL	NULL	NULL	F	FALSE	T	NULL	0.455494	1	CA.PGAv.1.6.scaffold100.25	1	NULL	+	194358079	194358921	843	ATGGTTCTGGAAATCTCTGTGGTAGACTTGAAGAAGGAAGATCCAAAAAAGGAGTACAACGACACTAAGTGGATCTACGATCCATACAACGTCTACGTCGATGAGCAACGTATTCTCACTATCGTCACTAATAACCACAAGACGGTGACTAAATGGTTCAACGAGCTCCAGAAGACGCCTTCCAACAACAAACATGGCTGTATTTTCGTCACTATCTGCGTCGAGCGTGATCCGTACATGGTGTCGTCGTACCACTATGATGAGCCGAATCGCGACAGAACTCCGTATAACCTCCTCTCGGTTTGCACTGGCGCTCAATGCTTACTCTACCGTCTTCCCTTCGCTAATAAGTCCAAGTACAGGTACGACGACGATCCTATTCCGAAAGCTTTGAAGGCT…
111	XP_016554632.1	ubiquitin-40S ribosomal protein S27a-like	https://www.uniprot.org/uniprot/?query=XP_016554632.1	F	FALSE	T	NULL	0.493835	1	CA.PGAv.1.6.scaffold100.26	1	NULL	-	194361652	194362727	525	ATGCAGATCTTCGTGAAAACCCTAACCGGGAAAACAATCACCCTCGAAGTTGAATCCTCCGACACCATTGACAATGTGAAGGCCAAGATCCAAGACAAGGAAGGAATTCCCCCAGACCAACAACGTCTAATTTTCGCCGGAAAGCAACTCGAAGATGGCCGTACACTCGCCGACTACAACATCCAGAAGGAGTCAACACTGCATCTGGTGCTCCGTCTCCGTGGTGGTGCTAAGAAGAGGAAGAAGAAGACGTACACTAAGCCGAAGAAGATTAAGCACAAGCACAAGAAGGTTAAGCTTGCTGTGTTGCAGTTCTACAAGGTGGATGATTCTGGAAAAGTGCAGAGGCTTCGTAAGGAGTGTCCTAATGCTGAGTGTGGTGCTGGAACTTTTATGGCG…
112	NULL	NULL	NULL	F	FALSE	T	NULL	0.0683922	1	CA.PGAv.1.6.scaffold100.27	1	NULL	+	194411145	194416299	1353	ATGGCGGCACGCTGCAACTTTTGGCTTCCCAAGAAGAAAAGATTCTGCGCAAACGTCCCTCTCGGTGATTCACAGTTTTGCGGAAATCATACCCAAAGATCCGATGGACAATGGATTCCTTGCCCGATCCACCCTTCCCACTCTGTGCTGGAAGAGAATCTGCAGAGTCACCTTAAGCGATGCCCATTTTTCAAACAAGCTCAATCTTTGTCTCTTCAGCCTTTTTACCAAGAGGGTATTAATGCTGGCAAAGAAGAAGAAGAAGAAGAAGGGGTGCAGAATTTTAGTTCGGAGATGAAGAGAAATGCTGTTCTCGCGATGACCCTTTTTGAGTTCTCCCAGTTGATCAATAAAATCAAGTCTGTTCATGCTTCCATACGTAATGACATTCGTGATTCT…
113	XP_016539886.1	autophagy-related protein 8i	https://www.uniprot.org/uniprot/?query=XP_016539886.1	F	FALSE	T	NULL	0.432554	1	CA.PGAv.1.6.scaffold100.28	1	NULL	-	194417392	194424851	357	ATGGGGAAGACTTTCAAAGAAGAATTTTCACATGATGAGAGACTCACAGAATCACAGGATATAATCGCCAAATATCCCGATCGAGTGCCGGTGGTGGCTGAAAGATATTCAAAAACTGACCTCCCTGAAATGGAAAAGAAGAAATACCTGGTACCCCGCGATATGTCTGTTGGGCAATTTATCCACATTCTGAGTGGCAGGCTGCACCTGGCTCCTGGGAAAGCTCTCTTCATATTTGTGAATAACACGTTGCCTCAAACAACAAGCTTGATTGAGACCGTGTATGAGTCTTCCAAGGATGAAGATGGGTTCCTCTACATGTGCTACAGCAGTGAGAAAACATTTGGTCACTCTTAG
115	XP_016582341.1	putative methylesterase 12, chloroplastic isoform X1	https://www.uniprot.org/uniprot/?query=XP_016582341.1	F	FALSE	T	NULL	0.000911916	1	CA.PGAv.1.6.scaffold100.3	1	NULL	-	192587414	192592134	1062	ATGGGTAATAGATTTATTTGCATGAATAAGAAGGATATAAGAGAAAGTAGGAAAAATGGAATTGGGTCAAGGAGTGCGAGGATGGAAAGATCAAAGAGGAGGTCATTATTGGAAGAGGAGTTGCTTCACAGACAAGCTTTGTCTCTGGCAATTCAGCAACATCAACAGTCGCTGTCTCAAAGATTTGATGGGTCAATTTCTAAGCGTATTGGATCTACTAGCTCTCGTCGTCGCAGTGATTTGCCCCAACAGCTACCCAATTCCAAACAGTTACCAGAATTTTTGGAGAACATCAAAACAAAGAAGATTGTTTTGATACATGGAGAAGGATTTGGAGCTTGGTGTTGGTACAAAACAATTGCTCTGTTGGAGGAAACAGGATTGATCCCCACAGCCTTA…
116	XP_016539875.1	uncharacterized protein LOC107840490 isoform X3	https://www.uniprot.org/uniprot/?query=XP_016539875.1	F	FALSE	F	NULL	0.00928693	1	CA.PGAv.1.6.scaffold100.30	1	NULL	+	194537697	194538145	309	ATGCCAATGATAAAATCATCATTTGCATGTAAGGATGGACCTGGACGTGATGTTAGTGTGTCGTCTGCAGGTATTTGGACAGATGGTCGTTGGGTATTTTCTACTGGTCTTGACCAACGCATCAGGTGTTGGCATCTCGAACAGCAAGGCAAACTAATTGAGCACGAACATATGGTTGTTAGTGTACCGGAGCCTGAGGCATTGGATGCTAGCGCCCGTGGAAGGAACCGTTATCAGATTGCAGTCGCTGGGAGGGGGATGCAAATGTTTGATTTCGTCGCACCTGATGACATGAAGGGTGGAAATTAA
118	XP_016539898.1	squamosa promoter-binding-like protein 1	https://www.uniprot.org/uniprot/?query=XP_016539898.1	F	FALSE	F	NULL	0.609065	1	CA.PGAv.1.6.scaffold100.32	1	NULL	-	194588849	194596203	2979	ATGGAAGCGAGTGTTGGAGAGCGGTTTTATCATATGGGAGGACCGGATCTACGGGGACTAGGGAAGAGGAGTTTAGAATGGGATCTGACTGATTGGAAATGGGATGGAGATCTTTTTATAGCAACCCCTCTTCATCAAAACGCTCCAAATTACCAGAGCAGGCAGTTTTTCCCAGTTGAAACTGGAAATCTAGCTTCATCAAACAGTTCATCTTCTTGTTCAGAGGAAGTAAATCATGGGATGGAACAACAGAGAAGGGAATTGGAGAAAAGGAGGAGGGTGATTGTGGTTGAAGAAGATGATTCTGGGCCACTTTCGTTGAAGCTTGGTGGACAAGGTGAGCCAGCTGCCGCATCCGCCGANCCTGGGACAAAGTTAGTTGCACCTGCTGGAAGCAGA…
132	YP_009049726.1	hypothetical protein (mitochondrion)	https://www.uniprot.org/uniprot/?query=YP_009049726.1	F	FALSE	T	NULL	0.204093	1	CA.PGAv.1.6.scaffold100.45	1	NULL	+	194935608	194936669	1062	ATGACTATAGCCATTGGTAAGTTTACCAAAGACGAAAGTGATTTATTTGATATTATGGATGACTGGTTACGGAGGGACCGTTTCGTTTTTGTAGGCTGGTCCGGTCTATTGCTCTTTCCTTGTGCCTATTTCGCTTTAGGGGGTTGGTTCACAGGTACAACCTTTGTAACTTCATGGTATACCCATGGATTGGCCAGTTCTTATTTGGAAGGCTGCAATTTCTTAACTGCCGCGGTTTCTACTCCTGCTAATAGTTTAGCACATTCGTTGTTGTTACTATGGGGTCCTGAAGCACAAGGAGATTTTACTCGTTGGTGTCAATTGGGGGGTCTGTGGACTTTTGTTGCTCTCCATGGAGCTTTTGGCCTAATAGGTTTCATGTTACGTCAATTCGAGCTT…
136	XP_016539960.1	pectinesterase-like	https://www.uniprot.org/uniprot/?query=XP_016539960.1	F	FALSE	T	NULL	0.759863	1	CA.PGAv.1.6.scaffold100.49	1	NULL	+	195097843	195099710	1725	ATGGGGGGAAAAATAATGATTTCGTTAATATCGTTGATTCTTCTAGTTGGTGTGATAGTGGGAATTGTGGTGATTGTGAACAAAGATGGGAACAGCAAAGATGATAAAAGCATCAAAGTCCAAATGAAGAAAGTGCATGAGTTCTGTCAGGCCACTGAATTCCAAGATGCATGTGCCAAATCACTCCAAGGAGTTGCCAAAAACGAGTCCGCTACTGTACAGGACTACATTATTGCTGCCTTCCAGAACACTCTGGATGCATTGAAAAAGGGTCTGAACGAGACTGGAAAAACTTCTGTTGACAAAAAAAGCGACCCTTATAATTATATGGCGGTGGATGATTGCAAGAAGCTCGTGCAATTTGCTATCGAGGAGCTCGACGACTCGCTCAACATTGTT…
138	XP_016539972.1	pectinesterase 4-like	https://www.uniprot.org/uniprot/?query=XP_016539972.1	F	FALSE	T	NULL	0.49048	1	CA.PGAv.1.6.scaffold100.50	1	NULL	+	195107541	195109418	1716	ATGGTGGGAAAAATAGTGGTTTCGTTGGTATCACTGATTCTTCTAGTTGGTGTGATAGTGGGAGTTGTGATGGTTGTGCACAAAAATGGGGACAGCAAAGATGATAAAAGCACCAAATTCCAAATGAAGAAAGTGCATGAGTTCTGTCAGGCCACTCAATTCAAAGATGCATGTTCCAAATCACTCGAAGGAGTTGCCAAAAATGACTCCGCTACTCCACAGGACTACATTAGTGCTGCCTTCCAGAACACTCTAGATGAATTGAAAAAGGGTCTGGCCGAGACTGGAAAAACTTCTGTCGACAAAGACAAGGACCCTTACAATCATATGGCGATGGATGATTGCAAGCAGCTCTTGCAATTCGCTATCGAGGACCTCCAGGACTCTCTCAGCGTTGTT…
142	XP_016540007.1	uncharacterized protein LOC107840605	https://www.uniprot.org/uniprot/?query=XP_016540007.1	F	FALSE	F	NULL	0.81611	1	CA.PGAv.1.6.scaffold100.54	1	NULL	-	195347944	195350869	1524	ATGCAAGTGCAGGCTGCCATCATGGATAATTTATCACCATTATTTGTCTTGTTGCTTTTGGCGAAGATTTGGCTAGTGCCTGTAATTTGTGAAGGTGTAGATAGTGGACAACACTCAGCTGTAGGAGATCCGGGAATGAGAAGAGATGGACTTAGAGTAGCTTTAGAAGCTTGGAACTTCTGTAATGAAGTTGGTGAAGAAGCTCCTGGAATGGGCAGTCCTAGAGCTGCTGATTGCTTTGATCTTTCTGGTAAAAATCATTTGACCCATTTTTTTTCACCTTTTATTTGTGATTGTGATAGTTCTTTGAGTCACAAGGTAACCGAGTCCGATAATAAACTAGGGGTTGGCAAGTCATTTCCTGGCCTGAGTCCTAAGGCTAAGAATGATCCCGACTTG…
143	XP_016540026.1	protein FAM192A	https://www.uniprot.org/uniprot/?query=XP_016540026.1	F	FALSE	F	NULL	0.49379	1	CA.PGAv.1.6.scaffold100.55	1	NULL	-	195382086	195395517	603	ATGGCCAATGAAGAATGCTCACATTCAAAAGATGAAGGTGACGGGGATGAGAATACTCAGGTGGATGTGTGGCATATGAGGAAGGAGAGGATTAGGAACGAAGTTATAAGAAACAAGTTGGCACAACTGAAGAACACTCGAGGTGCTCGGGTTGAAGACGGAACTGCTCAGAGAGATCGCCCTCTTTTTGAGATCTTGAAGGAGAACAAGGACAAAAAAGATGCTGAATTTAATGAACGATTTAAACACCGACCACCCAAAGCCTTGGATGAGGACGAGACTGAGTTTCTAGATAAGCTTGAAATGTCAAGGAGAGAATATGAGAAGCAAGTCGCTGACGAAGAAGCTGAGCAGCTGCGAAGTTTTCAAGCTGCTGTTGCTGCAAAGTCTACCATTGTA…
144	XP_016540037.1	L-cysteine desulfhydrase	https://www.uniprot.org/uniprot/?query=XP_016540037.1	F	FALSE	F	NULL	0.652995	1	CA.PGAv.1.6.scaffold100.56	1	NULL	-	195403643	195405004	1362	ATGGAATCGGCTAACGATGATGACCATCGAGCTAACGGCTCTGACGACAACCGTTTAGCGAAGAAACCCAAGATGTCCAGCTCATTGTTTATTACGGATTCTGAAGTAATTGAAGAGTTCGGCCATCACCAGCCAGGAATAGCTCGTATTAATAATGGTAGTTTTGGTAGCTGTCCGGCGTCAATCATCGCAGCTCAGAAGCTCTGGCAGCTCCGTTTCTTACAACAACCCGATGACTTCTTTTATAATAATTTACAGAAGAGGATTCTTCATTCGCGGGGGATTATTAAGGATGTGATTAATGCGGAGCATGTTGAGGAGGTGTCTCTTGTGGATAACGCGACTACTGCGGCCGCTATTGTTCTTCAGCATATTGGTTGGGCGTTTGCTGAGGGGCGG…
145	XP_016540047.1	protein transport protein SEC23	https://www.uniprot.org/uniprot/?query=XP_016540047.1	F	FALSE	T	NULL	0.837065	1	CA.PGAv.1.6.scaffold100.57	1	NULL	+	195471118	195477328	2628	ATGGCGAAGCGACCTGAGTCATCAGTTGGATACTCTGTCACCATTCCACCCTCACAGCAAGGGACTCCGTCACCTCGACCCGATACTGTATTTAGTCCTCCTCCTTTTCCATCATCAGCGGGTCCTATATTTCCTCCACCAATTGGCCAACCTAACCAGATTCCTTCTCCGTCCATCAAGACTCCTCCCAATTTACCATCACCTGCAAATGGAGTTAGAACTGGAAGCCCTGCTCCTCATCTAAGCACCCCGCCTGGTCCTCCTGTGTTTTCGTCGCCTCTCCAACCTGCTGCAGTGCCATTTAGAACTTCTCCAGCTACCCCTCAACCTGTTGCCTATTCCTCTGCTTCATCTCTCCCCACATCATCACCTCCCCAGTTTTCAAATGGGTCTGTTGAG…
146	XP_016540060.1	protein translocase subunit SECA1, chloroplastic	https://www.uniprot.org/uniprot/?query=XP_016540060.1	F	FALSE	T	NULL	0.339014	1	CA.PGAv.1.6.scaffold100.58	1	NULL	+	195485240	195490955	1416	ATGGAGCTGGTGGTTTCACCTCCGTCCGTTGACTGGCCAGCCACCGCTGTTAAGCGGCTCTCATCCTTTTCCAACCGCCATAGCAGTTCCGATGACAAGGTCCGACGTGTAATTGGCAGTCGCAGCTGGTTGCACGGAGGAGAGAAATCCTTGTGTTCGCTTGGTTTTGAGGTGAAGGAAAGACGGAGTAGGAGGATTAAGAGGAGAGGAACAAGTACAGTGGCGTCTTTGGGTGGTTTATTGGGAGGCATTTTTAAGTCTTCAGATTCAGGTGAGTCCACCAGACAGACGTATTCTCCAACTGTAGCACTTATCAATGGGATGGAATCGGAGGTGTCTTCTTTATCCGACGCTCAATTGAGGGAGAAGACAGCTGCTCTGCAAGAAAGGGCTCGCGGT…
147	XP_016540060.1	protein translocase subunit SECA1, chloroplastic	https://www.uniprot.org/uniprot/?query=XP_016540060.1	F	FALSE	T	NULL	0.827609	1	CA.PGAv.1.6.scaffold100.59	1	NULL	+	195491104	195500336	1866	GGGAGACGTTGGAGTGATGGACTTCACCAAGCAGTGGAAGCAAAGGAAGGCTTACCCATTCAAAATGAAACTGTAACCTTAGCATCAATTAGCTACCAAAACTTCTTTCTCCAGTTCCCAAAGCTTTGTGGCATGACTGGCACTGCCGCAACAGAAAGTGCAGAATTTGAGAGCATTTACAAACTCAAAGTAACTATGGTGCCTACTAACAAGCCAATGATAAGAAAGGATGATTCTGATGTAGTTTTTCGAGCAACTTCTGGCAAATGGAGAGCGGTTGTTGTAGAGATTTCTAGAATGCATAAAATAGGGCGACCTGTACTGGTTGGTACAACCAGTGTTGAGCAGAGTGATGCACTGTCAGAGCAGTTGCGTGAAGCTGGGATCCCCCATGAGGTT…
149	XP_016540072.1	uncharacterized protein LOC107840655	https://www.uniprot.org/uniprot/?query=XP_016540072.1	F	FALSE	F	NULL	0.227339	1	CA.PGAv.1.6.scaffold100.60	1	NULL	-	195500728	195501766	372	ATGGCTTTACCTGAAAAATTTTGGTTTAAGCAACAGTTTTCAGTAGGGGTGAATGAAATAACGCGGGTGCTTGAGAGAATGCCTCCCGTTCCTGCTAATGATCGTTCATCACTATCGCTTAAAATGCATTCTACTCGACTTCAGGTTATACTAGTAGCATCTGATTGTCATCCACGGTTGCTGACCAAACATCTGGAAAGCTTGGCTAATTCAAAAAACGTACCAGTTGTATTCGTCAAAGACAAGAAAAGAGGTTCTTTGAGATTGGGTGAACTAATAAAACTTAAAACTGCAATTGCCATTGGCGTTAAGGATAAAGGAAACCAGTTTAATCAATTTATCGGCACAGAAATACTCCATAAGTTCGAATGA
152	XP_016540085.1	pentatricopeptide repeat-containing protein At1g02370, mitochondrial-like	https://www.uniprot.org/uniprot/?query=XP_016540085.1	F	FALSE	F	NULL	0.508521	1	CA.PGAv.1.6.scaffold100.63	1	NULL	-	195591093	195593794	1323	ATGAGAGAAGGCAGAGTTGTGAAGAAGTATGAACTGGAAAAATGCATAAAGGAGCTGCGTAAATATAAAAGATACCAACATGCCCTTGAGATAATGGAGTGGATGGAGAAAAGAGGTATAAACTTGTCGTTAGTTGATTATGGAGTACGATTGGATCTCATTGCAAAAGTTCAAGGAATAACTGCAGCTGAAGAATACTTTGACAGCCTCTCACCTTCCATTCAGAACCTAAGCACTTATGGAGCACTCTTGAATTGCTACTGCGTTGAGAAAAAGACAGACAAGGCATTGTCCCTCTTTGAGAAAATGGATCAATTGAATTTCACATCTAAATCATTGGCATTCAACAATATTATGTCCTTATATATGAGACTAGGACAACCAGAAAAAGTGCCCCTG…
153	XP_016540089.1	DEAD-box ATP-dependent RNA helicase 24	https://www.uniprot.org/uniprot/?query=XP_016540089.1	F	FALSE	F	NULL	0.219644	1	CA.PGAv.1.6.scaffold100.64	1	NULL	-	195596217	195602366	2322	ATGTCTAAGAGAAAATTCGGATTCGAAGGATTTGGCATTAATCGGCAAACAACTTACAACTTCGAGCGAAATCAACCTCCTCAGCGTCTCTACGTTCCACCATCTTCACGCTCCGGTGGTAGTAGTAGCCACGACAATTACGAAGATACCGACTTAGATAACATTGATTACGACGAACACGACGCTGCCGGAGGAGGCAATAACAATAATGATGGTGGAGATGATGAGATAGATCCACTTGATGCTTTTATGGAAGGGATACATGAAGAAATGAAGGCTGCACCGCCTCCTAAGGCGAAAGAGAAGTTGGATAAGTATAAGGATGATGTGGATGATGATCCGATGGAGAGTTTTCTGAAAGCGAAGAAGGATGTTGGGTTACAATTGGCTGCTGATGCT…
154	XP_016540090.1	serine/threonine-protein kinase PBS1	https://www.uniprot.org/uniprot/?query=XP_016540090.1	F	FALSE	T	NULL	0.49375	1	CA.PGAv.1.6.scaffold100.65	1	NULL	+	195640270	195646605	2292	ATGGCGAAGGAAACTTCCAGAAGTGAAGTTTATTTATTGAGGATTTCGTTGTTTGGGTTTTTGATCCGAATAGTGATGTTGGACTTGGCAAAGCTACTGTTCTTTCCCCGTTTTGCTAGGGTATCAGATGGGGGCCAATCTTTGAATTTAAAGCATTTAACCATTTTATTTTATGTCGTGTGCATCACTAATGCGGAGTTGCCTGATAAGCCATTTGAGCAACAGCCTGTTTCTCCAGTCAACAAACCTGTTGAAGCACCTGGCATGCCTGATCTGCCCCTGCCGGCGAATGTACCTGCTTTTCATAGGCAGCATAAGAAACATTTTCCTCATGGTGCACCATGGCTTGGTCTAGCTCCAGCGCAGCCTCCTGATTATGGTCCTTTAGTAACTGCTGCG…
155	XP_016540100.1	uncharacterized protein LOC107840734	https://www.uniprot.org/uniprot/?query=XP_016540100.1	F	FALSE	F	NULL	0.572255	1	CA.PGAv.1.6.scaffold100.66	1	NULL	+	195689190	195691757	1584	ATGGATGAGTCTGGTGGAACTCGATTTGAAGGGCTCAATGTTACTGTTAGAAAGAAAAGAAGCCTCATAGTGCGGCGACCTAGACCAGAGAACTCCTTTTTTCATGAAAGCCGTGATCAGTCTCCCTTAACACCAGTTTCAGATGATTTTGGTAGGGTTTCCAGTGATGAGAACACTGATGATGCCAATGCTGGACGGAAAATGTTCAACCTTAGTCATTGCATGTCTAGAGGCTCTGCTTCCAGAGTGGATGAGGACTACACTTTTAAGAAGAGCAGGGATGGGGGGTCTAGTGTGTTATTATATAGTAATGGAGATCCAGGAGATGATAAATATGGCTCCTCTTTTAGGCAACCAGGAACTGTTCAGGATGGTGTTGGTAATGATAGCAAGCTGAAA…
156	XP_016557195.1	probable WRKY transcription factor 69 isoform X1	https://www.uniprot.org/uniprot/?query=XP_016557195.1	T	FALSE	T	NULL	0.210506	1	CA.PGAv.1.6.scaffold100.67	1	NULL	-	195709739	195711237	888	ATGTTTGTCTATGAATTATTTTCAAGTCTTCAAAAAGTGGCTCATACCAGTTTTTGTGACTTTCACTTACCAACTTCAAATATTTTTCAAGTAAAATGCATATCTAGAAGTTTTAAGTTTCAACTTCAAAATTTATCGGCAAATGGAGCATATATTTGTAGTTTGGTCATTGTTTTTTGTTTCCATACACAGAGATATGTGAGCATGAAAAGGGGACTTTTTTCTGTTTTTTCTGACAGCTCTGAGTGTCCTGATATTAGGAAGATTGGTCAGAAAGTTGTGTTCAAAGTGCAAATGGAAGGAAAAGCTATAAAGCAGAAAAATGAAGGGCCTCCTTCAGATTGTTGGTCCTGGAGAAAATATGGACAGAAACCCATTAAAGGTTCACCTTATCCCAGG…
157	XP_016540164.1	DELLA protein RGL1-like	https://www.uniprot.org/uniprot/?query=XP_016540164.1	F	FALSE	F	NULL	0.612717	1	CA.PGAv.1.6.scaffold100.68	1	NULL	+	195746168	195748087	1770	ATGGCCAACGTCTCGATCTCCAATGAAAATTTTAGTGATTTCCAGGATGATCAGTTTCATCTTAATGGATATGAGGGAGGTGTAGTGGTCAATGGCATCGAAGATCCTTGGTTTGAACATATAGATTATGTAGATATTGATTCTTTTTACTCCATGTTTGGCCCTAACAATGAAGAGGATACATCTGATCTACAAGTTAGAATCAACTTACTGGAAGATCAGCAACAAAGTATATTAGATTGGATGCAAAATCACTTCCCCACCAACACAGTCATGCCCTTGCAACCTGTCCAAATCCAATCCACTGTTGAAATACCAGGCAATGATGATCTCCAGACTCAAGTACCAGAACGTGGTAAAGACAGCAATGAAAAACCAAATCCATTTTCTTTAGCATCT…
158	XP_016559652.1	DELLA protein RGL1-like	https://www.uniprot.org/uniprot/?query=XP_016559652.1	F	FALSE	F	NULL	0.790987	1	CA.PGAv.1.6.scaffold100.69	1	NULL	+	195750137	195751831	1695	ATGTCCAATCCCTTGTTCCATCTAGCATCATTCACATCCAACCAAATCCCAGAGAGTGATGGTTCTCTCAGAGGTTGTAGAGTAAATATTGCTAAGAGCGACAATCATTTATCAGTTATGGAGGATTCTAAAGACATCCAGAACTTCTATACCAACTACGGGTTCTATCAAGGATATGCAGTCAATCAACAAGAACAAGAAATGAATAAACAACAACAAGAAATGAATGTATATGCTGCCCATTCTGCAGATCAATTAAGTCAAGGAGAAGTGAAGCTCAATAGTCTAGAAACAGGAAGCAATGTGGGCGAGGTACCTTTTTTATCTCTAGCTCCTTTTGAATTGCTGAGGAACAATCCAAGCAAGCACAAGAATACTGAAGGAGATAAAGCTAGAGAT…
160	XP_016540190.1	peroxiredoxin-2B	https://www.uniprot.org/uniprot/?query=XP_016540190.1	F	FALSE	T	NULL	0.000397629	1	CA.PGAv.1.6.scaffold100.70	1	NULL	-	195752178	195755301	489	ATGGCTCCGATCGCCGTTGGTGACGTCATCCCCGATGGTACCGTGTCTTACTTCGACGAGCAAGATCAGCTTCAGAGCGTGTCCGTACACTCACTTGCTAAGGGCAAAAAGGTAATTATGTTCGCCGTTCCTGGAGCTTTCACTCCGACATGCAGCACGAAGCATGTCCCTGGGTTCATTGAAAAGGCTGACTTGCTGAAATCAAAGGGCGTTGAAGAAATCCTCTGTGTTAGCGTCAATGATCCTTTTGTCATGAAGGCATGGGCGAAAACCTTCCCTGAGAACAAACATGTGAAGTTCCTTGCTGATGGAGCTGGAAAATATACACATGCTCTTGGTCTGGAGCTGGATCTGTCGGAAAAGGGACTTGGTGTTCGATCCAGAAGATATGCCCTTTTG…
162	XP_016557234.1	calvin cycle protein CP12-2, chloroplastic-like	https://www.uniprot.org/uniprot/?query=XP_016557234.1	F	FALSE	F	NULL	0.676561	1	CA.PGAv.1.6.scaffold100.72	1	NULL	-	195948650	195949021	372	ATGGCAACAGTTGCTGGTGTTAGTCTCACAACTCCAAAATTCTCGGCCAAAAACTCCAACTCTGCCAATTTTAAGCCTTCTAAGATCCCATGCCTTAACAATCCTTGGAAAAAATTGTCACCTAAATTTGGGCTGGTGTGTGCAGCACCGGACAACAAGCTTTCTGACCTTGTGGCTGAAAGTGTTAAGGGTGCAGAGGAAGCGTGCAATGAGAATCCGACTAGCGGAGAATGCGCGGCGGCTTGGGATGTAGTGGAAGAGGCAAGTGCGGCAGCTAGTCATGCAAGGGACAAGAAGAAGCAGGATGATCCTTTGGAAAATTATTGCAAGGAAAATCCAGAGACTGATGAGTGCCGCACATATGATAGTTGA
163	XP_016557228.1	uncharacterized protein LOC107856749	https://www.uniprot.org/uniprot/?query=XP_016557228.1	F	FALSE	T	NULL	0.262693	1	CA.PGAv.1.6.scaffold100.73	1	NULL	+	195950941	195952640	657	ATGAGGGTGCAGCTGCTCGCTTTGACAGCAGTCCTAGTTCTGAGTTTCATAGCTGAAAAATGTAGACAGTTGATCGGAGAAGAATCAGCTTCAAGAAGCAAGACAGAAAGATTCACATTCGTAAACTGTTTTGACATGAGTTATGGAACCATAGGCTGCATACTAAAGGAATTGGTGAAGATTTATTTATACTACATTCGAGCAACTCACGTGCATAAGGTAAGAAATGAAGCAACGAAAGAAGCAGTCCAAGAAAACTTGTCCAAAGGACAAAGCCTTGAAGATGCAGTTAAAGAAGGGCAGAAAGTTGGAAATGCTGCGGCGAGAAGAGCATCTTTACAAGCAAAACACATTATGGGGCCAATGGTGTCATCTGGATGGGACTTTTTTGAGACTCTA…
166	XP_016561803.1	uncharacterized protein LOC107860829	https://www.uniprot.org/uniprot/?query=XP_016561803.1	F	FALSE	F	NULL	1.44291e-05	0.314309	CA.PGAv.1.6.scaffold100.76	1	NULL	+	196011865	196012536	672	ATGATGGCATTGCTAAAGGTTCACCCTAGAAGCCATTCATTGATTTATGTAAACAAACCTAATCTGATTTCGGATTTGAACTTGAACACTTGTCTCTCAGTTTCTAAGCAAGTTATGAAAAGGGCGTCTTCTCATCGTGTTTCCGCTTCCATGTCCTTATCAAATTCAGGCGGAGGCGGACTTATCAAAGAGGATAAGAAAACGGAAGGTGTGTTATCGGGAAAGATTGATGAATGGATGGAGGAATCAATGGTGGATATTGTGAAGAACTTGAAGCAAGCGCCGTTGTTGGTCCATATATACGCAGATGATGGGAAAGGACGAGTGAAGATCAAGACGGAGAAAGCGGTGTTGGAAGATTGGACGGTAGTGAAAAGTGAATGGGCGAGTGGGAAAAAA…
169	XP_016540129.1	protein ROOT PRIMORDIUM DEFECTIVE 1	https://www.uniprot.org/uniprot/?query=XP_016540129.1	F	FALSE	F	NULL	0.807488	1	CA.PGAv.1.6.scaffold100.79	1	NULL	+	196273074	196274483	1410	ATGACTGTTAGTCACAGAAGATTTCAGGAAGGGCGCAAGTCCGAGTCGCCGCTCCCGTTAAGTTTCTTCCCCTCTGCTTATTGTAATTTTGACGCAATGTTCAACCTTACTGGTAAACATCGGTGTTTTGCTGAACGAAATTCATCAATAATTTTCTCGCAATGTCACCGATCAATGACCACCAGTAAAAGAGTTCAAGACAGAAGCAAGAAGAAACGGGTACATGACCTTGAAATCGTCACAGAAAAACACAAAATACTCTCCAAAATCCTGTTACTATTTGAAGTCCTCAAAAAGGAGCCTCAACGAGTCATATCTATTAGGGAACTTGATCGTTACCGAACCCAAATTAACCTCCCTAAACCCCATAAAATCTCCGGTTTTTTACGGAAATCTCCT…
171	XP_016559635.1	probable glutamyl endopeptidase, chloroplastic	https://www.uniprot.org/uniprot/?query=XP_016559635.1	F	FALSE	T	NULL	0.109698	1	CA.PGAv.1.6.scaffold100.80	1	NULL	+	196275277	196278434	996	ATGCAAGTACGCTGGAAGACTGATAGGTGGCTCCAAAAGCATTGTGTATATACTTCAGATGTCAAGGCAGATCTTAGTACGTGCAAGGACAATGCAGAAGGGACTGTAGATTTACAAAGCAGACCTGCTGGAGGTGCTCAGGAGCTTGCGAATTTGGATGATGACAAATTTCACTCTTATCAGAAGGTCTTTATTGTGGTAAATTCCTACTTCATGAAAATATCTTCATACATTCTAGAATTTCTCATATCAAGACCACACTTTACTGGACAAATGGCCTTGGTTCTTCCACTCTTTTTAATTGGTCTATTGGAAAATGAAGTGACTAGTTACTGTCTTTTATTTAAGTTTTCCTTCTATTTCGCAGATTTGGGTGTTTGTTTTGTAAATGCTGGCTTA…
172	XP_016540115.1	cytochrome c oxidase subunit 5C-2-like	https://www.uniprot.org/uniprot/?query=XP_016540115.1	F	FALSE	T	NULL	0.179064	1	CA.PGAv.1.6.scaffold100.81	1	NULL	-	196279700	196279960	261	ATGTGCGCAAGTGTAATCATTGTTTTCCCGTGCGGTGTTTTTGCAGAAGCTTGCTACATCCGGAATCAAATGGCCGGCCATAGGATTGCACATGCCACATTGAAAGGGCCTAGTGTTGTCAAGGAAATAGTTATTGCAAGTGTACTTGGTTTGGCTGCTGGAAGTGTCTGGAAGATGCACCACTGGAATGAGCAAAGAAAAGTTCGGTCATTTTATGACTTGCTGGAGAAGGGTGAAATAAGCGTAGTTGCTGAAGAATAA
173	XP_016557350.1	uncharacterized protein LOC107856896	https://www.uniprot.org/uniprot/?query=XP_016557350.1	F	FALSE	F	NULL	0.753838	1	CA.PGAv.1.6.scaffold100.82	1	NULL	+	196365765	196376248	972	ATGGCTTCTTTCTTCTGTTCAACTAAGTTCTTTCTACTCCTCTTTTTCTTATCAGCAATTCCAATCGCTTTTCTCATCCATCTAGAAACTTCCGCCCCGACATCTCACGTTTTCCATTACCACAGCACCGGCTGGTTACGTGAGTGTTCCAAATGGGNCCGCCGGTTCATCGTCAGTTTCTTCGAAGGCGGTTTAGGTGTGATCCCGGTCGACGCTGATCAGTCCCCGGGCGACGTGTTACAGGAAGTACCGGTCGTTAAAGATGCTGATTTGACCGGTAATGCATCGCTCGGTTTTAGCATTGATCGGGAGAGGAACCGGGTTTTGGTAGCTGTTGCTGATGTGTTGGGGAATCGGTATAGCGCTTTAGCTGCCTATGATTTGACTTCGTGGAACCGG…
175	XP_016557185.1	elongation factor 1-delta 1-like	https://www.uniprot.org/uniprot/?query=XP_016557185.1	F	FALSE	T	NULL	0.536064	1	CA.PGAv.1.6.scaffold100.84	1	NULL	-	196583554	196584941	693	ATGGCTGTTGCATTCAGCAACCTCAACTCTGATTCTGGCCTCAAGAAGCTTGATGAGTACCTGCTCACCCGCAGTTACATCACCGGGTACCAAGCCTCCAAGGATGACATCACTGTGTATTCATTTCTAGCAAAACTCCCATCACCTGCATATGTTAATGCATCTAGGTGGTATAAGCACATTGATGCACTTTTGAGAATCCCTGGTGTATCTGGCGAAGGCGCTGGTGTTACCGTAGAGGGGTCTGCTTCCATCACTGAGGCTGTGGCAACTCCTCCTGCTGCTGACAATAAAGCCCCAGCTGCTGAAGAAGAAGATGACGATGACGTTGACCTATTTGGTGAGGAAACTGAAGAGGAAAAGAAGGCTGCTGAAGAACGTGCTGCGGCCCTGAAGGCT…
176	XP_016582207.1	agamous-like MADS-box protein AGL11 isoform X1	https://www.uniprot.org/uniprot/?query=XP_016582207.1	T	FALSE	T	NULL	0.422138	1	CA.PGAv.1.6.scaffold100.9	1	NULL	-	193136290	193142547	723	ATGGAAGAAAGTGATGATATGGGACGAGGAAAGATAGAGATAAAGAGGATAGAGAACAACACAAATAGGCAGGTGACATTTTGCAAGAGGAGAAATGGACTGTTGAAGAAGGCTTATGAACTTTCTGTTCTGTGTGAAGCTGAAATTGCTCTTATTGTTTTCTCCACTCGTGGACGTGTCTACGAGTACTCTAACAACAACATTAAGGCAACTATTGAGCGGTACAAGAAGGCAACTGCAGAACACTCTAATGCTTGCACCACTCAAGAGCTCAATGCTCAGTTTTACCAACAAGAATCAAAAAAGCTGCGCCAACAGATACAGATGATGCAGAATTCAAACAGGCATCTGGTTGGTGAAGGCTTAGGCTCTTTGAATGTAAGGGAGCTAAAGCAGTTG…
177	XP_016541720.1	probable LRR receptor-like serine/threonine-protein kinase At1g06840 isoform X1	https://www.uniprot.org/uniprot/?query=XP_016541720.1	F	FALSE	T	NULL	0.807837	1	CA.PGAv.1.6.scaffold1000.1	9	NULL	+	208729814	208760279	2856	ATGGAGGGGCTCATATATCGTATATATATTTTTGCTACAGCAGTTCATTGCTATATGCTTCTTGTTGTGGCTCAAATAACCGACCCCTCTGAAGTTTCAGCTCTAATATCCGTTAAAGATAGTTTGATTGATAGTCTGAAGCAACTGAAGGATTGGAAACAGGGTGATCCCTGTACTTCAAACTGGACAGGAGTTTTCTGCTACAACACTTTTGGTGATGATGGATACTTGCATGTCAGGGAACTCCGTTTCATGAATAAGAATCTCTCTGGAAGTTTAGCTCCTGAGCTAGGAAAACTATCCCAGCTTCGAATTTTAAATTTCATGTGGAATAATTTGACCGGGAGAATACCAAAAGAGATTGGAAGCATCACAGATTTGAGACTTCTGCTTTTGAAT…
178	XP_016577638.1	protein NRT1/ PTR FAMILY 2.3-like	https://www.uniprot.org/uniprot/?query=XP_016577638.1	F	FALSE	T	NULL	0.086016	1	CA.PGAv.1.6.scaffold1001.1	6	NULL	+	235048323	235052975	1605	ATGGCAGGATTATCACTAGCAGCAGCAGGATGGAATAACAACTTGATTGTGTACTTGATACAAGAATTCAACATGAATAGTGTAAGTGCTGCTAAAGTGTACAACATGGCTAATGGGTGCAGCACTATTTTCCCTATTTTGAGTGCAGTTGTTGCTGATTCTTTTCTGGGCTGCTTCTCCGTCATCTGGATTTCTTCTTTCATCTCTTTACTGGGGGTGTTGCTTCTCACATTCACAGCAGCTATTGATACATTGAGACCTCCAAAATGCCTTGATGGTTCCAATGAATGCAAAAATGCATCAACGTTCCATCTTACAATCTTATATGCAGCTCTAGCCCTAGCATATCTGGGAAACGGAGGAACGCGTTTCACTATCGGATCAATGGGAGCAAATCAA…
179	XP_016577622.1	carbamoyl-phosphate synthase large chain, chloroplastic	https://www.uniprot.org/uniprot/?query=XP_016577622.1	F	FALSE	F	NULL	0.407934	1	CA.PGAv.1.6.scaffold1001.10	6	NULL	+	235225065	235226411	1347	ATGGCTAATTGTATGAATCACTGTGAAAATGCTGCTGCATATAAGCTAATCTCCTCTTCTTCTTCCTATGTTCTTTCTCCTTCAAGAATATATTCATCAAGAATCCCACTTTTTCCTTACAAAAAAAGGTTCTCTTTTTTGCACCTTCAATCTCGTCCAAGCGTTTTCAGCAACACCCATTTGCGGAAAAGGGTGAATTCCATTGTTAATGAGCAAAAGAATGTTGAAAAGGTAAATCTTGGAAAGGAAAAATTGGGTAAAAGAACGGATATAAAGAAGATTTTGATATTGGGTGCAGGGCCAATAGTGATAGGACAAGCTTGTGAGTTTGATTATTCAGGTACTCAAGCTTGTAAGGCACTTAGAGAAGAAGGGTATGACGTGATATTGATTAATTCG…
180	XP_016577622.1	carbamoyl-phosphate synthase large chain, chloroplastic	https://www.uniprot.org/uniprot/?query=XP_016577622.1	F	FALSE	T	NULL	0.477407	1	CA.PGAv.1.6.scaffold1001.11	6	NULL	+	235229639	235231174	1536	ATGATGAATTCCAATCCTGAGACAGTTTCTACAGATTATGACACAAGTGATCGTCTCTACTTTGAGCCTCTGACAGTTGAGGATGTTATCAATATCATTGACTTGGAAGGTCCTGATGGTATCATTGTGCAGTTTGGAGGTCAAACCCCATTGAAATTGGCTCTTCCGATTCAGAATTACTTGGATGAGCAAAAGCCTAAGAGCAGAAGTGGAGCTGGTTTTGTTCGCATTTGGGGTACAACACCTGATAACATTGATGCAGCTGAAGATAGGGAGAGGTTCAATGCCATCCTGAATGAACTGCAGATCGCTCAGCCAAAAGGGGGTATTGCAAAGAGTGAAAAGGATGCACTTGCCATTGCTGCAGATGTAGGATACCCTGTTGTCGTCCGACCATCT…
181	XP_016577623.1	LOB domain-containing protein 1-like	https://www.uniprot.org/uniprot/?query=XP_016577623.1	F	FALSE	T	NULL	0.0210782	1	CA.PGAv.1.6.scaffold1001.12	6	NULL	+	235236889	235238714	612	ATGGAGTCCAGTAACACAACAATCAACAGCCTCATCACCACCACAACGCCCCCGTCTCCAGACTCCGTATCTCCGCCGCGTAACTCTCCATCTCCACCACGAGTGGTGGTCACACCTTGTGCTGCCTGTAAGATATTGCGGCGGAGATGCGCGGAGAAATGTGTGTTGGCACCTTATTTTCCTCCTAATGACCCCATCAAATTCACCACTGCTCATCGTGTTTTTGGTGCTAGCAATATTATCAAGTTCTTGCAGGAATTGCCAGAATATCAAAGAGCAGATGCTGTAAGTAGCATGGTGTATGAGGCTAACGCTAGGATGAGGGATCCAGTCTATGGTTCTGCTGGGGCGATTTGTCAACTTCAAAAGCAAGTAAATGAGCTTCAAGCACAATTAGCC…
184	XP_016576848.1	vicilin-like seed storage protein At2g28490	https://www.uniprot.org/uniprot/?query=XP_016576848.1	F	FALSE	T	NULL	0.704467	1	CA.PGAv.1.6.scaffold1001.15	6	NULL	+	235254872	235256808	1407	ATGGGAAATAGGACACTGCTGCTTCTAGTGCTGGTACTTTTCTCGACACTAGTTGCCTCTGTTGTTGGATATGAATATGAAGGGAGAAGAGAAAGAGAAGAAGAAGAAGAAAGTGAGCAAAGAACACAAGGAGAAAATTGGTTCTTGCTGCGTCAGTTACATGATGTTGTGAAAACTGATGCTGGGTCGATGAGAATGGTGAAGGGTGGCTACCGAAGGGGTTCATTTCTACATAGTCCAATGCATGTTGGTTTCATCTCCATGGAACCTAATAGTCTCTTCATCCCTCAATACCTTGATTCCGATCTTGTCCTCTTTGTTCATCACGGGGAAGCAAGAGTTGGAAACATCTATAGGAATGAATTAGTAGAAAGGCATTTGAAGCATGGAGATGTGTAC…
185	XP_016577621.1	vicilin-like seed storage protein At2g28490	https://www.uniprot.org/uniprot/?query=XP_016577621.1	F	FALSE	T	NULL	1	1	CA.PGAv.1.6.scaffold1001.16	6	NULL	+	235311891	235313739	1380	ATGGAAAAGGTTAGGACACTGTTGCTTCTAGTGCTGGTACTTTTCACTACACTAGTGGCCTATGTTGGTGCCTATGAAGAGGAAGAAAATGAGCAAAGAACACAAGGAGAAAAATGGTTCTTGTTGCGTCACTTACATAATGTTGTGAAAACTGACGCTGGGTCGATGAGAATGGTGAAGGGTGGCTATCGTTGGGGTTCATATCTTCATAGTCCAATGCATATTGGTTTCATCTCCATGGAACCTAATAGTCTCTTCATCCCTCAGTACCTTGATTCCGATCTTGTCCTCTTTGTTCACCATGGGGAAGCGAGAGTTGGACACATCTATAGGGATGAATTAGCAGAAAGGCATTTGAAGCAAGGAGATGTGTACACAATTCCTGCTGGATCAGCTTTC…
189	XP_016577635.1	uncharacterized protein LOC107875432 isoform X1	https://www.uniprot.org/uniprot/?query=XP_016577635.1	F	TRUE	F	NULL	2.9959e-08	0.000663531	CA.PGAv.1.6.scaffold1001.2	6	NULL	-	235054561	235060247	3180	ATGAATCATGGAAAATCTGCAATCAAGGATTCCAAGTTACCAAAATGTCAAGTTTCAAAGCCAAGTTGTTCGTTGCCTACAAGCTCTAAGAGTTGTATACCAAGAGCAAGTCATTTAAAACATCAAGTAACTGATTCTGCTGTTAGTATCCAGAAGAATTTGGTATTAATGAGCTCCTCCAAAAAATTGAGAAATAGCCAAGAGAAAGCAAAAGCTGATGTTGAACCTTTAAAGGGTAAATCTTCGTCATGCATTTTGAGAGGAAATGATGAGAAATCACCATCAAAATTACAAGCATCAACTGAATCTTCTTCGGTTAATAAAGCTAGCAATACTATTGTGGAGATGAATCCAGATGCCACACTTCCATCTAGCCGAGCACATTCATCTGAAGGTCGT…
191	XP_016577620.1	vicilin-like seed storage protein At2g28490	https://www.uniprot.org/uniprot/?query=XP_016577620.1	F	FALSE	T	NULL	0.705479	1	CA.PGAv.1.6.scaffold1001.21	6	NULL	+	235369879	235371814	1443	ATGGGAGATACAAGGACATTGTTGCTTCTAGTGCTGGTACTTTTCTACGCACTAGTGTCCTCTGTTGGTGCCTATGAAGAGGAAGAAAGCGAACAAAGGACTCAAGGAGAAAAATGGTTCTTGTTGCGTCAGTTACATGATGTTGTGAGAACTGATGCTGGATCGATGAGATTGGTGAAGGGTGGATATCGAAGGGGTTCATCTCTACATAGTCCAATGCATATTGGTTTCATCTCCATGGAACCTAATAGCCTCTTCATCCCTCAATACCTTGATTCGGATCTTGTCCTCTTTGTTCAGCATGGGCAAGCAAGAATTGGCCATATCTATAGGGATAAATTAGCAGAAAGGCATTTGAAGCATGGAGATGTGTACACAATTCCTGCTGGATCAGCTTTC…
192	XP_016577828.1	tRNA-splicing endonuclease subunit Sen2-1-like	https://www.uniprot.org/uniprot/?query=XP_016577828.1	F	FALSE	T	NULL	0.228128	1	CA.PGAv.1.6.scaffold1001.22	6	NULL	+	235373784	235374491	708	ATGGGACCGAGGTGGAAAGGAAAAGGGGCAGAAGTTAAAGCTCTTGCAGATCCAATTTCAGAAATAGTCCGACAGTTCCAATCTTCTCTGATCAGCTCAAATTCTAGAGGAATGCTTTCTGGTACGAATGTATTTCTTAAAGCAGATGCAGAGCTAACTGACCTCCTCAATCGTGCATGTTTTGGTAGGCCTAGGGTAACATCAGAAAAGAATGAGCAATGGTTTCAGCTCTCCATGGAAGAAGCTTTTTACCTTCAATATTCTCTAAAATGCATTACGGTCGTTGACTACAATGACACTGAACTGAACAACAATGAGTTATGGAAGTATATGACATCCAGGAAGGACAAGTTTCCTATCTTAGTCAAAGCTTTTTCTCACCTTAGAAGTAAGAACTGG…
193	XP_016547181.1	elongation factor 1-alpha-like	https://www.uniprot.org/uniprot/?query=XP_016547181.1	F	FALSE	F	NULL	0.428571	1	CA.PGAv.1.6.scaffold1001.23	6	NULL	+	235374519	235375033	432	ATGCACCACAAAGCTCTTCAGGAGGCACCTCCCGGTGACAATGCTGGATTCAACGTGAATAATGTTGTGGTTAAGGATCTCAAGCGTGATTGGAAACAGATATGCCCCTGCTCTCGATTGCCACACCTCCCCCCCATTGCCGTCAAGTTTGCTGAAATCTTGACCAAGATTGATAGGTGGTCTGGCAAGGAACATGAGAAGGAGGTCAAGTTCTTAAAGAATGGTGATGCCGGCATGGTTAAGATGATTCCCGCAAAGCCTATGGTTGTTGGGACCTTCTCAAAGTACCCACCATTGGGTCGTTTTGCTGTGAGGGACATGCATCAAACTGCTGCTGTTGGTATTATCAGAACATTGACAAGAAGGATCCAACCAGTGCCAAGGCCACCAAGACTATTC…
194	XP_016577829.1	protein indeterminate-domain 9-like	https://www.uniprot.org/uniprot/?query=XP_016577829.1	T	FALSE	T	NULL	0.296082	1	CA.PGAv.1.6.scaffold1001.24	6	NULL	+	235387360	235389311	1608	ATGATGTCTGATGACGGCCTTTCTTCTTTAGCTTTCATTCAAGATCCAAACTCGAACTTGAACTCTAACCCTAGTGGTAACAATCCAAACCCTAATTCAAATCCATCCGCGAAAAGAAAAAGAAATCTCCCAGGAAAACCAGATCCAGATGCAGAAGTCGTAGCACTATCACCCAAGTCCTTGATGGCTACGAATCGATTCATATGTGAAATCTGCAACAAGGGTTTCCAGAGGGACCAGAATTTGCAGCTCCACAGAAGAGGTCACAACTTGCCATGGAAGCTAAAGCAAAGGAACAAAAATGAAGTCATCAAGAAGAAAGTCTACATTTGCCCCGAAAAGACCTGTATCCACCACGATCCATCGAGAGCTTTAGGTGATTTAACGGGGATTAAAAAA…
195	XP_016576883.1	fasciclin-like arabinogalactan protein 11	https://www.uniprot.org/uniprot/?query=XP_016576883.1	F	FALSE	F	NULL	0.147787	1	CA.PGAv.1.6.scaffold1001.25	6	NULL	-	235394677	235395426	750	ATGAGTCCCCTTATTTTCTCTCTTTCCCTCCTAGCAATTTCCCTCCATTCATGCACTCTTACCCTCGGTCAAAATTCTGCCTCCGCTCCCGCTCCATCAGGCCCCACCAACATAACAAAAATACTCGAAAAAGCTGGTCAATTCACCACGTTTATCCGGCTCTTAAAAACCACTCAAGCCGGCGATCAGATCAACACACAGTTAAACAATTCTAAACAAGGAATGACTGTTTTTGCACCTACTGACAACGCATTTTCGAGCCTCGAAGCGGGTACTCTCAATACACTAAGTTCTCAACAACAAGTTCAGTTAGTGCAATTTCATGTTCTTCCTAGCTTTATTTCAACGTCACAGTTTCAAACTGTTAGCAATCCGTTAAGGACACAAGCTGGAGACACT…
196	XP_016577831.1	probable pyridoxal 5'-phosphate synthase subunit PDX2	https://www.uniprot.org/uniprot/?query=XP_016577831.1	F	FALSE	T	NULL	0.168855	1	CA.PGAv.1.6.scaffold1001.26	6	NULL	-	235396810	235401769	756	ATGGTTGTGGGGGTTCTTGCTTTGCAGGGATCTTTCAATGAACACATAGCAGTGCTGAAGAGATTGGGAGTCAAAGGTGTTCAGATAAGGAAGCCAGAACAGCTGCAGAATGTTACTTCTCTTATCATCCCAGGAGGGGAAAGCACCACCATGGCAAAACTAGCAGAGTACCACAACCTGTTCCCTGCTTTGCGTGAATTTGTTAAAATGGGAAATCCAGTGTGGGGTACATGTGCAGGCCTTATCTTCTTGGCAAATAAAGCAACTGGGCAAAAAACTGGAGGACAGGAACTGATTGGGGGTCTTGATTGTACTGTTCACAGAAACTTCTTTGGGAGCCAGATTCAAAGCTTTGAGACAGAACTTCCTATTCCTGAGATTGCAGCTAAAGAAGGTGGT…
197	XP_016576884.1	protein disulfide isomerase-like 1-4	https://www.uniprot.org/uniprot/?query=XP_016576884.1	F	FALSE	T	NULL	0.0738825	1	CA.PGAv.1.6.scaffold1001.27	6	NULL	-	235403932	235407569	1563	ATGTCGAATCGAGTGATCATCTTCTTCCTCCTCTTTTCTCTCTTCCTCACTCCATCCTCCTCCAACAACTACAACGAAGACGAATTCCTCAGCTTCCTCGAAGACTACGAGGATTCAACCGAACCAGACAGCCCGAATCATGGCCGTCCTAAGTTCCCTTCAGAGCCATTTGATCGCGCTGAAGAGGAGGACGAGGACATTAAGATTGATGATAAGGACGTTGTAGTATTGACTGATAGTAGTTTTAACGAATTCGTGGAGGATAATAAGTATGTGATGGTGCATTTTTACACTCCCTGGAATGGACATTGTAAGGCTTTGGCTCCGGAATATGCAGATGCTGCAACGGAGCTGAAAGCAGCGAATGTGGTGCTCGCGAAGATCAATGCCGTTAAGGAG…
198	XP_016576255.1	uncharacterized protein LOC107873835	https://www.uniprot.org/uniprot/?query=XP_016576255.1	F	FALSE	T	Capana08g000760	0.7609	1	CA.PGAv.1.6.scaffold1001.28	6	NULL	-	235408863	235416888	852	ATGCATGAAGAGTCATCAACCCGACGCGAGGTTGTTGATGATGTGCATGACGGTGCTGTCCCTGCATATCTGATGGACCATTCTCAGCAACAGAAAAAGCGAAAGAGGAAAGAGAAAGCTGGAAAATGGGAGGTACATCTGCCTAAGGTAAAGTTAGAATATACCTTCATTCATAAAATGTTATCTCCTTATCCAAAAAGGCAAGAAGGAACGGTAAATTATGGAGAATGGATTATAAGTGATGATGAGTCGTTGACTGAATTTCTGAGGGCTCTTTGTGACTATACTAGTCAAATAAAACTGAACATTCTTCAAGTTTATGTTAAGAAGGAGCGTAATCATCTTGTGCAGTCTATGATACAGACAAATGTGCATACGCAATTTGATGATCCAACAAGT…
199	XP_016577832.1	uncharacterized protein LOC107875579	https://www.uniprot.org/uniprot/?query=XP_016577832.1	F	FALSE	F	NULL	0.454939	1	CA.PGAv.1.6.scaffold1001.29	6	NULL	-	235422246	235422500	255	ATGTGCCCTTTAAGATTCATATTGGTGTTTTTTTCAGCAATGTTAGCTGGTTATATTGCTTGGAAAAGCGTTCGTTCTGCCCCTGATGATCAGGATAATGAGGATTCTGTGCACAAATCCCAAGAAGGGAAACGAGAATTCGATTCTGCTAAGGTGAATTTTACTCAGATGATTTCAAATGGATTTTGGGTATTTGTGGATATGGCTAGTGGCAAATATTTATGGAGGAATCTCAAGTCAACAAAGAGCTGTTAA
200	XP_016577635.1	uncharacterized protein LOC107875432 isoform X1	https://www.uniprot.org/uniprot/?query=XP_016577635.1	F	TRUE	F	NULL	0.0116072	1	CA.PGAv.1.6.scaffold1001.3	6	NULL	-	235060363	235062040	681	ATGGATTCGGATTTACGCCTCCTTGAAATCTCCGGGGAAGAAGATTCTCTACTCACTCCACTCCCTGATATGGACAACAATAGCAACGATTTCACTTCAATTTCAAATTTCATTTCCCCATTCAGAGGGCTGGAGGTTCGTATAGATCCAGTAAAATCAGGATGTTCCTCTCGTAGAGGTTTTAGCAATAAAGAAAATATCAATACAGACAAAGCAGAAATGCCTAAACTGAGTGTAGAGCCGCTGCACATGAAGAGAAAGAAGCGGGGTGGTGGTTGCAATTTGCGCAAAAGTTTAGCATGGGATAGAGCCTTTTCCACTGAAGAAGGTGTTTTGGATCCAATAGAACTTTCTCTGCTTAGTGGTTCATCTGTTAACACTTGCGGAGAGGCCTTGTTC…
211	XP_016577633.1	V-type proton ATPase subunit a1-like	https://www.uniprot.org/uniprot/?query=XP_016577633.1	F	FALSE	T	NULL	0.0412037	1	CA.PGAv.1.6.scaffold1001.4	6	NULL	-	235063267	235073507	2457	ATGGAGTACTTAAATAACATGCCGTCAATGGATCTGATGCGCTCGGAGAAGATGACTTTCATTCAGCTCATTATTCCCGTTGAGTCCGCTCATCGTGCCGTTACTTACCTTGGCCAACTCGGACTTATCCAATTCCGTGATCTCAATGCCGAAAAAAGTCCTTTTCAGAGAACATTTGTAAACCAGGTAAAAAGATGCGTGGAGATGTCAAGAAAACTAAGATATTTCAAAGATCAGATGCACAAAGCTGGTCTATTGCCTCCTCCGCTTCCTGCTTCTCAACCTGATATGGAATTAGAAGAAATGGAGATACATCTCGCTGAGCATGAACATGAGTTGATTGAAATGAATGCTAATAGTGAGAAATTGCGGCAATCATATAATGAGCTGCTAGAGTTT…
216	XP_016577833.1	60S ribosomal protein L12	https://www.uniprot.org/uniprot/?query=XP_016577833.1	F	FALSE	T	NULL	0.460146	1	CA.PGAv.1.6.scaffold1001.44	6	NULL	-	235781205	235781705	501	ATGCCTCCAAAGGTCGATCCATCTCAGGTCGTCGAGGTTTTCGTCCGAGTGACAGGTGGTGAAGTCGGTGCAGCAAGTTCACTCGCTCCCAAAATTGGTCCACTCGGTCTTTCTCCCAAAAAGATCGGTGAAGACATTGCTAAGGAAACCGCAAAGGACTGGAAGGGACTCCGTGTCACCGTTAAGCTTACGGTGCAGAATCGTCAAGCTAAGGTCTCCGTTGTTCCATCCGCCGCCGCGCTTGTTATCAAGGCATTGAAGGAACCAGAACGTGACAGGAAGAAGACGAAGAACATCAAGCATAATGGAAACATCTCGCTTGATGACGTCATTGAGATTGCTAAGGTGATGCAGCCTAGATCTATGGCGAAGGATTTGAGTGGTACTGTGAAGGAGATT…
217	XP_016577834.1	uncharacterized protein LOC107875581	https://www.uniprot.org/uniprot/?query=XP_016577834.1	F	FALSE	F	NULL	0.786709	1	CA.PGAv.1.6.scaffold1001.45	6	NULL	+	235791433	235791960	528	ATGGCTGCTTCACGTAGCTATTTCGCACCGACGAACTACCGGTTTCTCTCGACTGATCGAGACGTTTCGATGACTCCTGATCACTCGGTGTTCGAGCTGGAGGAGTCCGACGTGTGGAACTCACCGGCGGTTAATCGGTCGCCGGAGTTGTATAAGAGGTCTCCGATCAGTTCAAGGAGCTCGAGGAAACAGTGTGATCAAATGAAGAGTTACAAAAACAGTTCCGGCGCGNNNNNNNNNNNNNNNNNNNNNNNNNGGGCGGGGTCTATGCCGGTGAATGTACCGGATTGGTCGAAGATACTGAAGGATGAATACAGAGAGTGTGGAAGGAGAGATAGTGATGATGATTTTGATGGCGGTGATGATTTGGATTGTCGGATTCCGCCTCATGAATTTTTG…
218	XP_016577836.1	serine/threonine-protein phosphatase 6 regulatory subunit 3-like	https://www.uniprot.org/uniprot/?query=XP_016577836.1	F	FALSE	T	NULL	0.660801	1	CA.PGAv.1.6.scaffold1001.46	6	NULL	+	235832422	235852277	2535	ATGTTTTGGAAGCTCACACAACTTTCCTGTTCTCCGGTTGAAGAAGTGTTAGACAAGGAAAACTTCACATTGGAAGAGCTTCTTGATGAAGAAGAGATAATCCAAGAATGCAAAGCTTTGAATAGCCGCCTGATAAATTTTTTGAGAGACAGAGCTCAAGTTGAGCAGTTGCTACGATACATTGTTGAAGAGCCTTCCGAGGATGCTGATAGCAAATGGAAGTTTAAGTTCCCTTTCATTGCATGTGAGATATTCACTTGTGAAATTGATGTCATCCTTAAGACTTTAGTGGACGATGAAGAGCTAATGGATTTGCTCTTTTCATTCTTGGAGCCCAACCGTCCTCATTGTGCGTTGCTTGCTGGGTATTTTAGTAAGGTTGTGGTGTGCCTCATGTTG…
219	XP_016577837.1	auxin response factor 18-like	https://www.uniprot.org/uniprot/?query=XP_016577837.1	F	FALSE	T	NULL	0.0304784	1	CA.PGAv.1.6.scaffold1001.47	6	NULL	-	235859383	235862361	1269	ATGGCTAGTGAAATGGAGGAGGTGGCAGAGAAGTGTTTGGACTCTGAGCTTTGGCATGCCTGTGCAGGAAGCATGGTGCAAATTCCTGCAGTGAACTCGAAGGTCTACTATTTTCCACAAGGCCATGCTGAGCATACATGTACGGATGTTGATTTCAGTGCACTGCCGAGAATTCCTGCTATGATCCTATGCAGGGTTGATACTGTAAAGTTCTTAGCTGACCCTAAAACTGATGAGATTTATGCTAAGATTAGGCTTATTCCGGTTTTAAACAATGAGCATGACTTTGAAGACGATACTTTTTTTGGAAGCAGTGTGGTTGAAACAACTGAAAAGCCTATTTCCTTTGCCAAGACATTGACTCAATCAGATGCAAATAATGGGGGTGGTTTTTCAGTT…
220	XP_016577838.1	GATA transcription factor 11-like	https://www.uniprot.org/uniprot/?query=XP_016577838.1	T	FALSE	T	NULL	0.0148479	1	CA.PGAv.1.6.scaffold1001.48	6	NULL	-	235866421	235870422	789	ATGGTTGAACAAAACTATTGGGATGGGACACCAATGGGACCTATTGTTGATGAAGACTTTGAGAACATACTGAATGGTTTGGACTTGCCTATGGAAAGTTTGGAAGAAGCCGGCCTCGATAAAGATTGGGATGATAGTGTATACCAGTTATTCGGTCCAATCCCTTCGGATGCTCTTATGACGTTACCTTTGGATACAGTCAATGGCTGTTTGGATGCTCATATGACCAATGCTCCGAACGAATTTCCGGAGGCCCAAGGGAATGTTCTATTCCAGAGACGCAGCCCAATTTCTGTACTCGAAAATAGCAGGTCCTGTTCTGGTGGAAGGAATGCACCCTTCAACTTTGGAACTAAAGGTCGTCGCTCTAAGCGTGTACGATCGTCAACTTTGAGTCCG…
221	XP_016542737.1	cytokinin riboside 5'-monophosphate phosphoribohydrolase LOG3	https://www.uniprot.org/uniprot/?query=XP_016542737.1	F	FALSE	F	NULL	0.357563	1	CA.PGAv.1.6.scaffold1001.49	6	NULL	+	235880968	235881627	594	ATGGAAATGAAAAGTGATGTTATGATGTCAAAATTCAAGAGAATTTGTGTGTTTTGTGGGAATAGTCAAGGGAAGAAAAGTAGTTATCAAGATCTTGCTATTGAGTTAGGCAAAGAATTGGTCTCAAGAAACATTGATTTGGTCTATGGAGGAGGTAGCATAGGCCTAATGGGTTTGGTTTCACAAACAATTGATGGTGATGGTAGGCATATTATTGGAGTTATTTCCAAGACACTCATGCCTAGAGAGTTAACTGGTGAAACGGTAGGAGAAGTGAAGGTAGTTACAGATATGCATCAAAGAAAAACAGAAATGGCTAGGCACTCTGATGCTTTTATTGCTTTACCAGGTGGTTATGGCACACTTGATGAGCTACTTGAATACAATTCATTATTGTCA…
222	XP_016577632.1	exosome complex component RRP43-like	https://www.uniprot.org/uniprot/?query=XP_016577632.1	F	FALSE	F	NULL	0.645286	1	CA.PGAv.1.6.scaffold1001.5	6	NULL	+	235078451	235082604	912	ATGGCTGCTGCCAATGGCTCAAGTGAATTGTATTCAGAGATGGAGGTGGATGCATTTAGACGTCTTTTCCCTCTGCGCTATCATGAGCAGCATCTTCTTAAATCTGTCCGAACTGATGCCCGAAAGCTTGGAAGTGCTAGAGATACAACACTTGCACTTGGTGCCGTTGCCTCTGCTGATGGATCAGCATTGGCAAAGATTGGCTCCACTACGATGTTGGCTGCCATCAAAATGGAAGTCATGACACCAACTGTGGAATGTCCAGATGAGGGATCCATAGCGATCGAATTTCACATGCCTCCCATCTGTTCCCCCCTGGTTCGGCCTGGTAGGCCTGCAGAGGCAGCATCAGTAATTTCAAAGCAGCTGTCAGACACTATCTTGAGTTCTGGCATGATT…
224	XP_016547255.1	T-complex protein 1 subunit beta	https://www.uniprot.org/uniprot/?query=XP_016547255.1	T	FALSE	F	NULL	0.00309844	1	CA.PGAv.1.6.scaffold1001.51	6	NULL	-	235921230	235923354	798	ATGCTAAGATATTGGTGGCAAACACAGCAATGGATACCGATAAAGTTAAAATCTATGGTGCACGTCCGTGTTGATTCAATGGCCAAAGTTGCTGAGCTAGAAGCAGCTGAAAAGGATAAAATGACAGAGAAGGTGCAAAAGATCATCTCTCATGGAATAAACTGCTTTGTTAACCGACAGCTGATTTACAATTTCCCAGAGGAACTATTTGCCGATGCAGGAATACTTGCTATCGAGCATGCTGACTTTGATGGTATTGAGCGCCTGGCTTTGGTTACTGGTGGAGAGATTGCATCTACCTTTGATAATCCAGAGTCTGTCAAGCTGGGCCACTGCAAACTCATTGAAGAAATAATGATTGGTGAGGACAAGTTGATCCACTTTTCTGGGGTGGAACTG…
225	NULL	NULL	NULL	F	FALSE	T	NULL	0.335188	1	CA.PGAv.1.6.scaffold1001.52	6	NULL	+	235932804	235933470	504	ATGGCAATGACTATAACCACAGCAATGGCATCACCCTTCCGCCGGCTGCTTATCAACTCTCAACACAACACCCTCATCACTATCCCCAAAAATGTAGCAATTTATCCAGCAACATCAGTTACAAAGAAGGGGTTATTGAATCTGAACCACTCTGTATTCTCCCAAGTATCCCTAAGACCTTTGGTGAAACCAGTATGCGCTGCTGGTTCAGCCCCACCTGTTCCTGGTTTCCGCAGGGAGAGAGGAGGGAAAACATCTAAAGTTCCAAGGGACTTTCTACTGCAGATACTTGGTGAAGAACGCGTTACTAATTTTGTAATACCAGAAATTGTTACCTCATCTCTTGCTGATTATGTGAAGAAGGAGAATTTGACAGTGAAGGACAACAAGATTAGCACC…
226	NULL	NULL	NULL	F	FALSE	T	NULL	0.0413894	1	CA.PGAv.1.6.scaffold1001.53	6	NULL	+	235934944	235935630	687	ATGCCGTACTATTATCTTCATCTTTGCAAAATCTCCTGCGGAACCATGGCAATGACGATAACCACTGCAATGGCATCACCCTCCCGTCAGCTGCTGATTAACTCTCAACATACTACCCTCTTCACTATCCCCAAAAATGTGACAACTTACCCAGCAACAACGGCAGTTACATACCAGGGGTTATTGAATCTGAACCACTCTGTATTTTCCCAAGCATCCCTAAGACCTTTAGTGAAACCAGTATCCGCTTCTAAATCAGGGGTAGAAGCATCTATTGCTGCAAAAATAAGTGTTGAATACGAAGATGATGAAAAGATACAAGTGAGAGTAGATGTGAACGAGGACGACACAGGAATAACTTACGAAAAAGTTTTAACAAATTTAGCAAAAGCAGCCCAA…
227	XP_016577631.1	dof zinc finger protein DOF2.1-like	https://www.uniprot.org/uniprot/?query=XP_016577631.1	T	FALSE	T	NULL	0.77439	1	CA.PGAv.1.6.scaffold1001.6	6	NULL	+	235092465	235094490	915	ATGGATCCCTCTAGTGCACAACATCATCATCAGGAATTGTCTTCTCAAACCCTAGAAAGCATGTTGGTGAGCACAAAGCCACAACAAGATCAAAAGAAGCCAAAGCCACCAGAGCAAGCAATAAAATGTCCAAGATGTGACTCCTCCAACACAAAATTTTGCTACTACAACAACTACAGTCTCTCTCAACCTAGATACTTTTGCAAATCATGTAGAAGGTATTGGACTAAAGGAGGAACATTAAGAAATGTTCCAGTAGGAGGAGGCTGTAGGAAGAACAAAAGGTCTTCATCATCATCAAGAAGTAGTAGCCAAGAACAACATTCCATCAACATTCCCAATTGCCCTACTAATCCATTTTCTTATGATTCTAGTGATTTGAGTCTAGCTTTTGCTAGG…
229	XP_016577625.1	tetraspanin-3-like	https://www.uniprot.org/uniprot/?query=XP_016577625.1	F	FALSE	T	NULL	0.699006	1	CA.PGAv.1.6.scaffold1001.8	6	NULL	+	235196321	235200489	861	ATGAGGACAAGCAACCATTTAATAGGTCTAATAAATTTCTTCACTTTTCTAGCATCAATCCCAATATTAGGTGGTGGAATATGGCTAAGTAGTAGAGCAAACAACACAGACTGTTTAAAGTTCCTTCAATGGCCATTAATAGTTATTGGTGTTTCCATTATGGTTGTTTCTTTAGCTGGTTTTGCTGGTGCTTGTTATAGGAACACTTTCCTCATGTACCTTTATCTATGGTCTATGTTCTTTATCATTGCTGCTCTAATTGGTTTTGTTATCTTTGCTTATGCTGTTACTGATAAAGGGTCGGGTCGACCCGTTATGAACCGGGTTTACTTGGAGTACCACTTGCAAGATTATTCTGGTTGGTTACAAGAAAGGGTGACAAGTCAGAGTTATTGGTCA…
230	XP_016577629.1	tRNA-splicing endonuclease subunit Sen2-1-like	https://www.uniprot.org/uniprot/?query=XP_016577629.1	F	FALSE	T	NULL	0.500931	1	CA.PGAv.1.6.scaffold1001.9	6	NULL	-	235200946	235201656	711	ATGGGGCCGAGGTGGAAGGGAAAAGGGGCAGAAGTTAAAGCTCTTGCAGATCCAATTTCAGAAATAGTCCGACAGCTCCAATCTTCTCTGATCTGCGCAAATTCTAGAGGACTGCTTTCTGGTACGAGTGTGCTTCTTAAAGCAGATGCAGAACTGACCTCCCTCCTCAATCGTGCATGTTTTGGTAGGCCTAGGGTAACATCAGAAAAGAATGAGCAATGGTTTCAGCTCTCCATGGAAGAAGCTTTTTACCTTCAATATTCTCTAAAATGCATTAAGGTTGTTGATCAAAATGATACTGAACTGAACAACGATGTGTTATGGAAGCATATGACATCCAGGAAGGAAAGTTTTCCCATCTTATTCAAAGCTTTTTCTCACCTTAGAAGTAAGAACTGG…
231	XP_016552344.1	pollen-specific leucine-rich repeat extensin-like protein 3	https://www.uniprot.org/uniprot/?query=XP_016552344.1	F	FALSE	F	NULL	0.188568	1	CA.PGAv.1.6.scaffold1002.1	12	NULL	-	232257570	232263731	1428	ATGCAGGTGTATCGATGTTCTTTCATTCTGTTGTTTATCTTTTCTGTTCTGTTTTCGTTCTCGTATGCACTCTCTGATCATGAAGCATCATTTCTTGCACGACGACAACTCTCAACACTTCCTGAAAATGGTAATTTACCCGATAACTATGAATTCGAGGTGAAAGTAGAATATACATTTCCTAATTCTAGGCTTAGACGTGCTTACATTGCGTTAAAGGCATGGAAAGAAGCTGTTTATTCTGACCCTTTTGAATTCACTAGCAATTGGAAAGGTCCTGAGGTTTGTAATTATAAAGGCGTGTTTTGTTCGCCTGCCTTAGATGATCCTAATGTCACTGTTGTTGCTGGGATTGATTTGAATCATGCAGATATAGCAGGTTACTTTCCTGTAGAATTA…
235	XP_016544038.1	pre-mRNA-splicing factor ATP-dependent RNA helicase DEAH7	https://www.uniprot.org/uniprot/?query=XP_016544038.1	F	FALSE	F	NULL	0.475316	1	CA.PGAv.1.6.scaffold1002.13	12	NULL	-	232497085	232497835	621	ATGAAGGTGTACAATCCACGTACGGGTATGGATGCTCTGCAAGTGTTGCCCATTAGTCTAGCTTCCGCTGACCAACGTGCTAGTCTAGCTGGTAGAACTGGCCCAGGGACTTGTTACAGACTTTATACAGAGAATGCTTATAAGAATGAAATGCTGCAAAGCACTGTGCCAGAGATTCAACAGACAAATCTTGAGTATGTGATTTTGTTTCTCAAGTGTCTCGGAATTCAGAACTTTCCATTGGACCCTCCCCTTGCTAAATTGCTCTTGATGGGGGAACAATTCGAATGCTTAAATGACGTTCTGACAATTGTTTCTATGCTTTCAGTGCCTTCGGTATTCTTTAGACCTAAGGATAGGGAAGAGGAAAGTGATGCTGCTAGGGAAATGTTTGTTGTG…
236	XP_016550460.1	pentatricopeptide repeat-containing protein At2g34400 isoform X1	https://www.uniprot.org/uniprot/?query=XP_016550460.1	F	FALSE	T	NULL	0.587719	1	CA.PGAv.1.6.scaffold1002.14	12	NULL	-	232499396	232508608	1875	ATGATTCTTAGAACTAAACCCCAACAATATAATATCTCCCGCTTTTTCACCATTGAAGCAACAAAGCAAGCTTTCAATAATCAACAACAACAAGAATGTTCTCCCATCACTCAACAACTCTTATTACTCTTGAAAAAATGCATTACAATCAAACAAGTCCAACAAATCCATACCCAAATGTCAATTTACTCTATAAACAAAGCCAACTATTTGCTCTCAAAAATTATAGACCTCAAAAATTACGATTATGCCGCTCTTCTTTTCTCACATATTAATAGTCCCAATGAGTATGCATTTAACATAATGATAAGAGGGTTAACTACAACATGGCAAAACTTTGATCTTTCTTTAGAATTTTACTACAAAATGAAGTCTTTGAGTTTGAAAACTGATAATTTC…
237	XP_016544038.1	pre-mRNA-splicing factor ATP-dependent RNA helicase DEAH7	https://www.uniprot.org/uniprot/?query=XP_016544038.1	F	FALSE	F	NULL	0.0900901	1	CA.PGAv.1.6.scaffold1002.15	12	NULL	-	232521719	232523649	1683	ATGAGAGAAGAAGGAGAAGCTATCAGTAAGCTTGGAAAATTGGAAACACTTCCACAACAAGTGGTTCGCGAAACACTGCCTATCTTCTCTGTGCGAGATGAGTTATTGCAAGTGGTTCGCGAAAATCAGGTTGCACCCCAACCTAGACATTTGGCTTTGACAGCAATGAATGTTGCCAAAAGAGTCAGTGAGGAAATGGAAAGTGAGCTTGGGGATAAAGTTGGATATGCTATTCGTTTTGAAGATGTCACTGGGCCAAGTACTGTTATCAAATACATGGCCGATGTTGTGGCTAGGCGGCGTGACTTTAAGGTTATTGTCATTTCGGACAATCTTGATGGCGAAAAATTCTCAAACTTCTTTGTGAGCGTACCAATATTTTGCATACCTGGAAGAACA…
238	XP_016550347.1	uncharacterized protein LOC107850378 isoform X1	https://www.uniprot.org/uniprot/?query=XP_016550347.1	F	FALSE	T	NULL	0.510919	1	CA.PGAv.1.6.scaffold1002.16	12	NULL	-	232538030	232542543	3861	ATGGGTTTTGATATCGAATGCATAATCGACATCCATACCTATCCTGGAGAGTATTTCTGTCCTGTTTGTCGAACACTCGTGTACCCTAACGAAGCCTTCCAATCACAGTGCACCCATCTCTACTGCAAACCTTGTCTGGCGCATGTTGCCAATGGGAGCCGGGCCTGTCCCTATGATGGGTACTTAGTTACTGAAGCAGACTCTAAACCCCTTATTGAGTCAGACAAGACACTTGCTGAAAGCATAGGCAGAGTTAAAGTGCGTTGTCTCTATCACAGAAGTGGATGCACATGGGAAGGTTCCTTGTCTGATTGCGCTTCCCATTGTTCTGGCTGCTCCTTTGGCAATTCCCCAGTTATATGCAATAGATGTGGAGTCCAGATTACGCATCAGCAAGTG…
239	XP_016551454.1	NEDD8-conjugating enzyme Ubc12-like	https://www.uniprot.org/uniprot/?query=XP_016551454.1	F	FALSE	T	NULL	0.120013	1	CA.PGAv.1.6.scaffold1002.17	12	NULL	+	232551494	232556028	552	ATGATTAAGTTATTCAAAGTAAAGGAGAAACAGAGAGAGCTTGCTGAAAATGCAAATGGAAAGCCACCAGTTAAGAAACAAAGTGCTGGAGAGTTGCGTCTTCATAAAGACATCAGTGAACTAAATCTTCCCAAAACATGTAGCATATCATTCCCTAATGGAAAAGATGACCTCATGAACTTTGAAGTCACCATTCACCCTGATGAAGGATATTATACGGGTGGAACTTTTGTCTTCTCTTTCGATATTTCTCCTATGTATCCTCATGAGGCTCCAAAGGTCAAGTGCAAGACGAAGGTTTACCACCCGAATATTGACTTGGAAGGAAATGTGTGTCTCAACATTCTTCGAGAAGACTGGAAACCTGTGCTCAACATCAACACAATAATCTATGGCTTA…
240	XP_016551768.1	protein BRASSINAZOLE-RESISTANT 1-like	https://www.uniprot.org/uniprot/?query=XP_016551768.1	F	FALSE	F	NULL	0.0536352	1	CA.PGAv.1.6.scaffold1002.18	12	NULL	+	232564448	232567689	972	ATGACGTGGGAAGCTGGTGGATCAACAACATCTACCGGCGCCGGAGGAAATGGAGTAGCCGGAGTTCTACCGGAAAGTACAGGGAGGAGGAAACCGTCGTGGAGAGAAAGAGAGAATAATAGGAGAAGAGAAAGAAGGAGAAGAGCTGTAGCTGCAAAGATTTATAGTGGTTTAAGAGCTCAAGGGAACTATAACTTACCTAAACATTGTGATAATAATGAAGTTCTTAAAGCTCTTTGTGTCGAAGCTGGTTGGATTGTTGAGTCTGATGGCACTACTTATCGTAAGGGATGCAAGCCAACCCCAATGGAGATTGGAGGCACTTCCGCAAACATCACGCCAAGTTCTTCACGTCATGCAAGCCCCCCATCATCATACTTTGCTAGCCCGATTCCATCT…
241	XP_016551408.1	uncharacterized CRM domain-containing protein At3g25440, chloroplastic-like	https://www.uniprot.org/uniprot/?query=XP_016551408.1	F	FALSE	F	NULL	0.873319	1	CA.PGAv.1.6.scaffold1002.19	12	NULL	-	232579106	232584840	1167	ATGACAAATCCTCTGTTTCGAGGCTTTCGAAGAATTGCCTTACTTTCAGTTCTCAAGCCTCTTTCCACAACTTCCTCTACCTCTTTCAGACCAATTCTTGGAAACCCAGAAAGTAGTTTTTTGCACTTGCCAAGGTTAATACCACAAAACCCATGTTGGGAATGGAGGAACTTTAGCCATGGAAAAGTGAATTTTGTGATAACAAGAGATGGGAAACCCAAGTTTGAGACACATGAAGTGGAAGCACCAAAGAAGGAGAAATGGAAGACTAAGAAGAAGCTGAAACTGCAAAGAAAGAGAGAGAAGAAGAAGAGAAAAGTTGCTAACAAGAGAGATCCCAGAAGGCTTGGTGTTAAGGGGAAGAAGAAGAAGCAGAAGTTTGACACTCCTGAAGAAAGA…
242	XP_016551565.1	transmembrane protein 147	https://www.uniprot.org/uniprot/?query=XP_016551565.1	F	FALSE	F	NULL	0.614876	1	CA.PGAv.1.6.scaffold1002.2	12	NULL	-	232265736	232279976	687	ATGACAGTATTCCACTTCTTCAACTGTGCAATTCTAACATTCGGACCCCATGCTGTCTATTACTCAGCAACCCCTTTGTCTGAATATGACACACTCTGGACTTCAATAAGAGCTGCTGTTGTTTACCTTGTTACGGCACTAGTAAAGCTTGTATGTCTAGCAACATTTCTCAATGTATCTGATAGCGACACTTTTGATCCATATCAGGAATTGTTGAAGGCTTTATTCGGGTTTATAGATGTTGCCGGCCTATATTTTGCTTTGACACAGTTGACACACAGAAATATTTCGCAGAATCATAAGTTTCAAGCTGTCGGACTAGGGTGGGCTTTTGCTGATTCTGTTCTGCATAGATTGGCACCTCTTTGGGTTGGTGCTAGAGGATTAGAGTTCACATGG…
248	XP_016551626.1	LOW QUALITY PROTEIN: receptor-like protein 12	https://www.uniprot.org/uniprot/?query=XP_016551626.1	F	FALSE	F	NULL	0.916121	1	CA.PGAv.1.6.scaffold1002.25	12	NULL	+	232787842	232790573	2538	ATGCTAAACAGGGCCTACACACAATTCTCATTTTTTCTCTTTCTCTGTTTCTGTCTTCCTTCTTTTTCTTCATCCATACCTCATCCGTGTCGCAAAGATCAAAGCGCAACTCTTCTAAAATTCAAGAGAACACTTTCTGTAGATCCCTCAGTCTCTGAGGACTGTGATGAGTATGGTAAGGAGCGTTACCCAAAAACGAGTTCATGGAACATGAGCAGAGATTGCTGCTCGTGGGATGGAGTCATATGCGACGAGATGACTGGCCATGTCATTGACCTTGACCTCGGTTGCAGCCAACTTGTTGGGACCATTGATTCCAATAGTAGCCTATTCCAACTCTCTCATCTCCAGAGGCTCAACCTTTCTTATAATGGCTTCTACGGTTCACACATCTCTCCT…
256	XP_016551027.1	exocyst complex component SEC3A isoform X1	https://www.uniprot.org/uniprot/?query=XP_016551027.1	F	FALSE	T	NULL	0.453674	1	CA.PGAv.1.6.scaffold1002.6	12	NULL	-	232398479	232418513	2667	ATGGCGAAATCGAGTGCGGATGATGAGGAGTTGAAAAGAGCATGTGAAGCGGCATTAGAAAGCACTAAACAGAAGATAGTTATGTGTATTAGAGTTGCTAAAAGCCGCGGGATCTGGGCTAAGACTGGCAAACTAGGTCGCAGTCATACAGCTAAACCTCGAGTTATCGCCATTTCCACAAAAGCAAAAGGTCAACGCACTAAAGCTTTTCTCCATGTGTTAAAATATTCCACTGGAGGAGTTCTTGAGCCTGCAAAATTGTACAAGCTTAAGCATATGTCGAAGGTGGAGGTTGTAACTAATGATCCAAGTGGGTGTACATTTATGCTGGGCTTTGATAATCTCAGAAGTCAAAGTGTCGCTCCACCTCAGTGGACAATGCGTAATGTTGATGATAGG…
257	XP_016551242.1	probable E3 ubiquitin-protein ligase ARI2	https://www.uniprot.org/uniprot/?query=XP_016551242.1	F	FALSE	F	NULL	0.0555843	1	CA.PGAv.1.6.scaffold1002.7	12	NULL	-	232425428	232432315	1611	ATGGAGGATTATATATATATAAGCAGTGATGATGATGAATGGGACAATAATCAAGATTACAATAATGATGATGATGATGATTGTGAATTTGATGATGGTTTTTCAGAAATTGAACAACAAAGTATTGGAATTTGCCAAAAGGCTCCTTCATGCAAGGTAATCAGGAAAGAGTCCCTTTTAGCTGCACAAAAAGAAGACTTGCAAAGAGTGATGGACTTGCTATCTCTAAAGGAACATCATGCACGGAGCTTGCTTATTCATTACCGATGGGAAGCTGACAAGGTCTTTGCTGTTTTTGTTGAGAGAGGGAGTGAAAAGTTATATGCTGAAGCAGGTGTGACACTGGAAGGAAAAGATGAACTTACTCCCACTCTGTCGACAGCTGAATTGACATGTCAA…
261	XP_016552569.1	uncharacterized protein LOC107852031 isoform X1	https://www.uniprot.org/uniprot/?query=XP_016552569.1	F	TRUE	T	NULL	0.554525	1	CA.PGAv.1.6.scaffold1003.10	7	NULL	-	237494406	237502830	651	ATGATTCAGTTGTTGTTTATGGTTCTTTGTTTGGAGGGTATGGTGGCATTTCTTCTAATGGTGAAGATTGGGCCACTGAGGGAACTGGTAATGAAGTGTTTGGATCAGGTGAAAATGAGAAAGGGTACTGTTTTAACCATTGCTGGTACTATATCAGCTATCTTGTTTTCCAACTTTATTAGTATTATCAAGATTCAGAACAAGGGGGCAAAGATTGGTACAATGACACCAATGGATCAAGTTTTGTGGAGAACCAACTTGCTAGAGGCTACACTCATGGGGTTTTCTCTGTTTCTTGGATTCTTAATTGACCGTATGCACCATTACCTTCGGAAGCTGATTGTATTGCGGAGTAGTGCGGGATGTTCAAAGAAAGAATTTGAAAGGCTTGAGAAAGAA…
262	XP_016552564.1	9-cis-epoxycarotenoid dioxygenase NCED1, chloroplastic-like	https://www.uniprot.org/uniprot/?query=XP_016552564.1	F	FALSE	F	NULL	0.727982	1	CA.PGAv.1.6.scaffold1003.11	7	NULL	+	237561958	237563771	1497	ATGGCTACAAATACATGGATTAAACCTAAGTTGTCAATGCCATCCTCAAAAGAGTTTGGTTTTTCTTCAAACTCTTTTCCCCTAATCAAAAATCAAAGACAAATTCCCAATATTAATTGCTCCCTTCAAGCACCCCCTCTCCTTCATTTTCCTAAACAATCTACTACAACTTATCAAACACCAAAAACCAACACTATTTCCACTCCAAAACCAACCACAACTTCACAACCAAAACAAGAAAACAACACCAACACTTCCACTTGTAAGTGGAATTTAGTGCAGAAAGCAGCAGCAATGGCTTTAGATGCTGTAGAAAGTGCCTTAACAAAACACGAACTCGAACACCCTTTACCAAAAACAGCTGACCCACGAGTTCAGATTTCCGGGAACTTCGCTCCT…
263	XP_016552562.1	peroxisomal (S)-2-hydroxy-acid oxidase GLO1	https://www.uniprot.org/uniprot/?query=XP_016552562.1	F	FALSE	T	NULL	0.0408952	1	CA.PGAv.1.6.scaffold1003.12	7	NULL	-	237608305	237612194	1116	ATGGAGGAAATTACCAATGTTATGGAGTATGAGGAGATTGCCAAGAAAAAGTTGCCAAAGATGGTCTATGACTACTATGCCTCGGGTGCTGAGGACCAGTGGACTCTGGCTGAGAACAGAAACGCCTTCTCAAGAATTCTGTTTAGGCCCCGTATTCTGATTGATGTGAGCAAAATCGACATGACCACCACAGTGCTAGGATTCAAGATTTCAATGCCTATCATGGTTGCACCAACAGCCATGCAGAAAATGGCACATCCTGAAGGGGAGTATGCTACAGCTAGAGCAGCATCCGCAGCAGGGACAATCATGACATTGTCATCTTGGGCCACTTCCAGCGTTGAGGAGGTTGCTTCAACAGGACCTGGCATCCGTTTCTTCCAGCTTTATGTCTACAAG…
264	XP_016552580.1	probable sugar phosphate/phosphate translocator At3g14410	https://www.uniprot.org/uniprot/?query=XP_016552580.1	F	FALSE	F	NULL	0.00143683	1	CA.PGAv.1.6.scaffold1003.13	7	NULL	+	237683885	237691590	1494	ATGGCGGATCCACAGAGAAAATGGGTGAGCGACGATGTGTTAACATACACATATCTTCTCCTTTACATTGCACTCTCTAGTGGCCAGATCTTCTTCAATAAGTGGGTTTTGTCTTCAAAAGAAATAAACTTTCCCTATCCCCTTGGATTGACTTTGCTTCACATGATCTTCTCCTCAGTTCTATGTTTTGTGGTTACCAAGGTTCTCAAGATAATGAAGGTTGAGGAAGGGATGACTCTAGATATATACCTTAGTTCGGTCATACCAATTGGTGCAATGTTTGCAATGACACTTTGGCTTGGAAACACTGCCTACCTCTACATTTCTGTTTCGTTTGCTCAGATGTTGAAGGCAATCATGCCAGTAGCAGTTTTCATTCTGGGAGTTGCTGCAGGACTC…
265	XP_016552552.1	ubiquitin carboxyl-terminal hydrolase 25	https://www.uniprot.org/uniprot/?query=XP_016552552.1	F	FALSE	T	NULL	0.020169	1	CA.PGAv.1.6.scaffold1003.14	7	NULL	+	237696607	237712673	2043	ATGGCCTATTTGCAAATGAATTGGCAGCCGAATCTACTTAGCCATAGACGCAAAACTGGTCCTCCATTAGGGCTTAAAAACATCGGCAATACTTGTTATATCAACTCCGTTCTTCAGTGCCTTACTTATACACCTCCTCTTGCTTATTTCTGCCTCAAATCTCAACATTCCGATTCATGTGATTCTGGAGCTGCAGCTGCTTGTCCCTTTTGTATAATAGAGAAGCGAATAGCTAGGTCTTTGAGTATTGATTCAGCTCTAGATACTCCGTCCAAGATTAATAATTGCTTAAAGATTTTCGCTCAGCATTTTAGGTATGGGAGACAAGAGGATGCTCATGAATTCTTGCGCTATGTCATTGACGCCTGCCACAATACGTGTTTGCGGTTGAAGAAGTTG…
266	XP_016552549.1	pentatricopeptide repeat-containing protein At3g09060-like isoform X1	https://www.uniprot.org/uniprot/?query=XP_016552549.1	F	FALSE	F	NULL	0.232167	1	CA.PGAv.1.6.scaffold1003.15	7	NULL	+	237713730	237715862	2133	ATGTGTTTCAAAAACATAGAGGCAGTAAGAATTCTCTCTGTCTCCGTCACTAGAATTTCAACAATGTTACCCAAAAAACTCTCCCGAAAATGTCTGTTAAAACTCTTGAAATCGGAGAAAAGTCCGAACACAGCACTCTCCTTATTCGACATAGCTTCACAACACCCAAACTACAGACACGACTCCATCACCTTCCACCACATCCTCCGCAAACTCTCCCTCTCTTCAAACCCAGAGTTCCTCCCTCACATAACCCGTATCGTAAACATGATTCAAACTCAGAAGTGCATATGCTCTGAAGACGTCGCATTGACTGTTGTTAAATGCTACGCCAAGAATTCCATGGTTGATAAAGCTATGCAAGTTTTTCAGAATATGAAGTATGTTTTTGGTTGTGTA…
267	XP_016552552.1	ubiquitin carboxyl-terminal hydrolase 25	https://www.uniprot.org/uniprot/?query=XP_016552552.1	F	FALSE	T	NULL	0.00107273	1	CA.PGAv.1.6.scaffold1003.16	7	NULL	+	237717544	237728200	2283	ATGGATCCTTTTAAGGCTCTCTATGGTAAGAGGTATAGGTCTCCTATTGGGTGGTTCGAGGTTGGTGAGACTAGGTTGTTTGGTCCTGACCTGATTCACCAAGCCATGGAGAAGGTGAAGGGGAAGCTCATTCCTCTTTATGTCGGTCTGTATCTAATTTTGAGGAGAGTTAGGAATGTTGCTTATGCGTTGGAATTGCCCGCGAGTTTGGCTTCTATTCATCCGATGTTCCATGTGTCGAAGAAGTGCGTGGGCGATCCTTCTTTGATTGTGCCTATTGAGGATATTGGTAATTTAGATTCTTTGTCTTATGGGGAAGTCCCGATTGGGATTTTAGATAAGCAAGTTCGTAGGTTGAGGACCAAGGATGTGGCTTCAGTGAAAGTCCTTTGGAGGAAT…
268	XP_016552582.1	probable glutathione S-transferase parC	https://www.uniprot.org/uniprot/?query=XP_016552582.1	F	FALSE	F	NULL	0.727685	1	CA.PGAv.1.6.scaffold1003.17	7	NULL	+	237733965	237735171	660	ATGGGAGATGAAGTAGTATTGCTTGACTTCTGGCCTAGTCCCTTTGGTATGAGGGTGAGAATTGCCCTTAAAGAAAAGGGCATAGACTATGAATACAAGGAAGAAAATTTGAGCAACAAGAGCCCATTGCTTCTGAAAATGAACCCTATTCATAAACAAATACCAGTTTTGATTCACAATGGAAAGCCTGTTTGTGAATCCCTCATCATTGTTCACTACATTGATGAAGTTTGGAAGGACAAAACTCCTCTTTTGCCTTCTCATCCTTATGAAAGAGCCCATGCAAGATTTTGGGCTGACTATGTTGACAAAAAGATATATAGTACAGGAAGATTGGTATGGGGAGCAAAAGGTGAAGTTCAAGAGGCAGCCAAAAAGGAACTAATACAGTGCTTTAAG…
269	XP_016552576.1	probable glutathione S-transferase	https://www.uniprot.org/uniprot/?query=XP_016552576.1	F	FALSE	F	NULL	0.0268436	1	CA.PGAv.1.6.scaffold1003.18	7	NULL	+	237746640	237748389	660	ATGGGTGATGAAATTGTCCTTTTGGATACCCATGTGAGTGTATTTGGGATGAGGGTGAGGATTGCCCTGGCTGAAAAGGGGATCCAATATGAATACAAAGAGCAAGACTTGTTGAACAAAAGCACTTTACTCCTACAAATGAATCCAATTCACAAGAAAATACCAGTGTTGATCCACAATGGAAAACCAATATGTGAATCACACATAATTGTTGAGTATATAGATGAAGTTTGGAAGGACAAATCGCCTTTGTTACCTTCTGATCCTTACAAGAGAGCTCATGCTAGGTTTTGGACTGATTATATTGGAAAAAAGATCTATGATGCTGGAATGAAAATTTGGAGCTCAAAAGTGGAAGTACATGAAACAGCCAATAAAGAATTCATAAATTGTTTGAAG…
270	XP_016581045.1	probable glutathione S-transferase	https://www.uniprot.org/uniprot/?query=XP_016581045.1	F	FALSE	T	NULL	0.380632	1	CA.PGAv.1.6.scaffold1003.19	7	NULL	+	237763207	237764520	660	ATGTCTGATCAAGTTGTTCTTTTGGGTACACATGTGAGCATGTTTGCTATGAGAGTGAAGATTGCCTTGGCTGAGAAAGGGATCCAATATGAATATAAGGAGGAAAACTTGATGAACAAAAGCCCTTTACTTCTACAAATGAATCCAATTCACAAGAAAATACCAGTGTTGATCCATAATGGAAAACCAGTATGTGAATCACTCATAATTGTTGAGTACATAGATGAAGTTTGGAAGGACAAATCACCTTTGTTGCCTTCTGATCCTTACAAGAGAGCTCAGGCAAGGTTTTGGGCTGATTATGTTGACAAAAAGATATATGATGGTGGAAAGAAAATTTGGACAACAAAAGAGGAGGACCAAGAAGCAGCCAATAAAGAATTCATAGAGTACTTGAAG…
271	XP_016552578.1	gibberellin 2-beta-dioxygenase 1-like	https://www.uniprot.org/uniprot/?query=XP_016552578.1	F	FALSE	T	NULL	0.615304	1	CA.PGAv.1.6.scaffold1003.2	7	NULL	+	237298375	237299552	1002	ATGGTGGTCATAACAACACCTTCCATTGATCACTTTCCCATAGTCAACAACTCTTTCATAGACCCCTCATTGTTCAATGATGTTCCAATAATAGACCTCTCTGAACCCGACTCCATCAACCTCATTGTTAAGGCTTGCGAAGAATTCGGATTCTTCAAAGTCGTAAACCATGATGTCCCTATGGAATTCATAAGTAAACTCGAATCAGAAGCCGTCAAATTCTTCTCTTCTCCCCTCTCTGAGAAACTTAAAGCAGGTCCTGCTGACCCTGACCCTTTTGGCTATGGCAACAAAAAGATTGGACAAAATGGCGATATCGGTTGGGTCGAATACATCCTCGTATCGACAAACTCTGAATTCAATTACCAGAAATTTGCATCTGTTTTAGGTGTAAATCCA…
272	XP_016581044.1	probable glutathione S-transferase	https://www.uniprot.org/uniprot/?query=XP_016581044.1	F	FALSE	F	NULL	0.718274	1	CA.PGAv.1.6.scaffold1003.20	7	NULL	-	237766094	237767376	663	ATGGCTAATGATGAGGTGATTCTGTTGGATTTCTGGCCTAGTATGTTTGGTATGAGGCTAAGGATTGCACTTGCTGAGAAAGAGGTAAAATATGAGTCCAAAGAAGAGGATTTGAGGAACAAAAGTCCACTGCTTTTACAGATGAACCCTGTCCACAAGAAAATACCAGTTTTGATTCACAATGGAAAACCAATCTGTGAGTCTATTATTGCAGTTGAGTATATTGATGAAGTGTGGAAGGATAAAGCTCCTTTGCTTCCTACTGATCCTTATGAAAGAGCACAAGCTAGATTCTGGGCTGACTACATTGATAAGAAGTTTTTTGATTCTGGCCGGAAGATATGGACAACAAAGGGAGAAGAGCAAGAGGCAGCTAAGAAAGATTTCATAGAATGCCTT…
273	XP_016581042.1	probable glutathione S-transferase parC	https://www.uniprot.org/uniprot/?query=XP_016581042.1	F	FALSE	F	NULL	0.0555763	1	CA.PGAv.1.6.scaffold1003.21	7	NULL	-	237848992	237851259	663	ATGGCTAACGATGAGGTGATTCTGTTGGATTTCTGGCCTAGTATGTTTGGCATGAGGCTTAGGATTGCACTTGCTGAAAAAGAGGTTAAGTATGAGTACAAAGAAGAGGATTTGAGGAACAAAAGTCCTCTGCTATTACAGATGAATCCTATCCACAAGAAAATACCAGTTTTGATTCACAATGGAAAACCAGTCTGTGAGTCTAATATTGCAGTTGAGTACATTGATGAAGTGTGGAAGGACAAAGCTCCTTTGCTTCCTTCTGACCCTTATGAGAGAGCACAAGCTAGGTTCTGGGCTGACTACATTGACAAAAAGTTGTATCACTCTTCTAGGAAGACATGGTCAACAAAAGAAGAAGATCCGGAGGCAGCTAAGAAAGATTTCATAGAAATCCTT…
275	XP_016581041.1	probable glutathione S-transferase	https://www.uniprot.org/uniprot/?query=XP_016581041.1	F	FALSE	F	NULL	0.194035	1	CA.PGAv.1.6.scaffold1003.23	7	NULL	-	237898329	237900212	669	ATGGCTAATGATGAGGTGATTCTGTTGGGTTTCTGGGCCAGTGTGTTCGGTATTAGGCCAAGGATTGCACTTGAAGAAAAAGAGGTAAAATATGAGTATAGAGAAGAGGAATTGGTGGGTTACGTCAAAAGTCCACTGCTTTTACAGATGAATCCTATACACAAGAAAATACCGGTTTTGATTCACAATGGAAAACCAATCTGTGAGTCTTTTATTGGAGTTGAGTACATTGATGAAGTGTGGAAGGATAAAGCTCCTTTGCTTCCTTCTGATCCTTATGACAGAGCACAAGCTAGATTCTGGGCTGACTACATTGACAAGAAGTTGTATGATCCTGCAAAGAAGATGCATACAACAAAGGGAGATGAGCTGGAGGCAGCTAAGAAAGAACTCATAGAA…
276	XP_016581041.1	probable glutathione S-transferase	https://www.uniprot.org/uniprot/?query=XP_016581041.1	F	FALSE	F	NULL	0.341492	1	CA.PGAv.1.6.scaffold1003.24	7	NULL	-	237903141	237904311	576	ATGGCTGAGGATGAGGTGATTCTGTTGGGTTTCTCGGCCAGTGTGTTTGGCATTAGGCCAAGGATTGCACTTGAAGAAAAAGAGGTAAAATATGAGTACAGAGAAGAGCTATTGGTGGGTAATAACAAAAGTCCACTGCTTCTACCGATGAATCCCATACACAAGAAAATCCCAGTTTTGATTCACAATGGAAAACCAATCTGTGAGTCTCTTATTGAAGTTGAGTACATTGATGAAATGTGGAAGGATAAAGCTCTTTTGCTTCCTTCTGATCCTTATGAGAGAGCACAAGCTAGATTCTGGGCTGACTACATTGACAAGAAGTTGTATGATCCTGCAAAGAAGATACATATAACAAAGGGTGATGAGCTGGAGGCTGCTAAAAGAGATCTCATAGAA…
277	XP_016581040.1	probable glutathione S-transferase	https://www.uniprot.org/uniprot/?query=XP_016581040.1	F	FALSE	F	NULL	0.147639	1	CA.PGAv.1.6.scaffold1003.25	7	NULL	+	237906030	237907688	669	ATGGCTAATGATGAGGTGATTCTGTTGGGTTTCTGGCCAAGCATGTTTGGCATGAGGCCTAGGATTGCACTTGAAGAAAAAGAGGTAAAATATGAGTATAGAGAAGAGGAATTGATGGAAGCCAACAAGAGTCCACTGCTTTTACAGATGAATCCTATCCACAAGAAAATACCAGTTTTGATTCACAATGGAAAACCAATCTGTGAGTCTTTTATTGCAGTTGAGTATATTGATGAAGTGTGGAAGGATAAAGCCCCTTTGCTTCCTTCCGATCCTTATGACAGAGCACAAGCTAGATTCTGGGCTGACTACATTGACAAAAAGTTGTATATTCCTGCAAAGACGATACATATAACAAAGGGAGATGAGCAGGAGGCTGCTACGAAAGAATTCATAGAA…
278	XP_016581044.1	probable glutathione S-transferase	https://www.uniprot.org/uniprot/?query=XP_016581044.1	F	FALSE	F	NULL	9.39244e-07	0.0206418	CA.PGAv.1.6.scaffold1003.26	7	NULL	+	237908641	237909440	426	ATGGCTAACAATGAGGTAATTCTGTTGAATTTCTGGCCTAGCATGTTTGGTCTGGGTCTAAGGGTTGCACTTGCTGAAAAAGAGATATGGACAACAAAAGGAGAAGAGCAAGAGGCAGCTAAGAAAGATTTCATAGAATGCCTTAAGGTGCTGGAGGGAGCACTAGGAGACAAGCCCTATTTTGGAGGGGATAACTTTGGTTTTGTGGATATTGCTTTGATTGGGTTCTACAGTTGGTTTTATGCCTATGAGACTTATGGTAACTTTAGCACAGAGGCTGAGTGCCCAAAGTTTGTGGCATGGATCAAGAGGTGCATGCAGAGGGACAGTGTTGCCAAGTCCTTGCCTGACCAACATAAGGTCCTTGAGTTTGTTCAGACGCTAAGAAAGAAGTATGGA…
280	XP_016581038.1	probable glutathione S-transferase	https://www.uniprot.org/uniprot/?query=XP_016581038.1	F	FALSE	F	NULL	0.147072	1	CA.PGAv.1.6.scaffold1003.28	7	NULL	-	237972245	237975386	771	ATGGCTAACAATGAGGTGATTCTGTTGGATTTCTGGCCTAGCATGTTTGGCATGAGGCTAAGGGTTGCACTTGCTGAAAAAGAGATAAAATATGAGTACAAAGAAGAGGAGTTGCTGAATACCAAAAGTCCTCTACTTTTGCAGATGAACCCTGTCCACAAGAAAATCCCAGTTTTGATTCACAATGGGAAGTCCATATGCGAGTCTAATATTGCAGTTGAGTACATTGATGAAGTGCGGAAGGACAAAGCCCCTTTTCTCCCTTGTGATCCTTATGAAAGAGCACAAGCTAGGTTCTGGGCTGACTACATTGACAAGAAGCATCTGGATGTCATCATGTACTACTTGAGAAAGAAATACAAGAACAAGAATTTTCCAAGCAAGAGATACACTACCATA…
281	XP_016581044.1	probable glutathione S-transferase	https://www.uniprot.org/uniprot/?query=XP_016581044.1	F	FALSE	F	NULL	5.16233e-07	0.0113664	CA.PGAv.1.6.scaffold1003.29	7	NULL	-	238046789	238055568	663	ATGGCTAACGATGAGGTGATTCTGTTGGATTTCTGGCCTAGTATGTTTGGCATGAGGCTTAGGATTGCACTTGCTGAAAAAGAGGTTAAGTATGAGTACAAAGAAGAGGATTTGAGGAACAAAAGTCCTCTGCTATTACAGATGAATCCTATCCACAAGAAAATACCAGTTTTGATTCACAATGGAAAACCAGTCTGTGAGTCTAATATTGCAGTTGAGTACATTGATGAAGTGTGGAAGGACAAAGCTCCTTTGCTTCCTTCTGATCCTTATGACAGAGCACAAGCTAGGTTCTGGGCTGACTACATTGATAAGAAGTTGTATGATTCTGCAAGGAAGATTTGGGGAACAAAGGGAGAAGAGCAGGAGGCAGGTAAGAAAGATTTCATAGAATGCCTT…
282	XP_016552578.1	gibberellin 2-beta-dioxygenase 1-like	https://www.uniprot.org/uniprot/?query=XP_016552578.1	F	FALSE	T	NULL	0.000197102	1	CA.PGAv.1.6.scaffold1003.3	7	NULL	+	237320167	237321872	978	ATGGTGATCTTGTCCAAAGCAACCTCATTCTTCAATGGCGTTCCATTAATAGACCTCTCTAAACCCGACTCCATGAACCTCATCGTTAAGGCTTGCGAAGAATTCGGATTCTTCAAAGTCGTAAACCATGATGTCCCTATGGAATTCATAAGTAAACTCGAATCAGAAGCCATCAAATTCTTCTCTTCTCCCCTCCCTGAGAAACTTAAAGCCGGTCCCGCTGACCCTTTCGGCTATGGAAACAAACAGATTGGGAAAAAAGGCGATATCGGTTGGGTCGAATACATCCTCGTATCGACAAACTCCGAATTCAATTACCAGAAATTTGCATCTATATCAAGTCTCAATCCAGAAAACATCCGTGATTTCTATTGTAGGGCTGCGGTAAATGATTATGTG…
283	XP_016581035.1	LOW QUALITY PROTEIN: leucine-rich repeat receptor-like serine/threonine-protein kinase At1g17230	https://www.uniprot.org/uniprot/?query=XP_016581035.1	F	FALSE	T	NULL	0.0388523	1	CA.PGAv.1.6.scaffold1003.30	7	NULL	+	238071371	238075602	3345	ATGATTTTTAGAATTACAACAACAACAAGAAGATGGAGAATTAATATGAAGAAGCATTTGTTTTTGGTGCTGTTGATTCTTCTTTTCTTTGCTGGTTTTGGTGAATCTTTAAATGAAGAGGGGCTTATTCTTTTGGAGTTCAGAAAATCCCTTATTGATCCTAGTAACAATCTTCAGAGTTGGAATTCTTCAGACTTGACTCCTTGCAAATGGGATGGTGTAAAGTGTAGCAAGTATGATCAGGTGATTTCTCTAAATATCGATGGTCGTAACTTATCTGGTAGTTTATCTTCAAGAATTTGTGAACTTCCTTACTTGACAGTATTGAATGTGTCATCAAATTTCATTTCTGGTCAAATTCCTGACAATTTTGCATCGTGTAAAAGTTTGGAGAAATTG…
284	XP_016581034.1	serine/threonine-protein kinase WAG1-like	https://www.uniprot.org/uniprot/?query=XP_016581034.1	F	FALSE	T	NULL	0.912039	1	CA.PGAv.1.6.scaffold1003.31	7	NULL	-	238078948	238080408	1461	ATGGAAGAGTTAGATACACTATATCCTCCTGATTCAGATCTTGATCTCAGCTTTACGAGCTGTGCTTCAATTAATACAACAACAACTGATCGTACACTTAGTGCGCGAAGTAGTTTGGCTCGTAGTAGCCTTACATTGAGTTTTAACGATCGCTTGTCATGTACATCAACTGCAAACAATCCATCTGCTGAAATTCCCAACTTCCATCGTCGTGCTCACCGTCAGCACGACCAAAACTGGTCTGCTATTAAGGCAGTGACAACACTTTCCTCCGATGGTGCTCTTCATCTCCGGCACCTCAAGCTGCATCGCCTTGTTGGCTCAGGAAACCTTGGCCGTGTTTTCCTCTGTCGCCTTCGCGACTATGATCATGCGAACTTTGCTCTTAAGGTGATTGAC…
286	XP_016552558.1	vam6/Vps39-like protein	https://www.uniprot.org/uniprot/?query=XP_016552558.1	F	FALSE	T	NULL	0.462147	1	CA.PGAv.1.6.scaffold1003.4	7	NULL	-	237345553	237357961	3003	ATGGTGCACAGTGCATACGATTCATTCGAACTGATCAACAATTCCCCAAACAAAATCGACGCAATCGAATCATACGGTTCAAATTTACTCATCTCACATTCCGACGGATCACTCCGCGTCTACGTTCCAGAATCATCGTCAACGTCCGTTCAATCTCCACCGTCCGATATCACCCACAAAGGGGGGCTTTTACAAGAGAGATATGTACTTGAAAGAACTGTTAATGGGTTTTCTAGAAGACAAATGCTGGCTATGGAAGTGCTTTTATCAAGAGAGCTATTGCTTTCGCTTTCCGAATCGATTGCGTTTCATCGCTTGCCGAATTTGGAGACTTTAGCTGTGATTACCAAGGCCAAAGGAGCCAATGTGTATTCGTGGGATGATAAAAGAGGGGTTTTG…
287	XP_016557523.1	interactor of constitutive active ROPs 4-like	https://www.uniprot.org/uniprot/?query=XP_016557523.1	F	FALSE	T	NULL	1.67584e-06	0.0367679	CA.PGAv.1.6.scaffold1003.5	7	NULL	-	237360656	237361765	1110	GAGAATAGGGGATCAGAAATGCCTCAAAGGCAATCTCCTCGAGCTCCTTCACAACTCAGAACATCAAGCTCTGATTCCGATGCTCTACACCATCGGTCAGTAACTGATCGGAGTCCAAAATTAGGTGGTCGCTCTCCACGAGGTGCTCAATCTGATCCACTGAATCAAAGGAAACTTGGAACAAGAATTGCGGATTTGGAATCTCAACTTGGGCAAGCACAGGATGAGCTTAAGTCCCTTAAAGGGCAGTTGGTTTCAGTTGAGGCTGCAAAAAACGCAGCTCAAGAACAGCTAGAGAAGAAAGCTAAGAAGCCAACTGTTGCTGAGCCTGACCAAATCCAAGAAACGAACAACAACAAAGACAACCCAACTCATGAAACTCCAGATGATGATGACCCG…
288	XP_016552567.1	uncharacterized protein LOC107852029	https://www.uniprot.org/uniprot/?query=XP_016552567.1	F	FALSE	F	NULL	0.200637	1	CA.PGAv.1.6.scaffold1003.6	7	NULL	-	237394577	237399859	1275	ATGGGTAATAAGTTGGGAAGGAGGAAGCAAGTGGTGGATGAGAAGTACACTAGGCCTCAAGGGTTGTACCAACACAAAGATGTGGATATCAAGAAGCTTAGAAAACTCATTCTTGATTCAAAGCTTGCACCTTGTTACCCTGGTGATGATGATTGTCCTGGTGCTGAGCTTGAGGAATGCCCCATTTGCTTCTTGTACTATCCAAGTTTAAACCGTTCAAGATGTTGCATGAAAGGCATTTGTACAGAGTGTTTTTTGCAGATGAAGACTCCCAATTCAACCCGTCCAACACAATGCCCGTTTTGTAAAACTTCAAACTATGCGGTGGAATATCGTGGGGTAAAAACAAAGGAAGAAAAAGGGATAGAGCAGATTGAGGAACAACGAGTTATAGAAGCC…
290	XP_016552574.1	polyadenylate-binding protein-interacting protein 9-like	https://www.uniprot.org/uniprot/?query=XP_016552574.1	F	FALSE	F	NULL	0.526956	1	CA.PGAv.1.6.scaffold1003.8	7	NULL	-	237418183	237426729	981	ATGGCTGCGGAGACAGCAGTGATTGAGTCGGGTTCGGCTGCTGGTACCAAATCTGAGTCGTTGAATTCGGAACAACAAAATGTGAATTCTGAATCTGTAGTTGTTGTTAACAGTGAGGTGAAGGATTATAAGGATGTTGCAAAATCTGAATATAAAATGGAAGATATAGTTAACATGTTGAAGAAACTCAAGTTGAATCCACAGGCAAAAGAGTTTGTTCCTTCTTATTGTTATAGTAGTAATAATAATAATTATCATGGTGATCAAATGCTTTTGAACAACTTTATGATGCCTGTTATGAAGATTGTTGGTGGTACTGATGATTCTCGCAATAATGGAAAGAGAGGTAACAGCTGTAACCAGGGCAGAAGAAGAATGAACAATAGAGCTTTAAGGGCT…
291	XP_016552560.1	ethylene receptor	https://www.uniprot.org/uniprot/?query=XP_016552560.1	T	FALSE	T	NULL	0.022622	1	CA.PGAv.1.6.scaffold1003.9	7	NULL	-	237455821	237462001	2217	ATGGATTGTAACTGCTTTGATCCACAATTGCCCGCGGATGAGTTGTTAATGAAGTATCAGTACATTTCCGATTTTTTCATAGCAGTTGCTTATTTCTCCATCCCAGTCGAGTTGGTATACTTTGTCCAGAAATCAGCTGTCTTTCCTTATCGATGGGTGCTCGTGCAGTTTGGTGCTTTCATAGTTCTTTGTGGAGCAACACATCTTATCAACTTGTGGACATCTACTGCTCATACAAAGACTGTGGCATTAGTGATGACTATCTCAAAGGTCTTCACTGCTGTTGTATCATGTGCAACTGCTCTCATGCTTGTGCACATTATTCCGGATCTATTAAGCGTCAAAACTAGGGAGCTATTCTTGAAAAATAAAGCGGCAGAGCTTGATCGTGAAATGGGT…
292	XP_016546015.1	phosphoinositide phospholipase C 2-like	https://www.uniprot.org/uniprot/?query=XP_016546015.1	F	FALSE	T	NULL	0.651573	1	CA.PGAv.1.6.scaffold1004.1	10	NULL	+	143381684	143385562	1791	ATGTCTAAACAAACATACAGAATATGCTGTTTCCAGAGGAAATTTAAGCTCAAAGAAGCTGAAGCACCTGATGAGATCAAGGACTTGTTTGGAAAATACTCAGAAAATGGCATCATGACAGCAGAACATTTATGCAAATTCTTGAAAGATGTGCAAGGTGAAGAAAATGTTACAAAAGAAGAAGCTGAATCTGTGTTGGAATCTGCACTTAAACTTGTTCATGAGCATCTTAATATTGTTTTCCATAGAAAAGGTCTAAATCTTGATGTATTCTTTCGTTATCTCTTCAGTGATGCTAATGTTTCCATCTCCACAGACAAAAAGGTTTACCATGACATGACTGCTGCATTGTCTCACTATTTCATTTACACCAGTCACAATACCTATCTCACTGGAAAT…
293	XP_016546016.1	rhodanese-like domain-containing protein 10	https://www.uniprot.org/uniprot/?query=XP_016546016.1	F	FALSE	F	NULL	0.66351	1	CA.PGAv.1.6.scaffold1004.2	10	NULL	-	143386107	143387940	672	ATGGCATTAATTCAACTGAACCAACTACAATCCTCCATTTTAAAGTACAACAAACACCTCCAAATCCCATCATTTTCCACTGCCTTTCATCAACGCTCAACAATTCTGAAAATCAATGCAGTTTCCCCCAACGCGCAGCAGCTAATACAGTCCGGTAAAGTCCGTCCCGTATTACCGAAAGAAGCAGGTACAGCCATGGAATTGGAAGGATACATTTTGCTCGACATTAGGCCAGAATGGGAGAGAGAAAAAGCGTGTGTTTCGGGATCATTACATGTGCCACTTTTTTTGAAGGACATGGATAGTAGCCCTATTACTCTGTTGAAGAAATGGGTGCATTTTGGTTATATTGGGCTGTGGACTGGACAGAATTTCACCGTGATCAATGATGAATTTGTT…
295	XP_016546014.1	PHD finger protein ALFIN-LIKE 2-like	https://www.uniprot.org/uniprot/?query=XP_016546014.1	F	FALSE	T	NULL	0.0924026	1	CA.PGAv.1.6.scaffold1004.4	10	NULL	+	143419146	143449726	717	ATGTCATCTGTTTCTTCAAGTCCAAAAAGTGTAGAAGAGATCTTCAAAGATTATAACGCTCGTCATACTGCTATAGTACGCGCTTTAACACATGATGTGGATGAATTCTATAATCTATGCGATCCAGAGAAAGAAAATTTGTGCCTATACGGACATCCAAATGAGACTTGGGAAGTCAACCTTCCTGCTGAAGAAGTCCCACCTGAGCTCCCAGAGCCAGCACTAGGGATAAATTTTGCAAGGGATGGGATGAATCGGAGAGATTGGCTTTCACTGGTTGCCGTACACAGTGATTGTTGGTTGCTTTCTGTGGCTTTCTTTTTTGGAACTCGTCTTAACCAAAATGAAAGGAAGCGTCTATTCAGCATGATCAATGAACTACCAACAACCTTTGAAATT…
297	XP_016544661.1	leucoanthocyanidin dioxygenase-like isoform X1	https://www.uniprot.org/uniprot/?query=XP_016544661.1	F	FALSE	T	NULL	0.542905	1	CA.PGAv.1.6.scaffold1004.6	10	NULL	-	143849306	143851930	1080	ATGAGTCGAATGGAAAGTTGGCCCGAGCCGATAATTCGAGTTCAGGAACTGTCCGAAAGTGGGATTAAGGAAATTCCCGAACACTTCGTGAAATTGCCAGCGGATAGACCATGTTTCATTGAGACAACATCTCATGTTGATAATATTCCACTGATTGATCTTGAAAACTTGAAGTCATTCGATGAATCTATTCGCGTTGAGACTATGGAGCTCATTTCCAAGGCTTGTCGCGAATGGGGTTTCTTCCAAGTGGTGAACCACGGGGTTAGCCATGAACTCGTGGCTTACGTACGTGGTGTTTGGCGGGAGTTCTTTCATCTCCCGCTTGAGGAGAAGCATAAGTTGGCGAATTCTCCAGTTACCTATGAAGGGTATGGAAGCAGGCTTGGAGTGGTGAAA…
298	XP_016546012.1	leucoanthocyanidin dioxygenase-like	https://www.uniprot.org/uniprot/?query=XP_016546012.1	F	FALSE	T	NULL	3.42604e-07	0.00755169	CA.PGAv.1.6.scaffold1004.7	10	NULL	-	144131232	144136140	894	ATGAGTTGCTTGCAAAGCTGGCCCGAACCAATTGTCCGAGTTCAAGCACTGTCTGAAAGTGGCATTCGACAAATCCCTGACAGGTTCGTTAAACAGCCAGCGGACAGGCCATGTTTCAAGGAGACAACGTCCCATGTTGATAATATTCCATTAATTGACTTTGAGAAGTTGAAGTCGTCCGATGAATCCATTCGCGATGAAACTATGGAGCTCATTTCCAAGGCTTGTCGCGAATGGGGTTTCTTCCAGGTGGTGAATCATGGCGTTAGCCATGAACTCATGGCTAACACACGTGGTATTTGGCGGGACTTCTTTCATCTCCCGCTTGAGGAGAAGCAGAAGTACGCGAATTCACCGGTTACTTATGAGGGGTATGGAAGCAGGCTTGGAGTGGAGAAA…
300	XP_016564565.1	short-chain dehydrogenase TIC 32, chloroplastic-like	https://www.uniprot.org/uniprot/?query=XP_016564565.1	F	FALSE	T	NULL	0.00329685	1	CA.PGAv.1.6.scaffold1005.10	3	NULL	+	233214583	233219117	942	ATGTGGCTTTTCAAGAGAAAGGGGCCATCAGGATTTTCGTATTCATCCACGGCTGAACAAGTCACCCATGGAGTTGACGGTTCTGGTCTCACTGCCATTGTTACAGGAGCATCGAGTGGTATCGGTTCTGAAACTACCCGTACTCTTGCTCTTCATGGAGTTCATGTTATCATGGCTGTCAGGAATATGGCTGCTGCAAAAGATGTAAAAGAAGCAATCGTGAATGAAATCCCGGCTGCTAAAGTTGATATAATGGAGTTAGATCTTAGTTCATTGGCATCAGTAAGGAAATTTGCAGATGACTTTATATCATCAGGTCGCTCATTGAACTTGCTAATTAATAATGCAGGCGTGATGGCAATTCCCTTTATGCTCTCCAAAGACAACATAGAGCTGCAA…
303	XP_016564564.1	peroxidase P7-like isoform X2	https://www.uniprot.org/uniprot/?query=XP_016564564.1	F	FALSE	T	NULL	0.418133	1	CA.PGAv.1.6.scaffold1005.13	3	NULL	-	233303280	233305602	960	ATGGCACCCCTAAGTAGGAACCTCGTTTTGGCATTTTTGTGTCTTTTATTAAGCTTTGTTTGCTTTAGCAATGCTCAATTGTCTGCCAATTTTTATGGGACGTCGTGCCGTAATCTGCAGACAATTGTGAGCAATGTAATGAGACAAGCTGTGAATAGAGAGGCCAGACTTGGTGCCTCGATTCTTCGTTTGTTCTTCCATGATTGCTTTGTTAATGGGTGCGATGCATCAATACTACTGGATGACACTACAACATTTACAGGAGAAAAGAATGCAAACCCAAACAGGAACTCAGCAAGAGGATATGAAGTGATAGACACCATTAAAACTCAAGTTGAAGCTGCTTGTCCTAATGTTGTCTCTTGTGCAGACATTCTTGCTCTTGCTGCCCGAGAAGGA…
305	XP_016564562.1	short-chain dehydrogenase TIC 32, chloroplastic-like	https://www.uniprot.org/uniprot/?query=XP_016564562.1	F	FALSE	T	NULL	0.0231778	1	CA.PGAv.1.6.scaffold1005.15	3	NULL	+	233345766	233352595	942	ATGTGGGTTTTTAGCAAAAAGGGTCCTTCTGGATTCTCAGCAAACTCAACTGCTGAAGAAGTTACCCATGGAATTGATGGCTCTGCTCTTACTGCCATTGTTACAGGAGCATCAAGTGGAATTGGTGCGGAAACTGCACGTGTTCTTACATTGCGAGGTGTGCATGTAATTATGGGAGTCAGGAATATCTCTGCTGGAAAACAGGTTAAAGAGGCAATAATTAAAGATGTACCGCAAGCTAAAATTGATGCCTTGGAGTTGGATCTCAGTTCGCTTTCATCAGTGAGGAATTTTGCATCAAATTACAATTCTTTAGGCCTTCCTCTAAACCTGCTTATAAACAATGCAGGAATCATGGCAACCCCATTCACACTTTCCAAGGATAATATTGAGCTGCAA…
306	XP_016564561.1	mitogen-activated protein kinase kinase kinase YODA-like	https://www.uniprot.org/uniprot/?query=XP_016564561.1	F	FALSE	T	NULL	0.261656	1	CA.PGAv.1.6.scaffold1005.16	3	NULL	-	233353998	233361495	2670	ATGCCTTCATGGTGGAAATCTTCAAAAGAAGCTAAGAAGAAAGCAACAAAAGAAAGTTTTATTGATACATGGCATCGCAAGTTTAAAAGTCCAGCTGAAGTTAAATCTCCCGGTAAATCAGGAGGTTCTCGAAGGCATAGCAGTGACATTACTTCTGAGAAGGGTTCTCTGTCCCAAGCACAATCAAGAGCATCATCACCTTCCAAACACGTATCAAGATGTCAAAGCTTTGCTGAAAGGCCTCTGGCCCAACCACTACCACTTCCCTGTCTGTGTACAGCAAATGTAGGTAGGTCGGACTCTGGAATCAGTCCTTCAGCAAAGTCCAAAGTAGAAAAGGCCACAAAGCCATCCTTGTTTCTGCCTCTTCCCAAGCCTGCGTGCATCAGGAACAGACTG…
307	XP_016564559.1	putative transporter arsB isoform X1	https://www.uniprot.org/uniprot/?query=XP_016564559.1	F	FALSE	T	NULL	0.00034865	1	CA.PGAv.1.6.scaffold1005.17	3	NULL	-	233552185	233555232	1599	ATGGCTATGGCATCGACCGATAGAGTGATTCTTGGTTCAATTGCCTTTGCAATATTTTGGATATTGGCAGTATTTCCTGCTGTTCCATTTATGCCTATTGGAAGGACTGCAGGGTCACTACTTGGTGCTAATCTTATGGTAATATTTCGAGTATTGGCACCCGATGAAGCATATGCTGCTATAGATCTTCCAATTTTAGGTCTTCTCTTTGGAACTATGGTTGTGAGTATCTACTTAGAAAGAGCAGACATGTTTAAGTACTTGGGAAAATTGCTGGCTTGGAAAAGCAGGGGACCCAAGGATTTACTCTGCAGAATCTGTTTGATAGCTGCAATTTCGAGTGCCTTTTTCACAAATGATACTTCTTGTGTTATACTGACTGAATTTGTTCTGAAAATT…
310	XP_016564578.1	SKP1-like protein 21 isoform X1	https://www.uniprot.org/uniprot/?query=XP_016564578.1	F	FALSE	T	NULL	0.0160449	1	CA.PGAv.1.6.scaffold1005.3	3	NULL	-	232701501	232706714	1068	ATGTCTGGAGGGCCTATGGCGATCGTCAAACCAGAGATGAAGTCATACATCTGGCTCCAAACTGCTGATGGTTCAATCCAACAAGTGGAGGAAGAGGTTGCCATGTTATGCCCTTTGATATACAAGGAATTAATTCATAACGGCATGGGATCATCAAAAAATTGTGCAATATTACTTCCTGAACGAGTCAACCCTGCTAACTTAGGATTAATATTGGAATTTTGTCGGTTCCATCAAGTTTCCGGCCGTTCTAATAAGGAGCGCAAGAAATATGATGAGAAGTTCGTTCGGTTAGATACCAAGATGTTATGTGATTTGGCTTCTGCTGCTGACAGCCTTCAGCTAAGGCCTGTGGTTGACCTTACGAGCCGCGCACTTGCTCGGATTATTGAAGGCAAA…
311	XP_016564572.1	protein RETICULATA-RELATED 3, chloroplastic-like	https://www.uniprot.org/uniprot/?query=XP_016564572.1	F	FALSE	F	NULL	0.602316	1	CA.PGAv.1.6.scaffold1005.4	3	NULL	-	232785554	232786633	1080	ATGTCGGCGGTGGCTCGACTTTGCTACTCTTCACTTCCTGATCACTATCAGAATCAATGTCGTCACTTTTCTGGTGCCAAACCCATATTTACAGAGAATATTTGTGCCAAAAATCTAAACTTTAACCCTTTAAGAACCAGGCATAAGTGGGGTTCGGAATTGCTTATCAATTACCAAATTCCATGTGCCAGTGGCAGTGATGGAGGAAGCATTGGAATGGGACGGGGCAGTGGAGGTGGTGATAGTGGTCATGGGAGGGATTGGAGTGGTAGTGGCGAAGATTCAGATGATTCCTGGGATAGTTTTGGTCCAATTGGTGCTTTTGTCAATGGCTGGAGATCTAGGGTTGCTGCAGATCCACAGTTCCCTTTTAAGGTTCTTATGGAGGAATTGGTTGGT…
312	XP_016564573.1	60S ribosomal protein L19-1-like	https://www.uniprot.org/uniprot/?query=XP_016564573.1	F	FALSE	T	NULL	0.143406	1	CA.PGAv.1.6.scaffold1005.5	3	NULL	+	232787674	232788156	483	ATGGTGTCATTGAAGTTCCAAAAGCGTCTGGCTGCCAGCGTTCTCAAGTGTGGAAGAGGCAGAGTTTGGCTTGATCTTAATGAAGGAAACAAAATCTCCATGGCCAATTCTCCTCAGAACATCAGAAAATTGGTGAAGGATGATTTCATCATCAGGAAACCAACCAAAATTCACTCGAGATCTCGTTCTCGCAGAATGAAGGAAACCAAGAGGAAAGGCCATCACACTGGATATGGTAAGCCCAAAGGTACCAAGAAGGCTAGACTGCCTACCAAGGTGGCTTTGGATGAGGAGAATGGAGTTCTCTGGTGTTTGCTTCACAAGTACAGGGAATCAAAGAAGATTGACAAACACATGCATCATGACATGTATATGAAGGTGAAGGGTAATGTCTTCAAG…
313	XP_016564571.1	short-chain dehydrogenase TIC 32, chloroplastic-like	https://www.uniprot.org/uniprot/?query=XP_016564571.1	F	FALSE	T	NULL	0.0673581	1	CA.PGAv.1.6.scaffold1005.6	3	NULL	+	232921039	232926375	942	ATGTGGCTTTTTAGGAGAAAAGGTGCATCTGGATTTTCATCTTCTTCCACTGCTGAGGAAGTTACTCATGGAATTGACGGTTCTGGTCTTACTGCCATTGTTACAGGAGCGTCAAGTGGTATTGGTTCTGAAACTAGCCGTGTTCTTGCTTTGCGTGGAGTTCATGTCATCATGGCTGTCCGGAATATGACTGCTGGAAAAGATGTTAGAGATGCAATAGTTAAGGAAATCCCTGCTGCTAAAGTTGATACCATGGAGTTAGATCTTAGCTCATTGGCATCAGTGAAGAAATTTGCTTCCGAATTTAAATCATCAGGTCGCCCATTGAACCTTTTAATTAATAATGCAGGAATCATGGCAACTCCCTTTATGCTCTCAAAAGACAACATAGAGCTGCAA…
314	XP_016564567.1	short-chain dehydrogenase TIC 32, chloroplastic-like isoform X1	https://www.uniprot.org/uniprot/?query=XP_016564567.1	F	FALSE	T	NULL	0.167086	1	CA.PGAv.1.6.scaffold1005.7	3	NULL	+	232938890	232948854	1779	ATGGAGAATAGAATCATTGAAGATATTGACAAAGTGGAGAAAGTAAAATCTTCGAGTTCTGATGGTGTGATTAATCTTGATCAATTCCTCATACAAGTGTGCATAATGTTGATGGGCTTGATAATCAAGGATACGTCCAGAATCATGTTTCAAAATCAGCAGAATAATGTTGATAATGATAATAATATTATAGACAATGCTCCTATTCAAGAAATTGTGAACAAGTCAAATATTTCACTTAGAAGATACAAAGCCAGATTGATTGTGAAAGTATTTAATCAAAGGAAGGATATTGACTTTGACGAAATGTTTTCTCCTGTCGTCAAGATGACCTCTATTCGTATAGTTCTTGATTTGGTTGCTAGTCTTGATTTAGAGATTGAACAAATGAATGTGAAA…
315	XP_016564566.1	short-chain dehydrogenase TIC 32, chloroplastic-like	https://www.uniprot.org/uniprot/?query=XP_016564566.1	F	FALSE	T	NULL	0.00059088	1	CA.PGAv.1.6.scaffold1005.8	3	NULL	+	232959506	232967129	1197	ATGTGGCTTTTCAATAGAAATGGGGCATCTGGGTTTTCGTCTTCTTCCACAGCTGAAGAAGTAACCCATGGAATCGACGGTTCCGGTCTCACTGCCATTGTTACAGGAGCATCAAGTGGTATTGGTGCTGAAACTAGCCGTGTTCTTGCTTTGCGTGGAGTCCATGTTATCATGGCTGTTAGGAATATAGCTGCTGCGGAAGATGTTAAAGAAACAATAGTAAAGGAAATCCCAGCTGCTAAAGTTGATATAATGGAGTTAGATCTTAGCTCATTGGCATCAGTAAGGAAATTTGCAGCTGACTTTATATCATCAGGTCATTCATTGAACATGCTGATTAATAATGCAGGAGTATCAGGAATTCCCTTTATCCTTTCCAAAGACAACATAGAGCTGCAA…
317	XP_016574746.1	endoglucanase 12-like	https://www.uniprot.org/uniprot/?query=XP_016574746.1	F	FALSE	T	NULL	0.192719	1	CA.PGAv.1.6.scaffold1006.1	NULL	PGAv.1.6.scaffold1006	+	53777	55240	495	ATTGATTATGAAATAGCACTTAAAAAATCTTTATTATATTATGAAGCTCAAAGATCTGGAAAATTGCCTTATGATCAACGTGTGCAATGGAGGGGAGATTCAGCCCTTAAAGATGGCAAACATGAAGGGATCGACTTAACAGGGGGATACTATGATGCTGGAGACAACGTGAAATTCGGATTTCCAATGGCATTCACGATAACAATGCTAGCATGGAGTGTAACTGAATTTAGACACTATCTAAATTCACAAAATGAATTGAAAAATGCCCTGAATACAATCAAATGGGCCACTGATTATTTTATAAAAGCGCATAAAGAGCCTTACGTTTTATATGGCGAAATCGGAGAGGGAAATTCAGATCATCAGTGCTGGCAGAGGCCAGAAGATATGACAACA…
321	XP_016576138.1	uncharacterized protein LOC107873715 isoform X2	https://www.uniprot.org/uniprot/?query=XP_016576138.1	F	TRUE	T	NULL	3.7936e-13	8.4749e-09	CA.PGAv.1.6.scaffold1006.13	NULL	PGAv.1.6.scaffold1006	-	624599	630071	1014	ATGGCAATATCAGTAGAATCTTCATCACCTGCTTCCCTTAACAAGGGTTCACCAAGCTTGATGGGTTCGTCACCAATTTACAGTCCATCATCAGATAAACGTTTCTGGAGTAATCTTCGCAGCAGGGTTGATACTCTTCTTGAAAATCGCGAAAATCATAACGCTGCTCTAAAGCAAGAAGGAGTGGAGGATCGATCGAAGAGGATGAAGGAGGATGCTATGCTTTTACTAAGAGGATTTGATTCTGTTTCTTGCTCTCTTTCGCAGTTATCGGATAATCTGGAAAATGCTCTTCAGGGAGCAAGAGATCTAGCAAAACCTCCCACATTGACCGAGATACTTCATTGCACGATGGAAAAGGCGAGCAGTGGGGAAAATCAATCGAAGGAAGATAAACAC…
322	XP_016576136.1	DNA repair helicase XPD	https://www.uniprot.org/uniprot/?query=XP_016576136.1	F	FALSE	T	NULL	0.0910358	1	CA.PGAv.1.6.scaffold1006.14	NULL	PGAv.1.6.scaffold1006	+	633694	643278	2277	ATGAAATTCCAATTAGAAGACATAACAATCTATTTCCCATATGACAACATCTATCCAGAACAATACCAATACATGTTAGAACTCAAAAGAACCTTAGATGCTAAAGGACATTGTCTTCTTGAAATGCCAACAGGAACTGGAAAGACAATTTCTTTACTTTCTTTAATAACAAGTTATAGACTTTGTAAACCAATGAGTCAAATTAAGCTTTTATATTGTACAAGAACTGTACATGAAATGGAAAAAACATTAGCTGAGCTTAAATTATTGTATGACTATCAGTTAAAGGAGTTTGGGCCGGGGGCAAGAATGTTGGCTATTGGGTTGTCATCAAGAAAGAATTTGTGTGTGAATCCAGTTGTTGTGTCTGCTGAGAATAGGGATTCTGTTGATGCTGGT…
323	XP_016577277.1	basic 7S globulin-like	https://www.uniprot.org/uniprot/?query=XP_016577277.1	F	FALSE	F	NULL	0.0443211	1	CA.PGAv.1.6.scaffold1006.15	NULL	PGAv.1.6.scaffold1006	+	647044	649550	1143	ATGTATAACCCAACATCTTCAACACTCATCATCATCTTCCTCTTTACTATCCTTCATTCATCTTCACAACAATCATATCTAACACCCATAACCAAAGACAACTCCACAAATCTATACACCCTCTCACTCTACCTCAAAACTCCATTGCAAGTCACAAATTTACATCTTGATCTTGGTGCTTCATTGACTTGGGTTGATTGTACTCGTCGTTACAAATCTTCTTCCTATAAACACCTTCTCTACAATGAAACACTATGTGTTGACCTTAATACTGGCATTTATGGCAATTGTTTTAAGAAACCTGGCCCTGGTTGTTCTATTGATTCATGTGAATATTTCCCAGAAAACTCGGTTACGCGTCAGACTGCTATAGGCCAGATTATGCTCGACTCCAAAACT…
324	XP_016576134.1	mediator of RNA polymerase II transcription subunit 33A-like isoform X1	https://www.uniprot.org/uniprot/?query=XP_016576134.1	F	FALSE	F	NULL	0.698906	1	CA.PGAv.1.6.scaffold1006.16	NULL	PGAv.1.6.scaffold1006	-	651401	662107	3684	ATGGGATACAGGCTGTATATGGAACTTCTAAAAAGATATGCTTTTTCATTACCATCTCTAGTTAATGGTCCAAATTATCGGAAGATTATGGAATCGATAAATCATACTCTTCATCTTTCCCAGATATTTGAACTCCAGGGATCTGAAAGTGGAAAGCATGTCATTGAATATGTTTTCACGGTTGTATGGCAGTTACTTGATGCCTCTCTTGATGATGAGGGATTGCTGGCACTGACTGTTGAAAAGAAATCTATGTGGCCAGTTGCAACTCAAGAAATGGAAATCAGCAATCGTGATGATTTGGCTGGGAAAAGAGTTGAACATCGTGAAGGATTATGTAGAATGAACACTGTACTGGCTATTGAAATAATTGGCGAACTTTTTGGGGACAAACTGACA…
325	XP_016576135.1	mediator of RNA polymerase II transcription subunit 33A-like isoform X2	https://www.uniprot.org/uniprot/?query=XP_016576135.1	F	FALSE	T	NULL	0.206957	1	CA.PGAv.1.6.scaffold1006.17	NULL	PGAv.1.6.scaffold1006	-	663489	669075	498	ATGGAAACGGCGACGGTGAACTCAATTCAATACGACAGAGTGAAAGAGCTTACGAAATTAGCTCAGGAGAGAAACATTGATCCATTAATATGGAGTATGCAACTTTCTTCAATGCTCAGCTCCGCCGGAATCTCTTTGCCGTCGATTGAAGTCGGTGAAATTCTGCTTTCGTGCCCCTCAACTAAATCCACATCTATGGGATATCAGAATCTAGTTTCCTCCGGAGAAGCTATGGAAACGGAAACCGTGCACTCAAGTCAATGGGACAGAGTGAAGGAGCTAACGAAATTAGCCCAGGAAAGAAACACCGATCCATTAATATGGACTATGCAACTTTCCTCAACCCTCAACTCCGTCAGAATCACTCTGCCGCCGATCGACATCGGAGAAATTCTGGTA…
326	XP_016576133.1	elongation factor Tu, mitochondrial-like	https://www.uniprot.org/uniprot/?query=XP_016576133.1	F	FALSE	T	NULL	0.146379	1	CA.PGAv.1.6.scaffold1006.18	NULL	PGAv.1.6.scaffold1006	-	680859	687941	1353	ATGGCTTCATTTGCTTTTCGAAGCTCAAATTCGAAGCGATTACTTACATTTTCACCTCAATTATACTCTTCTTCTTCTTCTTCTTCTTCTTCTTCATCCAGATCATCCCAACTATNTGATGCGTTTCGATCAAATGCAATTTTTAATCACTCGTTATGGCGATCCATGGCTACCTTCACTCGGACAAAACCTCATGTTAACGTGGGAACTATTGGTCATGTTGATCATGGAAAGACTACTCTAACAGCTGCTATTACAAAGGTCCTAGCAGAAGAAGGAAAGGCAAAGGCTATTGCTTTTGATGAAATTGATAAAGCCCCTGAAGAGAAAAAGAGAGGAATTACCATCGCTACAGCCCATGTGGAGTACGAGACAGTTAAAAGACACTATGCTCATGTT…
327	XP_016576131.1	probable acyl-activating enzyme 1, peroxisomal	https://www.uniprot.org/uniprot/?query=XP_016576131.1	F	FALSE	T	NULL	0.716134	1	CA.PGAv.1.6.scaffold1006.19	NULL	PGAv.1.6.scaffold1006	+	701621	706130	1650	ATGGAGGGGACAATTAGATGCTCAGCAAATTATGTACCATTAAGTCCAATAAGCTTCTTGAAAAGATCATCAATGGTGCACAGTAAAAGAGTTTCCATTGTTTATGGTGATGTTAAGTTTACTTGGGCTGAAACTTATATAAGGTGTATCAAACTTGCTTCTGCTGTTAACCAACTTGGAGTTTCTCATGGTGATGTTGTTGCTGCGTTGGCTCCAAATATTCCTGCTATGTATGAGCTACACTTTGGGGTACCTATGGCCGGAGCAGTTCTTTGTACTCTTAATGTTCGTCATGATTCAGCGATGGTGTCGGTGTTGCTCAAACATTCAGAGGCAAAAGTCATATTCATAGATTACCAGTTCCTTGATGTTGCTAAGGGGGCATTACAGATTCTTTTG…
328	XP_016574746.1	endoglucanase 12-like	https://www.uniprot.org/uniprot/?query=XP_016574746.1	F	FALSE	T	NULL	0.310918	1	CA.PGAv.1.6.scaffold1006.2	NULL	PGAv.1.6.scaffold1006	+	58136	59400	615	ATGTTGCTGAAGAAGAAATTTGCAGGGAATGGAAGTATTTCTCTGAATGAATACAAGAAAAATGCAGAGGCATTTATATGCAATTGTATCCAAAAGGGAAATAACAACATAAAGAAGACAAACGGAGGACTTTTATGGTGGCAACCATGGAATAATCTCCAATATGTCACAACTGCAACATTTGTCATTGCAAGTTATGCTGATACATTATCTGCCACTAAAAATTATCTGCAATGTACTAGTGGAAATGTAAAACCCTGGGAACTAATCACCTTCGTCAAATCTCAGGTGGATTATATACTTGGTAAAAACCCAAAAAAAATGAGTTACATGGTTGGATTTGGGACAAATTACCCACAAAAGGTTCATCACAGAGGAGCATCAATTGTGTCAATAAAA…
329	XP_016577273.1	probable galacturonosyltransferase-like 4 isoform X1	https://www.uniprot.org/uniprot/?query=XP_016577273.1	F	FALSE	F	NULL	0.353868	1	CA.PGAv.1.6.scaffold1006.20	NULL	PGAv.1.6.scaffold1006	+	713977	719143	885	ATGGATTGTCGTTCGTTGGAACGTATTCATGTTGCCATGACCCTTGATGCTAATTACTTGAGAGGTACAATGGCTGCAGTATTATCCATCCTACAACATTCAACATGCCCAGAAGATGTCATGTTTCATTTTCTATGTGTAAGACATGAACCTGTGGTATTTACTAGCATGAAGTCCACTTTCCCTTACCTCAACTTCAAGCTCTACAAATTTGATGCACACAGGATAAAAGGACTCATTTCGAAGTCGATTCGCCAGGCGCTAGACGAGCCTCTGAATTACGCGAGAATTTATCTGTCAGATTTAATTCCAAATACGGATGTGAAACGCGTGATCTATCTTGACTCGGACATAGTCATAGTCGATGACATCGCGAAGCTATGGCAGGTTGACCTCCGC…
330	XP_016576123.1	probable receptor-like protein kinase At5g20050	https://www.uniprot.org/uniprot/?query=XP_016576123.1	F	FALSE	T	NULL	0.00620968	1	CA.PGAv.1.6.scaffold1006.21	NULL	PGAv.1.6.scaffold1006	-	746964	748340	1377	ATGGAGGACAAAAAAGCTTATTCCATTGCTGTTACATTGGTGTTTCTGTTGATCACAGTCCTCGTAATCGCGCGTACGACGTTGAAGTTTTCCAAGACGTTTTTCTTAATATTCGGAGCTGATATCGCGTTGATTGTTGGTGTTTTCGCAAGTGTGTTGGTCCGTTGGAAGTTCAATAGTCGAAAGCAGTTGCTCGAGAAGCGATCTGCAGAGTCAGATGGACGCGAGCTGAGGATAGAGTATAGTTTCCTCAGGAAAGTAGCTGGTGTGCCAACGAGATTCAAGCTGAAAGAGATCGAAGAGGCAACAGATAATTTTGGGGCGTTGGTTGGCCGTGGATCTTCCGCTAGCGTTTTCAAAGGCGTGCTGAGCGATGGTGCAGCGGTGGCGGTGAAGAGG…
331	XP_016576121.1	gibberellin receptor GID1B-like	https://www.uniprot.org/uniprot/?query=XP_016576121.1	F	FALSE	T	NULL	0.000186672	1	CA.PGAv.1.6.scaffold1006.22	NULL	PGAv.1.6.scaffold1006	-	777853	778794	942	ATGCTTCGTCGGCCTGATGGGACGTTTGATCGTGATTTAGCTGAGTTCCTAGACCGGAAGGTCCCTACAAACTCGATTCCAGTCGATGGGGTTTATTCTTTTGATGTATTTGATCGTGTGACAAGCCTTCTTAATCGAATCTATCGATCTGCCCCTGAGGATGAGATCGATTGGGGTAAAATCGAGCTCGAGAAGCCTTTGAGCACCACGGAAATTGTTCCGGTTATAATTTATTTCCACGGCGGAAGTTTTACTCATTCCTCAGCCAATAGTGCTATTTACGACACATTTTGCCGTCGCCTGGTTAAGATTTGCAAGGCTGTTGTTGTCTCTGTGAACTATCGGAGATCGCCAGAACATCGATATCCGTGTGCTTACGACGATGGATGGGCTGCTCTA…
332	XP_016576120.1	U1 small nuclear ribonucleoprotein C-like	https://www.uniprot.org/uniprot/?query=XP_016576120.1	F	FALSE	T	NULL	0.0598479	1	CA.PGAv.1.6.scaffold1006.23	NULL	PGAv.1.6.scaffold1006	+	800473	805053	744	ATGCTTTACCTCCCAAACTCCACTCGTTGGGGTTTCACTGGGTATGTTGTTGTTGTTGTCTGGGTTTTCAAGAACTTCAATTTTTTTCTTGCAGGGTGTCCACTCTTTTGTGCATACAGAATGCCTCGGTATTACTGCGACTACTGTGATACTTACTTGACGCATGATTCTCCTTCTGTAAGAAAGCAGCATAACGCAGGGTACAAACACAAGGGAAATGTTCGAACTTATTATCAACAATTTGAGGCACAACTGAATCAAAGTCTAATCGACCAAAAAGTCAAGGAACATCTAGGGGCGTTTAGACCAGTTGGTCTTCCTTTTCCCCAGCTAAGGCCTGGTATGCCTGGTCTTCCACCTCCGCAGATGCAGATGCCAGGCAACCCTCAAATGCCAGCT…
334	XP_016577272.1	uncharacterized protein LOC107875181	https://www.uniprot.org/uniprot/?query=XP_016577272.1	F	FALSE	T	NULL	0.00449408	1	CA.PGAv.1.6.scaffold1006.25	NULL	PGAv.1.6.scaffold1006	-	863792	868065	2865	ATGGACGCTGAGACTGCATATACGCTTCCCGTCTATGATACTCTTAACATTGATAGTCCTACGATCGGAAAGGAGAACCTAGATTTTCCTGCAATGAGTTTTGATATCCCTGATTGTGTTGAAAATGAGATTTCTTATTTGACAAATGAATGTGAGGAAGAAGTTGTCCTTGACAGTGACGATGAAAGAATGCACGGTACTGAAGTGGCAAGCGTCTCAAAGTTGAGATCATCTGATGACACAAGATATACAGAGCAGCTGGATAAGTGGAAAGTCTCACCGGTTTCTAAACAAACCTATGTGGGTTGTCTAAGGAGGTCAAAGAATCTATTTAAATATATGGATTCAGCCAGAAGCACCCCAGATGTTCAGAAAACTAATCAACGGAAGCAGATTTCT…
335	XP_016576116.1	sodium/hydrogen exchanger 2-like isoform X1	https://www.uniprot.org/uniprot/?query=XP_016576116.1	F	FALSE	T	NULL	0.000655708	1	CA.PGAv.1.6.scaffold1006.26	NULL	PGAv.1.6.scaffold1006	-	872332	880053	1584	ATGGGAGTGAATATATTGTCGGATGGCGATGAGGTCTCTGTGAATTCGATTACTTTGTTTGGAGCTCTTCTTTGTGGATGCATTGTCGTTGGTCGTCTTCTTGAAAAGAGTCGTTGGATTAATGAGTACATCACCACGCTTGTTGTTGGTTTATGTGCCGGAGGCATCATTTTGTTAACTACTCAAGGAAAGAGCTCTCGTCTCTTGGCATTTGACGAACAGCTCTTCTTCATTTATCTTCTGCCACCCATCATATTTAATGCCGGTTTCCAGATGAAAAAGAAGCATTTTTTCAGGAATTTTATGGCCATTATATTGTTTGGCGCCCTCGGCACATTGATATCTTTCAGCGTCATATCGTTTGGCGCGAAGGAGTTATTGGGAAAGCTTGATATTGGC…
336	XP_016576111.1	protein TRANSPORT INHIBITOR RESPONSE 1-like	https://www.uniprot.org/uniprot/?query=XP_016576111.1	F	FALSE	F	NULL	0.516081	1	CA.PGAv.1.6.scaffold1006.27	NULL	PGAv.1.6.scaffold1006	+	886948	890894	1875	ATGAAAAAAAAAATGTCAACTTTAGCACCCCATTTCCGTACAGTAATGGTGAACACACTTCCATTAGAAGTACTTGAACACATATTTTCAAGCATAACTACAGACAAAGACAGGAACTCAATATCCTTAGTAAGTAAAACATGGTATGAAGCTGAAAGATGTTGTAGGAAGAATGTGTTCATTGGGAACTGTTATGCTGTTAGTCCATCAATCTTGATAAGAAGATTTCCAGATATTAGATCTGTAAACATTAAAGGGAAGCCACATTTTGCTGATTTTGATCTAGTACCTGAAGGATGGGGTGCATATTTTTATCCATGGGTTGTTACAATGGCTAAAGCTTATCCATTTCTTGAAGAAATTAGACTTAAGAGAATGGTTGTTTGTGATGAGTCATTG…
337	XP_016576109.1	LOW QUALITY PROTEIN: putative late blight resistance protein homolog R1A-3	https://www.uniprot.org/uniprot/?query=XP_016576109.1	F	FALSE	F	NULL	0.0731609	1	CA.PGAv.1.6.scaffold1006.28	NULL	PGAv.1.6.scaffold1006	-	900453	915558	3348	ATGGAAAGCAAACAATTTTCAGTCCTGAATCTGATGGAACTATCTGAGTTTCGTTCTGCATCTGAGTTGACTGTATCTGATAGTCCTGATATTCTGAAGAACTATCTGAGTTCTTTTACTGAAGCTGATACTGAAACTGTGGGAATCCTGAATATGATGGAACTATCTGAGTTTCGTACTGTATCTAAGTTGACTGTATCTGACAGTCCTGATATTTTGAAGAACTATCTGAGTTCTTTTACTGAAGCTGATACCGAAACTGTGGGAAAAGTTCTGAGAGAATATCTGATTCATCTACAAGAGCACATGGTAACTGTTATTACCCCCAGCACTCCAGGGGCTCGAAACATTCATGTCATAATAGAGTTCCTATTAATTATTTTTACCGATGTGCCCAAT…
340	XP_016574745.1	protein ESKIMO 1	https://www.uniprot.org/uniprot/?query=XP_016574745.1	F	FALSE	T	NULL	0.343845	1	CA.PGAv.1.6.scaffold1006.5	NULL	PGAv.1.6.scaffold1006	-	287618	295256	1338	ATGCCACTCTTCTCGAAATTATTCAACATGAAACAAAATTTCACAAATGGCTTCAAATTCAACAATTTTCCTATATGCATAGTATGCATAGTAGTTTCCTCATTATTCCTCTTTTGGTTCTTCATGTACAGTGAAGATATCAAGTCCATTGCACAATTCCAATTCTCAAACCACAAAATTCAAGAAAATCTTGAAAATTCTTCAAATAAATCAAATGGGGTTCAAGAAAATTCCAAGATTCTTGGAGAACATAGCAAAAGTTCATCTATTTTGATAAATTCAGAGGAGAAAATTGAATTGCTACCAGAAAGTTGTGATATTTTTAAAGGTCAATGGGTATATGATAATGTTACACATCCAATTTATAAAGAACAAGAATGTAAGTTTCTCACAGAACAA…
343	XP_016576143.1	universal stress protein A homolog 1-like	https://www.uniprot.org/uniprot/?query=XP_016576143.1	F	FALSE	T	NULL	0.0330732	1	CA.PGAv.1.6.scaffold1006.8	NULL	PGAv.1.6.scaffold1006	-	512989	516430	462	ATGGCTGAAGAAAAATCAGTGATGGTGGTTGGAATAGAAGATAATCAACATAGTTTTTATGCATTGGAATGGACTTTGGATCATTTTTTTAAAAATTATAATTATAATTCTAATAATAATAATAATAATAATTCACTTTTTAAATTTAGAGGTTTGGGTAATGTGGAAGTTTTTTCAGCCATAGAGACTGATTTAAAGAAAATTGCTGCAAGGGTTACTGAGAAAGCTATGGAAATATGCCATGCAAAATCTGTGAATGATGTTGTAGTTGAGGTTGTTGAAGGTGATGCTAGGCAAGTACTTTGTGATGTTGTGGAGAAACTTCATGCTTCTATTTTAGTTGTTGGTTGTCATGGTTATGGAGTTATAAAGAGGACTGTTTTGGGTAGTGTAAGTGAT…
344	XP_016576141.1	glutathione S-transferase	https://www.uniprot.org/uniprot/?query=XP_016576141.1	F	FALSE	F	NULL	0.0154394	1	CA.PGAv.1.6.scaffold1006.9	NULL	PGAv.1.6.scaffold1006	-	522388	524750	642	ATGGCAATCAAAGTTCATGGCCCAATTATGTCACCAGCTGTTATGAGAGTTGTTGCTGCATTAAAAGAAAAAAATCTTGAATTTGAACTTGTTCCTGTTAATATGCAAAATGGTGATCACAAAAAGGAACCTTTTATTACCCTCAATCCATTTGGTCAAGTTCCAGCTTTTGAAGATGGAGATCTCAAACTTTTTGAATCAAGAGCCATTACACAATACATAGCTCACACGTATGCAGACAAAGGGAACCAACTCTTACCCAATGACCCAAAGAAAATGGCAATAATGTCTGTATGGATGGAAGTTGAAGCCCAGAAATTCGACCCTGTTGGCTCAAAACTTGCCTATGAGATAGCTATCAAGCCGATGATGGGCAAGGTAACGGACGACGCAGTTGTT…
346	XP_016566524.1	CWF19-like protein 2	https://www.uniprot.org/uniprot/?query=XP_016566524.1	F	FALSE	F	NULL	0.499905	1	CA.PGAv.1.6.scaffold1007.10	3	NULL	-	20622218	20627800	2331	ATGAGTATACTTTCAGGATTGAAGTTCATACCACGTGAACACGTAGAAAAGGAAAAGGATGAAAGCTTGGATGATTCTCGAAAACAAAGGAGAAAATCTGGTCATAAGAAGGAAAGGGAGAGAAAGAAAAAGATAAAATCTCGTTCCACTAGTTCAGACGATGAAGACCTTGATAAAATAAGAGCGAGATCAAAGAAAAAGAAGTGGTATGCCTCAGATGAGGATTTGTCCTCGTATTCAGATGAAAGTGGGAGTGAGGATGCTTCTGATTATGAGAGGAAAAGCAGTAGTAGGAAGAGAAGTAAGAAGAGAAGAAATAAGGATGGAAAAAGTAAAGAAAGAAGTCGAAGTTCTTCACCTGAGTCTGAAAGTGAGAAAATGAAGAAAAATAAGAAAGAC…
347	XP_016566525.1	ureidoglycolate hydrolase	https://www.uniprot.org/uniprot/?query=XP_016566525.1	F	FALSE	T	NULL	0.029176	1	CA.PGAv.1.6.scaffold1007.11	3	NULL	+	20632016	20645893	1419	ATGGATTTGAGATTCTTTGTTTTCGTATTCATATTTTCTGTATACTTTATATGTGATTTTCCAGGAATATATGGTGAAAGAAATGATGAAGATATGACAATAAAAACTATGGAGGAATTTTCTGGATATCCAATTCATGAACCTGACTATGCCAATTCCTTATCTTCTTTATCTGTCAATTCTGATACTCTGCAAAAACAGATAGATGAGCTGGCAACTTTCTCAGATTCGCTTGCACCTTCAGTCACTAGGATCCTATACAGTGAGAAGGATGTATTAGCAAGGAGGTATATTAAGGATTTGATGAAACTTTCTGGTCTCTCTGTCAGAGAGGATGCCGTGGGGAACATTTTTGGTCGGTGGAATGGCGATGAACCTGAGCTCGCCCCCGTTTCAACT…
348	XP_016566526.1	protein WVD2-like 3	https://www.uniprot.org/uniprot/?query=XP_016566526.1	F	FALSE	F	NULL	0.170286	1	CA.PGAv.1.6.scaffold1007.12	3	NULL	+	20673055	20675382	1200	ATGGAGCTGGAAGTTACTGATATCTGTATGGACAAGGAGCAAAACGGTAGCATAAGTTACTGTGATGGTGCTTCTCCAGATTCAAGTTGCCTAATTGACAGTAATCAAGATGTTCAGTCACCCAAGCTTATTATTGGGGAGCACGAAACTGATATGCTGAAAGAGAGTGTTGAAACGAAGGAGTATGAAGTGAAGGAATGCACAGCTGAAGTACCAGTTGAGATATCCAAACGTGAAGTTGAAAGTACCGAGGAACAATATACAAAGGACTCAAAATGCGAGATTGAATCTCCTATAAAGGAGAACAACTCTGAAGTACGAAAATTAAAAGATGATAACAAGAGATCAAGAACCTCAGTGAAATCGGCAACCAAATCTGCTGCTGGAAACTGCAAAACA…
349	XP_016566527.1	uncharacterized protein LOC107864619	https://www.uniprot.org/uniprot/?query=XP_016566527.1	F	FALSE	F	NULL	0.00213257	1	CA.PGAv.1.6.scaffold1007.13	3	NULL	+	20715477	20719380	3000	ATGACAAATTTCAACGACAATGATATTGATTTAGGACTTGCTCTAGGTTGCACCACTCGTAATGATCAGACGAAGCCAAAAGATGATACAGGTGCAGGTGTAAATGCAAGCTCAATGGTGGATATGGCATTTGCAGCATCTGATCCCCTAGCCGAATTAGTTTGGTCCCCTCATAAAGGTTTGAGCCTCAAATGTGCCGAGGGTGGCTTAGCTGAAAAGAGACCTTTTCTTCTGTGGAACGTGGGACCGAGCTCTTTGGTTGCTGCGCCATCACAAAGCGACAGGTTTAAGGGGATTTGTGATGAAAATGCCGTTTATGAGAAGATATTCGACCCTCAGGAAAGGTTTCAGACCACCAACGAAATGGTATCAATGAGTGGAAATGAAATTGGCTGTAGC…
350	XP_016566528.1	LOW QUALITY PROTEIN: histone H1.2-like	https://www.uniprot.org/uniprot/?query=XP_016566528.1	F	FALSE	T	NULL	0.0254374	1	CA.PGAv.1.6.scaffold1007.14	3	NULL	+	20725915	20727056	585	ATGGTGTCTGCTACTGCTACAACTGTGAAGAAGACTTCTTCTTCTGCTGCTGCTGCTAAGAAACCCAGATCTCATCCTCCTTATGCTGAGATGATAACAGAAGCCATAAAGGCGTTGAAGGAGCGAACTAGTTCAAGTCAAGTAGCCATAGCCAAATACATTGAAGAAAAGCATAAGGATTTGCCTCCAAACTTCAGAAAACTCTTGCTTGTTCAACTAAAAAAGCTCGTCGCTTCTGGAAAACTCACTAAAGTCAAAGGCTCCTTCAAAGTCTCCCCCGTCGTCAAACCCACCACCGCCACCGCCACCAATACCGCCGCAGATAAACCAAAGAAGAAAACAACCACCACCGCTGCTGCTACCGGTTCTGCTAAGGCGAAAACAGCTGTACCAAAGAAG…
352	XP_016566535.1	LOW QUALITY PROTEIN: CRM-domain containing factor CFM3A, chloroplastic/mitochondrial-like	https://www.uniprot.org/uniprot/?query=XP_016566535.1	F	FALSE	F	NULL	0.386802	1	CA.PGAv.1.6.scaffold1007.16	3	NULL	-	20760413	20766582	2877	ATGGCTCTTGTTCCTAGCCACCAACTATACCCAAGAACCACAATACTATCATACCTCAGCTACACTTCATCCACTCCCTTCAAGAAACCAATTTTTTTTCACACCCCACATGGTGTTTCCAATCAAGATTGCATTTGTATGAAGAACCCACCAAAAAGATCGAATTTTGTGGTGAAAAACAGTAGCAAAAGATGTTATTTAGCTACAATATCACCCAATGTTCATACCCCACATGGTGTTTTCAATCGAGATTGCAATTTTATGAAAAACCCACAAAAAAGTTCAATTTTTTTGGTGAAAAACAGTAGGATAAAACTGAATTTGGATAAAGATAGTGGTACTAGTGTATTGAGTAGTTCTTGGTTAGTTAAATGGAATGAAGCCCCACTTGATGTTGTC…
353	XP_016566539.1	DNA-directed RNA polymerase V subunit 7-like	https://www.uniprot.org/uniprot/?query=XP_016566539.1	F	FALSE	F	NULL	0.580521	1	CA.PGAv.1.6.scaffold1007.17	3	NULL	+	20774120	20784518	660	ATGCTACATCTCTATAACTCCTTTTTCAGTTCATCTATACTTCATAAATCTCATCACACAAAAAAGCTAGTGCAGAGTTTTCATCTTTACAGGGACTCAATGCTGTGTGACGTTGAAGCTTGCTTATTTGTGTGGGTTCCCGTGAAAGAAATAAAAGAAAGTGGAGAACACCCTGGAAGTATTGTCATCAAGCATTTCTTTAACGAGCTCACATTTATTTGCGCTACCGAAGATTATGGGTACTTTCTCAAAGTAATGAAAGTGAAGAGCGTAGGCAATGGAAAGTTGTCAAAATACTCAACACACCTCATGTTCCCTGTAACTTTCTTCTGTCGCACCTTCTTACCTAAAACCGGGGAAGTCTTGGTTGGGATTGTCATCAAAGTTTGCATGCAAGGA…
354	XP_016566541.1	DNA-directed RNA polymerase V subunit 7-like isoform X2	https://www.uniprot.org/uniprot/?query=XP_016566541.1	F	FALSE	T	NULL	0.762266	1	CA.PGAv.1.6.scaffold1007.18	3	NULL	+	20819603	20820172	570	AGGTACTCAATGCTGTGCAACTTTGAAATTAGTTTGTTTGTGGTAGTTCCCCTGGAAGAAATCAAAGACAGTGGAAAACATGCTGGAAGTATTGTCATCAGGCGTCTTTTTAACCAGCTCAAAAATATTAAGGTTGCAGAAGGTTGCGGATACTTTCTGAAAATAACAAAAGTGAAGAGCGTAGGCCGTGGAAAGTTGTCAAACTCATCGAAATACCTCATGTTCCCTGTAACTTTCTACAGTTGTACCTTCTTACCTAGAACCGGGGAAGTCTTGGTTGGTATTGTCACCAAGGTTAGCATGGGAGGAGTCTTTCTGAAATGTGGACCTATGAACTCTATTTATCTCACTCGTCGGAAGATGCCGAATTACAACTATGTTTCAGGTGAAAACCCGTTC…
355	XP_016566537.1	phosphatidate cytidylyltransferase 1-like	https://www.uniprot.org/uniprot/?query=XP_016566537.1	F	FALSE	F	NULL	0.000602021	1	CA.PGAv.1.6.scaffold1007.19	3	NULL	+	20825817	20837507	1275	ATGCAAAAGGATAGTAATTCTGGTGCCCCAGGAACGCCTTCGCCACGATTACGTCGTCGCAGAGGATCTAATGAGGTTCCCGGAGAGGTTGTCAAAGCAAATGGAGCCCATTTGCTTGTTGAAGATAGGAACAAGTATAAGTCAATGTTGATCCGTTTTTATTCAACTCTCTGGATGATAGGTGGTTTTGCTTTCATCATTTACATGGGACATCTTTATATTTGGGCCATGGTTGTTGTTATACAAATCTTTATGGTAAAGGAGTTGTTCAATCTACTTAGGAGAGCGCAAGAAGACAAGCAACTTCCTGGTTTCAGGATATTAAATTGGCACTTTTTCTTTACAGCAATGTTGTTTGTATATGGACGCATCCTAAGCCAGAGGCTTGTCAACACAGTT…
357	XP_016568147.1	PRA1 family protein D-like	https://www.uniprot.org/uniprot/?query=XP_016568147.1	F	FALSE	F	NULL	0.0104307	1	CA.PGAv.1.6.scaffold1007.20	3	NULL	+	20848475	20848984	510	ATGTCTTCTCCGCCGCCGGACGCCGTAACAACCTCCACTACCGCCGTCAAACCTTGGCCATTATTCCTCGACATCGCCGCCCTCAGCCTCCCAATCTCATTCTCCGACGCAACATTTCGGATCAACAAAAACCTCCGTTACTTCGCCGGTAATTACGCGCTAATCACTCTCGCAATTCTACTAATCTCCTTAATTGTCCGTCCAATTTTACTGGTGTTATTCCTACTCATCGTCGTTGGTTGGATTTACCTCTACTTCTCACGTAACAATGAGCCGTTGGAGCTATTCGGTTACGATATCGATGATAAGTTCGTGTTAGGGTTTTTGAGTTTGGTGACGATTGTTGGGGTGCTTGTTGGGAAGATTTGGATGAATATTTTCGTTTCGATTGGGTTTGGA…
358	XP_016567385.1	uncharacterized protein LOC107865697	https://www.uniprot.org/uniprot/?query=XP_016567385.1	F	FALSE	F	NULL	0.0135265	1	CA.PGAv.1.6.scaffold1007.21	3	NULL	+	20869828	20877086	1050	ATGGTAAAAAAGAAATTAGCCTTTGATGATATTGCTTACAATCTTCCTAGTGATATCCTATTTCTCATCCTTGCTAGGGTACCAGTTAAATCTTTGTTACGTTTTAAATGTGTTTGTAAGGCGTGGAATGTTATGATCTCTGACAATGAATTCAGGAGAACTCATCGCGATCAATCCAAAGCATTGGCCCGCGAAAAGCTATTGTTAGACAAACATTATACCAATGAATTCGAGTTTAGAGACTTGAAAACTTCCCAATTAGTTACGATAACTAAGGGAGTTTTTCCTCCAGAAAAATTCCGAAAAGCTATAGTCTTGTGCTCGTGTGATGGCTTGTTGCTTTTGAAGAACCCTAGGGCCTACAAAAGATATGTTTTGTGGAATCCATCTACCGAAGAA…
366	XP_016566517.1	LOW QUALITY PROTEIN: MATH domain-containing protein At5g43560	https://www.uniprot.org/uniprot/?query=XP_016566517.1	F	FALSE	T	NULL	0.274339	1	CA.PGAv.1.6.scaffold1007.9	3	NULL	-	20535666	20547051	3438	ATGGCTTCAGGTGCATCTGAGGAAGCAGGTAGCACTAGGTCTTTGGAGGCACTGTCAAATGGCCAGCAGAGATGCCAATCTAGTGAAGGGTTGGCCGAATGGAGGTCTTCGGAGCAGGTGGAGAATGGAATTCCGTCAACATCGCCTCCTTACTGGGACAGTGATGATGATGAAGATGCTGGACCTAAACCTTCTGAGCTTTATGGGAAATATACCTGGAAGATTGATAAGTTTTCACAAATTAACAAGAGAGAACTTCGGAGTAATGCATTTGAGGTTGGAGGCTACAAATGGTATATTTTGATTTACCCACAAGGATGCGATGTGTGCAATCATCTCTCTTTGTTTCTGTGTGTGGCTAATCATGACAAGCTCCTTCCAGGCTGGAGTCATTTTGCT…
367	XP_016562979.1	shikimate O-hydroxycinnamoyltransferase	https://www.uniprot.org/uniprot/?query=XP_016562979.1	F	FALSE	T	NULL	0.0255181	1	CA.PGAv.1.6.scaffold1008.1	3	NULL	+	275269173	275274169	1308	ATGAAGATCGAGGTGAGAGAATCGACGATGGTGCAGCCGGCAACGGAGACGCCGCAAATACGGCTATGGAACTCTAATGTTGATTTAGTGGTTCCTAATTTCCATACTCCGAGTGTTTATTTTTATAGACCGAATGGATCCGCAAATTTTTTCGACGGAAAAGTGCTGAAGGATGCGCTTAGTAGAGCATTAGTGCCGTTTTATCCGATGGGAGGGAGGTTATGCAGGGATGAAGATGGACGTATTGAGATTGATTGTAAAGGACAAGGTGTGCTTTTTGTGGAAGCTGAATCTGATGGTGTAGTCGATGATTTTGGTGATTTTGCACCGACGTTGGAGCTCCGACGGCTTATTCCGGCCGTTGATTACTCACAAGGAATTGAATCGTATGCTCTGTTA…
368	XP_016562990.1	AP2-like ethylene-responsive transcription factor At1g16060	https://www.uniprot.org/uniprot/?query=XP_016562990.1	T	FALSE	T	NULL	0.397968	1	CA.PGAv.1.6.scaffold1008.10	3	NULL	+	275411586	275415791	1080	ATGGCAAAAACATCATCAAAGTCGACTGCTGCTACTAGTAGCTCTTCTTCTAGCAAGAAAAGTGATAACAATGCCATTATTGGCAAACCGAAACGAACACGCAAGAGCGTTCCCAGAGATTCTCCTCCTCAACGGAGCTCCATTTACAGGGGAGTCACAAGGCACCGTTGGACGGGCCGATATGAAGCTCATTTATGGGATAAAAATTGCTGGAATGAATCGCAGAACAAAAAAGGAAGACAAGGAGCCTATGATGATGAAGCAGCTGCTGCACATGCATATGACTTGGCGGCGTTGAAATATTGGGGTCAAGATACCATCCTTAATTTCCCTGTCGAGACGTATGAAAAGGAGCTAAAGGAAATGGAAGATCAATCAAAAGAAGAGTATATTGGCTCT…
369	XP_016562991.1	tubby-like protein 8	https://www.uniprot.org/uniprot/?query=XP_016562991.1	T	TRUE	F	NULL	0.000130186	1	CA.PGAv.1.6.scaffold1008.11	3	NULL	-	275417050	275421948	1215	ATGTCTGGTTTCAAGAAAACAACAAACCCACTTCGTCCTTCAAATTCATACAATTCCCTTTATGTTAATCCCTTGAATAATGAACTCAGACAAAACCGCAGCAGCAGCAATGGCAGCACCACTATTGGTGTTCATTTGCTTCAAAACCAACTAGTTACATCTGATAACAAAGAGAATGCTGCACCTGAAAAATCCAATCTTTGTGATAAAGAAAATGCGTTACGCTTTGATTGGACTAGTAAGGTCGTGAAGAACGACTTTTCATCAGCCCCGCGGGCTGATGTGAAGCCGTCTTCACTTCAGTTATGCATACAGAAAAATGAACCAGATTCTAAAATTGGGTTGAAAATTTGGGAGCACGCGGATACAGAGACAACACCGAATTCAGCTAATATTTGG…
370	XP_016562993.1	uncharacterized protein LOC107862065	https://www.uniprot.org/uniprot/?query=XP_016562993.1	F	FALSE	F	NULL	0.0944217	1	CA.PGAv.1.6.scaffold1008.12	3	NULL	+	275426103	275428794	933	ATGAAGGCAACAACAATGATTAACACTGTCACTCTCTCTAGCTCAACATTTTGGCACCACTGCACAAAGCCCATTTCAAGAATCAACTTAAATTTCAAGATTAGGGCATCATTAACCAACATGGCTACAAAGGTGGAACGTGCAATCATAGTTGGAGGTGGACGTGTGGGAAGAGCTTTACAAGATTTGGGTAATGGAGATGATGTTTTGGTTAAAAGGGGTGAACCTGTACCTGTTGATTTTGTTGGTCCGATTTTGGTTTGTACTAGGAATGATGATCTTGAAGCTGTTCTTGATGCTACTCCTAAATCTCGTTGGAGCGATTTGGTATTTTTCCAGAATGGGATGTTGGAGCCTTGGTTCCAAAGTAAAGGCCTTGGTGATGCAGACCAAGTTTTG…
371	XP_016562992.1	probable polygalacturonase	https://www.uniprot.org/uniprot/?query=XP_016562992.1	F	FALSE	T	NULL	0.328772	1	CA.PGAv.1.6.scaffold1008.13	3	NULL	-	275429681	275445415	1464	ATGCCGGATTCGCTCAGAATCCAACACCGTAAACTCGAATACAAGCGTTTAATTCCATCATATCTGTTATCGCATCACACACTTCTAACTCTTCTGTGGATCATTGGATTTATTGTGATCGTAATTTGGCAAAGGACTGCAGTTGAACGTCTTTTGATATATCGAGGTTTGGCACCATCTCCTAGGCCTATACCTAAGCTACGGCCTTTAGTTTTCAATCTATCTGATTTCGGAGCTGTTGGGGATGGCGTTACTGTAAATACCAAGGCATTTGAGAGGGCAATTTCGGAAATTAAGAAGAGAGGTGGTGGCCAGCTTAATGTTCAGCCTGGTTATTGGCTTACGGCGCCGTTTAATCTCACGAGTCATATGACGTTGTTCTTAGCTGAAAATGCTGTT…
372	XP_016562995.1	uncharacterized protein LOC107862067	https://www.uniprot.org/uniprot/?query=XP_016562995.1	F	FALSE	F	NULL	0.362453	1	CA.PGAv.1.6.scaffold1008.14	3	NULL	-	275455181	275455495	315	ATGGCTCTGGATAGCGTAATAACTTCTCCTCATAGGAGGTCGCAGTCACAGACAGCATTTTCATCTACCGATCAAAAGAAGAATCAATACTCACGAAGTAATGAGCTTGGGAGCTGTTCAACAGTACTTGAGCGCCACCGGTTCCTTCTAACTGCACTTGGCCTCCTAGCTTTTCTCTGCACTATCTATCTTTACTTTGCAGTCACTCTAGGGGCTGGTGATGCCTGTTCTGGCTTGACAGGGACTCAAAAAACAGCATGTTATGTGGAGCACGGGAAAGCACACATGAGCAAAGGAAAACTTAAGTTCTTTTAG
373	XP_016562996.1	serine incorporator 3 isoform X1	https://www.uniprot.org/uniprot/?query=XP_016562996.1	F	FALSE	T	NULL	0.367053	1	CA.PGAv.1.6.scaffold1008.15	3	NULL	+	275462064	275467426	1242	ATGTGGGCAGCTTCTTGCCTTGCCTCATGCTGTGCGGCGTGTGCTTGTGATGCTTGCCGTACGGTAGTGTCGGGGATCAGCCGACGTTCTGCTAGGATTGCTTATTGTGGTCTTTTTGCTTTGTCGCTCATTGTGTCGTGGATTCTTAGGGAGGTTGCTGCTCCTCTAATGGAGAAAATACCATGGATTAATAGCTTTCACTCAACACCAAATAGAGAGTGGTTTGAAACAGATGCTGTGCTTCGGGTTAGCTTGGGGAACTTCCTATTTTTCACTATCTTAGCAATCTTAATGATTGGTGTAAAGAACCAGAAAGACCCACGTGACAGTATGCACCATGGTGGTTGGATGATGAAAATCATTTGCTGGTGCCTCATGGTAATATTTATGTTTTTCCTG…
374	XP_016562999.1	ubiquitin receptor RAD23b isoform X1	https://www.uniprot.org/uniprot/?query=XP_016562999.1	F	FALSE	T	NULL	0.0117644	1	CA.PGAv.1.6.scaffold1008.16	3	NULL	-	275468221	275472705	1104	ATGAAGCTCACTGTAAAAACTCTCAAAGGCAGTCACTTTGATATTAGGGTTCAGCCTTCTGATACGGTTATGGCAGTCAAGAAAAACATTGAAGATGTACAAGGAAAAGATAATTACCCGTGTGGGCAGCAACTGCTGATTCACAATGGTAAAGTGCTGAAGGATGAAAGTACACTATTGGAAAACAGTGTCTCCGAGGATGGTTTTCTCGTTGTCATGCTCAGCAAGAGCAAAACTGCTAGCTCAAGTGGGACAACAGCTGCTCAGCAGCCAGCTGCTGCAGCAGCAAATCCCACTACTGCACCTGAAGTGATTCTGCCATCACAGGCCTCAAAAGATGTGGTGTCAGCTTCGGATGCTGCGACTGCAAGTCTTCCGACTGATGATTACAGTCAAGCT…
375	XP_016563004.1	serine/threonine-protein kinase 26 isoform X3	https://www.uniprot.org/uniprot/?query=XP_016563004.1	F	FALSE	T	NULL	0.0636273	1	CA.PGAv.1.6.scaffold1008.17	3	NULL	-	275475871	275483483	1971	ATGGAGAAGAAGAAGTATCCGATTGGACCGGAACATTACACGCTTTTCGAGGAGGTAGGGCAAGGAGTCAGTGCTTCGGTGCATCGTGCGTTGTGTATCCCTCTCAATGAGGTTGTTGCCATCAAAATCCTCGACTTCGAACGCGATAATTCTGATTTGAATAACATCTCGCGTGAAGCCCAAACAATGGTCCTAGTTGATCATCCCAATGTTCTTAAATCACACTGCTCCTTTGTTAGTGATCACAACCTATGGGTTATTATGCCTTATATGGCTGGAGGTTCCTGTCTCCACATTCTGAAGGCTGCTCATCCAGATGGCTTTGAAGAGACCGTTATTGCAACAGTATTACGGGAAGTTCTAAAGGGTTTAGAATATCTTCATCATCATGGCTTCATT…
377	XP_016563006.1	protein ECERIFERUM 3-like isoform X2	https://www.uniprot.org/uniprot/?query=XP_016563006.1	F	FALSE	F	NULL	0.167291	1	CA.PGAv.1.6.scaffold1008.19	3	NULL	+	275552888	275553594	459	ATGGAAGAAAAACAGATGCAGCTTTATTTTCTTGGCCATGGAACAACTTTGGAAATTACAAGGCATGGATATCTTTGCTTCTTTGCAACTACTTATTATTTGTTGTATGGACCGTTTCTTGCGAAGTTTATACATTCTATGTACTGGAAAGAGAGCATGGAGGATGTTTGGTGCTTGCATATTCTTATCTTGTGTGGTCTGAGAGGTCTAGTTCATCAGCTATGGAGTACTTATAGTAATATGTTGTATCTAAATCGCAGACGAAGGGTGTCTCAGCAAGGCATAGATTATGAGCAAATTGATAATGAATGGCATTGGGACAACTTCCTTATCCTTCAAGCGATTGTGGGAACGTTCGCCTACTTGAACTTTCCTTCACTGGCAAATCTTCCCCTCTGG…
378	XP_016562980.1	heat shock 70 kDa protein	https://www.uniprot.org/uniprot/?query=XP_016562980.1	F	FALSE	T	NULL	0.685876	1	CA.PGAv.1.6.scaffold1008.2	3	NULL	-	275279389	275281347	1959	ATGGCGAAAGCTGAAGGCAAATCAATTGGCATTGATCTCGGCACGACCTACAGTTGTGTTGGGGTTTGGCAAAATGATCGTGTTGAAATCATCCCAAATGATCAAGGCAACAGGACGACTCCATCCTACGTTGCTTTCACAGATACAGAGCGTCTCATCGGCGATGCAGCCAAGAATCAGGTTGCAATGAACCCCCAGAACACCGTTTTCGATGCTAAACGTTTGATCGGTCGAAGATTCTCCGACCCCTCTGTCCAAAGTGACATGAGGCACTGGCCGTTCAAGGTGGTTGCCGGTCAAGGTGACAAGCCCATGATCGTTGTTCAGTACAAGGGGGAGGAGAAGCAGTTCTCTCCTGAGGAGATTTCGTCAATGGTTTTGGTTAAAATGAAGGAGGTG…
379	XP_016563006.1	protein ECERIFERUM 3-like isoform X2	https://www.uniprot.org/uniprot/?query=XP_016563006.1	F	FALSE	T	NULL	0.271025	1	CA.PGAv.1.6.scaffold1008.20	3	NULL	+	275554290	275557021	1098	ATGCCTCTATATGATGTGTTGGGAAATACTTTAAATGCAGCTTCTTGGAGCCTTCAAAAAGAAATAAGTTCAAGGACAACTGAAAGAGCACCAGATTTTGTGTTTCTTGCACATATTGTTGATATTATGTCATCAATGCATGCCCCATTTGTGATCCGGTCATTCAGTTCAGTCCCTTTCTCCACACAGCTCTTCTTGTTACCGATGTGGCCTTTTACCTTTGTGGTCGTGCTTACTATGCGGTTGAAGTCCAAGACTCTTTTGTTCAGTTCTTACAATATAAGGGGAAGAGTCAACCAAACTTGGGTTGTGCCCAGGGCTGGTTTTCAGTATTTCTTGCCCTTTGCTGCAGAAGGCATAAATAAGCTCATTGAAGAAGCTATTCTTAGCGCTGACAGA…
380	XP_016563007.1	ABC transporter I family member 17-like	https://www.uniprot.org/uniprot/?query=XP_016563007.1	F	FALSE	T	NULL	0.0140361	1	CA.PGAv.1.6.scaffold1008.21	3	NULL	-	275558155	275560178	792	ATGGAAATTTTACCAGGAGCAAGAGAGCATCTTTTGGCTTCGAATGGGAATGAAAATGGACTTGAAGAAAACCAAGAAATCAAGATTCAGGTTAGGGGTCTTACAAAGGTGTCGGAGAAGGGTGTTTGTATATTGAACAATGTGAACGTTGACATACCCAAAGGTATAATCATGGGTGTTATAGGACCAAGTGGTAGTGGAAAATCAACCTTGTTGCGATCACTCAATCGATTGTGGGAGCCCCCTTCCAATACTGTGTTTTTGGATGGTCTAGATATATGTGATGTGGATGTGCTCGCTCTCCGTCGTAAGATTAGCATGCTGTTTCAGCTCCCTGTTCTCTTTGAAGGTACTGTTGCTGATAACGTACGATATGGGCCACAATTAAAAGGACAGAGA…
381	XP_016563008.1	uncharacterized protein LOC107862074	https://www.uniprot.org/uniprot/?query=XP_016563008.1	F	FALSE	T	NULL	0.847939	1	CA.PGAv.1.6.scaffold1008.22	3	NULL	+	275563100	275564356	1257	ATGCAACCGCCACTTCAGCATTCGCGAATCAATCTTGCTGAACTGAAAGGTCAGATAGTTAGGAAACTTGGACCTGAGAGGTCTAAACAGTACTTTCAATACTTAAATAGGTTATTGAGTTTGAAAATAAGCAAGATTGAGTTCAATAAGCTTTGTGTTAGGATATTGGGTAGAGAGAACGTTCCACTACATAATCAGTTCATTCGTTCCATTTTGAGAAATGCTTCCAGCGCAAAAGTTCCACCGCCGACAAATGAGATTGATGTTTTCAAGCCTGGGGCAGCAGTTGGCAGTAATGCATCTCCAAATGATGCTTATGAGAAAAACGGATCACATGTTTCCTCGAGCCAGGCTTCAAGTCAGCCAGGTTTGTCTAATGGGGATATTCTCCCATTATCT…
382	NULL	NULL	NULL	F	FALSE	F	NULL	0.0120271	1	CA.PGAv.1.6.scaffold1008.23	3	NULL	-	275572628	275575388	288	ATGGATGATTGGTGGCATAAAATGGTGTTTCCTGTAAGGCGTGTTTGGTTTGCTCTTTCTGCTCGTGTTAAAGCTCGTAATAATGGTGCTGGACTTTTGAAGCTTCATGACGACATACAAACTTGTGGGTACGAGGATGTTCAGGTTATGTGGGAAATGCTTAGAAAAACCGAGACAGAAGTGACATCTCGACACCATAAACACAAGCGCCGACCACTGTGGAGAATATTTGTATGGTCCAGTAATAGTTCCAACTCATCCTTCTCCTCAGACCATGCTCATCAATAG
383	XP_016563009.1	ribulose bisphosphate carboxylase/oxygenase activase, chloroplastic	https://www.uniprot.org/uniprot/?query=XP_016563009.1	F	FALSE	F	NULL	0.00029423	1	CA.PGAv.1.6.scaffold1008.24	3	NULL	-	275587023	275597019	1017	ATGGCTCTCAATTTTCACTCATCTGCTCTACTCTTCAACTTGACTCCAACAACAAAATTTAAGCATTACTCTTCTTCACTCAGTGTTCGTTGCTCCGCTCCTAGTTCTAGTGATGAAGATGCAACAAATAAGAAGAAAAAGAGACTATCTCAACAGTCATCATGGGAAACTGAAGATTCCGAAGGCAATGATTATCTTTACAGGCTTGGTGCAGAAGCAGATAATATGAATATCGCCGTTGGTGCTAAAGCTGGTGTTATTGATAGCCTCTTCGCCGGAAATTTCCTCGGAAAAGACTCGGATATTGTCTTTGATTATCGGCAGAAGGTGACTAGGTCGTTTGCGTATCTTCAAGGCGATTACTATGTTGCTCCCGCGTTTTTGGTACACATCTCTTTT…
384	XP_016563011.1	probable E3 ubiquitin-protein ligase rbrA	https://www.uniprot.org/uniprot/?query=XP_016563011.1	F	FALSE	T	NULL	0.745029	1	CA.PGAv.1.6.scaffold1008.25	3	NULL	-	275599810	275600797	822	ATGCATCACATAGTGCAACAAAATCATCCAAACCAACTGGTAACAAATTCCATGGCAGACTATACTGCAGTTTTCTTTGATGATGAGGATAGTAGTACTGACATATTATCAGATGGCGAGTGCGCGGAGCAACTGCAACTCCAAGAGGTTCTTGAAACCTCTTTAGAAATGCACCATCTTAGCATGTCATCAGCCAAAGTTACATGTGAGATTTGCCTTGAGAGAAAAGGAACAGATGAAATGTTCGAACTAGAGAACTGCTCTATTCATTCTTTCTGTTCCGACTGCATAAGCCTACATGCTCAGTCCAAGATACAAGAGAAAAGCTTTCCCGTAACTTGCCCGGGTTTGAGATGTCCGGCCATAATTGAACCTGCCTCTTGTAGGTCAATCATACCT…
385	XP_016563010.1	4-coumarate--CoA ligase 1	https://www.uniprot.org/uniprot/?query=XP_016563010.1	F	FALSE	T	NULL	0.190334	1	CA.PGAv.1.6.scaffold1008.26	3	NULL	-	275602236	275606361	1629	ATGCCGATGGAAAATGAAACAAGAGATTTAATCTTCCGATCTAAACTCCCTGATATTTACATCCCTAAACATTTGCCTTTACATTCTTATTGTTTCGAAAACATTTCTGAGTTTAATTCCCGTCCTTGTTTAATTGATGGTGCAAATGATCAAATCTATTCTTATGCCGAAGTTGAACTGACTTCGAGGAAAGTTGCTGTTGGTCTGAATAAATTAGGGGTCCAACAGAAGGATACGATTATGATTCTCTTGCCTAATTCCCCTGAATTCGTTTTTGCTTTTATGGGTGCTTCGTATCTAGGTGCAATTTCCACAATGGCTAATCCTCTTTTCACTCCTGCAGAGGTTCTCAAGCAAGCTAAAGCATCAAGCGCTAAGATTATCATCACGTTAGCTTGC…
386	XP_016563012.1	ACT domain-containing protein ACR11-like	https://www.uniprot.org/uniprot/?query=XP_016563012.1	F	FALSE	T	NULL	0.385551	1	CA.PGAv.1.6.scaffold1008.27	3	NULL	-	275632476	275634886	864	ATGGCTGTGCCTATGGCTTCTTGTGGAAGCATTTCTGGGGTTTATGCTAACTTAAATGCAATTGAGAAAATACCCATTTCTTCAAGCCCAGGTCTCTTCAGGAGTTCTTTTGGTTTGGATCATGTACAGAAAATATGCCTTGTTCCCAAGAGATTGGCTTTTTCTGAGAGTACAATTATTCCAAAAGCATCCTCAACTGCAGCTGTTGAGGATGGAAGTTCCCAAGAGACTGTCCCGACGCCCAAAGTCATAATAGATTTGGATTCGGATCCAGAATCAACTGTAGTGGAGGTTACCTTTGGTGATCGGCTTGGGGCTCTTCTTGACACGATGAGTGCGCTGAAAAATCTTGGATTGAATGTTGTCAAGGCCAATGTCTATCTAGATTCATCAGGGAAG…
387	XP_016563013.1	mitochondrial protein pet191 homolog	https://www.uniprot.org/uniprot/?query=XP_016563013.1	F	FALSE	F	NULL	0.119913	1	CA.PGAv.1.6.scaffold1008.28	3	NULL	+	275671297	275674581	216	ATGGCGAAGTCCTGTAAGGGCCTTGCTATGGAATTGGTTAAGTGCCTCAGTGAATCCGATTGCGTTAAGGTTGAGAAGAAGAGTTACAGGGAATGTGCAAAAGAGAAGAGTCCCTGTATTCCTAGTGAATGTGTTGGACTTCGGGAAACCTACTTCAATTGCAAACGAGGACAGGTGGATATGAGAGCTCGAATTCGTGGAAATAAGGGTTATTAA
388	XP_016566671.1	uncharacterized protein LOC107864756	https://www.uniprot.org/uniprot/?query=XP_016566671.1	F	FALSE	T	NULL	0.278229	1	CA.PGAv.1.6.scaffold1008.29	3	NULL	+	275684961	275688773	1686	ATGGCAAAGCGAATCTCAGGTATGAATAGGTTGCTTGAAGAAGTTCCTAAGGCATTGAGACTTGCGTCTAATCCAGCAAGGCTTGTATTGGAATGTATGGGGAAGTTTCATGAACAGAATAGCAAATCTCTTGCTAAAGACTTCCGCATGATCCAAGGAAGGAAGGCTTCTATATTAATTTTAGAGTGTTTCTTGATGATGGGAATCGACAAGAGTGTTTACATCCACAAAAGGGTGAAAGATGAGGCTGACAAGGCAGCTTTAGCTTGGAGAAACAGATTTATTACCAAACGAAATGCTACTAGGATGGACGCGCAGGGTTTGCTGTTGCTTATTGGATGTTTTGGGATTCCAGGAGGATTTACAAATGAGGATATTAGGAATTTGCTTCAGAAAGGT…
390	XP_016563015.1	protein FRIGIDA-like isoform X2	https://www.uniprot.org/uniprot/?query=XP_016563015.1	F	FALSE	T	NULL	0.819698	1	CA.PGAv.1.6.scaffold1008.30	3	NULL	+	275760896	275764193	1305	ATGGTAAACGCTTCGTTGCAGACACATCCCCATGACTCAATTGCCAATCTCCGCGCACTCTCCGACTCCCTCTCAGCTTTCCAAGGCTGCTTCACTGAGCTACACCAACACATCGATTCTATTCGGTCCACAATTCACTCTGTGCTTCCCCTTCTTACTACTAATAACACTCCCTTACCCGCATCATCTCCGCCACCAACAACAGTATCCCCAGTCCTCGAACCCGAACCCGAACCCGAACCCGAACCATCCTGGGAATCTGACCCCTCTGAAGAAGAAGAAGTGCAATCGCCTCATCGCGAAGATGTGCAATCCCATAATAGTGAAAAGTTTCAATGCCCTGCTCGAGAAGAAGTGCAATTCCATTGTAGTGAAGAGGTTCAACGCCCTCTTTGTTCA…
391	XP_016567541.1	F-box protein At3g07870-like	https://www.uniprot.org/uniprot/?query=XP_016567541.1	F	FALSE	F	NULL	0.246982	1	CA.PGAv.1.6.scaffold1008.31	3	NULL	-	275780124	275781884	1059	ATGAATGATGAAGCTGCATCCCTTGTGGATTGGGATGACAATGGTGCGGTGTATGAATGTGGGGCGGGATTATGTGGGTTTAAATATGATGCGGTGAGGTGCGGTGCGGGCGCACCATTGCCATCCCTACGTTGTGGATCTTCCATCCCATATCTTGAATCAACATCTCCAGCCAGTTTCATCATCAACCAATTCGGCACTACTAGGACAGGTTCTCGGACCAACACCTTAAGGTTCTTGAAATTCGTAGTCGATAACTCTGATCATGAAATTTGCCATGATCCAAATGTTGACCTTGATCTGCTACTTCACTTTCCCGTTTATCCATTTTTCCTCGTTGGATCGGTACATGGTTTCGTTTGTTTCAATTACTTCTATAGTGATGTTGATAGTATTAAC…
392	XP_016567541.1	F-box protein At3g07870-like	https://www.uniprot.org/uniprot/?query=XP_016567541.1	F	FALSE	F	NULL	0.0389594	1	CA.PGAv.1.6.scaffold1008.32	3	NULL	-	275786845	275788032	1188	ATGAGTACTAATGAAGCAACATCTCTGGTGGATCTTCCATCCCCAATCTTGCTGGACATTTTCTCAAGATTACCTCCTCCCACAGTTTTATATGTCAAAAGTGTGTGTAGAACATTTCAAAATTTATACTTACATTCTGAATTTCCAAATTTATTACACTCACCATCTCCATCTAGCAACATCATTGTTTTCCAATCTATATCTGATGGGATTTCTTGTACCAACACTTTAAAGTACTTAAAATTTGTTGATAACCCTGAAGATCAGGGTACTCATGAAATTTGTCATGATCCAAATGTTGTTGACCTTGATCTGCAACTATACTTTCCCGCTGGTACATTTTCCCTAATTGGATCAGTTCATGGCTTCCTTTGTTTAAATTACTTCCCTGATTATGTT…
393	XP_016563016.1	protein FRIGIDA-like	https://www.uniprot.org/uniprot/?query=XP_016563016.1	F	FALSE	F	NULL	0.160025	1	CA.PGAv.1.6.scaffold1008.33	3	NULL	+	275816719	275827717	1929	ATGGCTGAACCGACCGATTCCGCCATGGCTACCACCGCNNNNNNNNNNNCGCCATCGCCGGCGGCTGTACAAGTGGAAGCTCATCAACAACAAAATGAACAACAAACCGTGAATGCTGCTGCTTCACACACAATCATTCAACAGTCTGAGTTACGACAGCCACCGAATGAGTCAATTGCTGATTTTCGCAAACTGTCGGATGCCTTTTCAGCATTCCAGAACTGTTTCGCGGAGTTACAAAAACACGTTTGTTCAATTCAGACGTTGATCGACTCTATGCGGCCATCGCTTCCGGCAGCAGCAGCGACAGCGACAACAGCGGCGCCAGAGGTGGAGACGTCTTCGGAATCTGATCCTTCGGAAGAAGTAGAGGCGGAGGATGTGGAGGTGGTGAAAACC…
394	XP_016563017.1	U2 small nuclear ribonucleoprotein A'	https://www.uniprot.org/uniprot/?query=XP_016563017.1	F	FALSE	F	NULL	0.000334809	1	CA.PGAv.1.6.scaffold1008.34	3	NULL	+	275830267	275833674	849	ATGGTTAGGTTAACGGCAGACCTGATTTGGAAAAGCCCGCATTTCTTCAACGCCATTCGCGAACGCGAGTTAGATCTTCGAGGCAATAAGATTCCTGTTATTGAGAACTTAGGTGCTACTGAGGATCAATTTGATACGATTGATTTATCTGATAATGAGATTGTTAAACTTGAGAATTTTCCGTATCTGAATCGACTTGGAACCTTGTTAATGAACAACAATAGAGTTACGCGTATCAATCCCAACATTGGAGAGTTTTTGCCGAAATTGCATACCTTGATTCTTACTAGCAACAGACTTACGAATTTGGTTGAAATTGATCCGCTAGCGTCTCTCCCAAAGCTGAAGTTTCTTAGTCTGCTTGATAACAATATCACAAAGAGACCAAATTATCGCCTT…
395	XP_016563020.1	chaperone protein ClpD, chloroplastic	https://www.uniprot.org/uniprot/?query=XP_016563020.1	F	FALSE	T	NULL	0.0523416	1	CA.PGAv.1.6.scaffold1008.35	3	NULL	-	275834736	275842632	2871	ATGGAGTTATCTTGTTCTTCTCCACTTTCGGTGAACTCCACCCTAAGCTTCAATCGCTATGTTTCTGTATACCCAAACAGAAGATGTAAAACAGTTTTCTCCCTTTTCCCATATTGCCCTTCTTCTACCTCTCATATTACTACTACTTTTAGTACTAGCAGTTCTACTTCTACGCTTTTTGGAATTTCACTTTCTCATAGCCCCTGCAGTTCAATTCCACGTAAAGTCAAGCGTTCTTTGTATATTGTATCTGGGGTGTTCGAGAGATTTACTGAAAGATCAATTAAAGCTGTGATGTTTTCGCAGAAGGAGGCAAAGGCTTTGGGCAAAGATATGGTGTTTACGCAGCATCTTTTACTTGGTCTTATCGCCGAGGATCGGAGTTCTGGTGGGTTTCTT…
396	XP_016563021.1	uncharacterized protein LOC107862087	https://www.uniprot.org/uniprot/?query=XP_016563021.1	F	FALSE	T	NULL	0.0558532	1	CA.PGAv.1.6.scaffold1008.36	3	NULL	-	275845654	275854794	3234	ATGAAATTATATTCAGATTGTAGTCATTTTACAAATTCGAAACGCCATAGACTCGATTTTTCTCTTCTTCCATGCAAAAAACCTAAGCCAAATGTATTTAATTGGGCGTATTTACGGATAAAAGTTCTCGGAATTCCATTAATTCAAAAAGCTACTGGTTCTTCTTCTGATACTATACATCTCAAACCCTATAAACCTTACTCCATTGGCCGTAATTATAGCCGTTGTGATTTCATATTCGAAGATAATCGAGTGAGTAATATTCATTGCCAGATTCTTTTTGATCCCCTGAACAAGAAACTGTACTTGTGTGATGGATTATTTTTTCGTTCGAGTAAGTTTAGGGTTTCGTTGAATGGGGTGTTTGTTAATGGGGTTAGAGTTGGAAAAGGCAAGGTT…
397	XP_016563022.1	respiratory burst oxidase homolog protein C	https://www.uniprot.org/uniprot/?query=XP_016563022.1	F	FALSE	T	NULL	0.184063	1	CA.PGAv.1.6.scaffold1008.37	3	NULL	+	275900848	275906004	2211	ATGAATAAGGAGTCGAAGGATTTTGCTGGAGAGCTATATGATGCGCTTGCTCGGAGGAGAAATATCACAACAGATTCCATTAACAAAGCACAGCTCAAAGAGTTTTGGGACCAAGTTGCTGATCAAAGTTTCGATACACGTCTTCAGACTTTCTTCGACATGGTTGATAAGGATGCAGATGGCAGAATCACAGAAGAAGAAGTCAGAGAGATTATTGGCCTTAGTGCGTCTGCAAACAGGCTGTCAACTATCCAAAAACAAGCTGACGAATACGCGGCAATGATCATGGAGGAGTTGGATCCTAACAACTTGGGATACATTATGATTGAGAACTTGGAAATGCTATTACTGCAAGCACCGAATCAATCTGTGCAGAGAGGAGGCGATAGCCGGAACTTG…
398	XP_016567542.1	uncharacterized protein LOC107865863	https://www.uniprot.org/uniprot/?query=XP_016567542.1	F	FALSE	F	NULL	0.0823838	1	CA.PGAv.1.6.scaffold1008.38	3	NULL	-	275909232	275915441	1899	ATGGTGTTGATTTGCTTCGTCTTCGATCTGCGTAGCTTATCACCTCCATTGCTTCGCGATTTGAAGCAGCTGAAGGTAGCTTATAGTCCACGAGGCAACTTCAGTCTCCGTGATTTCCATCATGCTGTGAACAATTTGCCTTCCGATGCCTTTTTACCTGATTTCAATTGTTCTATTGCTCTATGTTGTAGCGATTTGAAACTTTGCAGTATCCTAAATGACAGAGTTTTGTACGCATGGGGAGGTCATGGTAAAGATATTACGAGAAAGGTGATTTTGATTAGTTCCTCCATATTTGAAACCCTGGACTCTGCTAGCAAAAAGGCTCTCGCGGATGCAGCAGATAACTGTGTTTCGGTGGAGTTTGTTTTCCTGGAGCAAAATTCAAGCCATCTTGTT…
399	XP_016563025.1	inositol polyphosphate multikinase beta	https://www.uniprot.org/uniprot/?query=XP_016563025.1	F	FALSE	F	NULL	0.708579	1	CA.PGAv.1.6.scaffold1008.39	3	NULL	-	275916543	275917619	1077	ATGAATTCCTTACCTGTTGAAAATAATAAAATCAGTAGAGTCAAGATTTTTGCTTTTCTGATTAGTCAGGCACGCATTCGTTTGTTTCCCCTAAAGTTATATTTTAACTGTTACTCATTCTACAATACGCAGGAAAGACATTTGCATCTGAAACTTTCATTGCTACATTGTGCTTCGCTTTCTGTGAGGATGCTTAAGATCCCTCCCCACCAAGTTGCAGGACACAAAGCAGGCAATGGGAAGCTTGGTCCCCTTGTAGATGAATCAGGACGTTTCTACAAGCCTCTCCAAGGCGATGAACGAGGGTCCAATGAGCTCAAATTCTACACATCATTCTCCTCTGACACTAGGATACCAGAACACATATCTAAATTCTTCCCTACCTTTTATGGCACTCAG…
400	XP_016562981.1	mitogen-activated protein kinase kinase kinase NPK1-like	https://www.uniprot.org/uniprot/?query=XP_016562981.1	F	FALSE	T	NULL	0.13983	1	CA.PGAv.1.6.scaffold1008.4	3	NULL	-	275342236	275343486	1251	ATGGAGATGAAGAAAGAAGGTGAAAAATTTGGTGATGGAGTTGCATGGTATAGAGGAGCAATGGTGGGTAAAGGAAGTTTTGGGTGTGTTTATTTGGCTACTTTAAAGAACCCCAGGTTGAATTACAGCTATTTTCCAGCAGTTATGGCTGTGAAATCTGCTGAGGTATCGTTTTCGGGTTCGATTCAGAAGGAGAGGGAAGTTCTTAGCAACATCAAGGGTTGTCCTTATATAATTCGTTGCTATGGTGATGAAATAACTACGGGTGAGAATGGTGCTATGGTTTATAATTTGTTGTTGGAGTATGGTTCAGGTGGAACCCTAGCTGATAGGATCAACAAATCAGGGAGCGAAAACGGGTTGTCTGAATTTGAGGTAAGGCATCATACGAGATCTATG…
401	XP_016563026.1	staphylococcal nuclease domain-containing protein 1-like isoform X1	https://www.uniprot.org/uniprot/?query=XP_016563026.1	F	FALSE	F	NULL	0.0200203	1	CA.PGAv.1.6.scaffold1008.40	3	NULL	-	275924952	275947462	2892	ATGGCATCAACAGGATGGTTGAAGGGAAGAGTGAAAGCTGTTCCCTCTGGTGACAGTTTGGTGATCATGGGAAATTCCAAGGCTGAAATTCCGCCTGAAAAGTCTATTACCTTAGGATCTCTTATGGCTCCACGATTGGCACGTCGTGGTGGAGTGGATGAGCCATTTGCATGGCAAAGCAGAGACTTCTTGAGGAAGCTTTGCATTGGAAAGGAGGTCACTTTCAAGGTGGAATATACCGTACCTTCCATAGGGCGAGAATATGGCACTGTTTTTCTTGGTGACAAGAATGTTTCCATGCTAGTTGTTTCTGCAGGCTGGGCGAAGGTCAGGGAGCAGGGTCAGCAGAAAGATGCTAACCCCTATTTAAAACCACTGCAAGATGCTGAAGAACAAGCC…
402	XP_016563030.1	glutamyl-tRNA(Gln) amidotransferase subunit A-like	https://www.uniprot.org/uniprot/?query=XP_016563030.1	F	FALSE	T	NULL	0.851383	1	CA.PGAv.1.6.scaffold1008.41	3	NULL	-	275956975	275966302	1848	ATGGCTTACAGCACGGCGTATTTCCCAATTCCGGCATGTTCAGTTCGTTGGTTGATGATGTTGGTGATTGTATTTACTTTGTTGCTAAATAGCAATTCTGTTTCTTCATATTCACCAGCAGCATATGGGGATTTTACCTGCCGCAATTTAACAGATATGGAAAGAGGGAAGTTGGATCCTAAAAGCAACGGGGTATGCTCGGAAGAGGCCAAACCTCTTCCAGTTTGTGAATGTGGATTCAAAATGTTGGACTCTTCCTTCTTGAGTAAGAAGAAGATGCATGAAATTGAAAAGGGGGCAAACAACTTTAACATACCTATAATCAGATCAAACCAAAAGTTAGTTGCCACTACTGACGGAGGTCTACATAACCCTTCTTGTTTAGTCTTCAATTCTGCA…
403	XP_016563031.1	LOW QUALITY PROTEIN: glutamyl-tRNA(Gln) amidotransferase subunit A-like	https://www.uniprot.org/uniprot/?query=XP_016563031.1	F	FALSE	F	NULL	0.211548	1	CA.PGAv.1.6.scaffold1008.42	3	NULL	-	275984499	275988754	1794	ATGGCAAGTGAAAAGGGTCTTCTGACACGTTCAGTTCGTTGGTTGTTGCTGTTGCACATATTGGTGCTTCTATTTAACTATGTTTCTTCATCAGGATATCCTGGGGATTTTACTTGCAGCAGTTCTACAGATATGGAAAGTGAAAAATTGGGTCTTGAAAACCCCTTGGAAGAGGCCAAACATCTTCCGGTTTGTGAATGTGGATTCAAAATGTTGGACTCCAGCTTCTTGAGTAAGAAGAAGATGCTTGAAATCCAAAAGGGAGCAAACGACTTCAACAGACCTATAATCAGATCTAACCGAAAGTTGGTTGCCACTACTGATGGAGGTCTGCATAACCCGTCTTGTTTAGTCTTCAATTCAGCATGGAAGGTCCAACAGATAGAAAATGAACCAAAT…
404	XP_016563032.1	calnexin homolog 1	https://www.uniprot.org/uniprot/?query=XP_016563032.1	F	FALSE	T	NULL	0.863959	1	CA.PGAv.1.6.scaffold1008.43	3	NULL	-	275990296	275993612	1626	ATGGAAGAAAGTAAAAGGAAGATCTTTGCGCAATATGCGGTTTTGCTATTGGCTTGTTGTTTTTTCTCTCAGCTGTATGCTTCTTCAGATGTGAAGTTTTACGAGTCGTTTGATGAAGCGTTCGATGGGAAATGGATTGTGTCTGAGAAAGAGGAGTATTCAGGTGTGTGGAAACATGCCAAGAGCGAGGGACATGATGATTATGGACTTCTAGTGAGTGAGAAGGCTAGGAAATACGCCATTGTCAAGGAGCTTGACAATGTTGTTGACCTAAAAGACGGAACTGTGGTCCTTCAATATGAGGTTCGCCTCCAGGAGGGACTTGAGTGTGGTGGTGCCTACCTAAAATACCTCCGTCCCCAGGAAGCAGGTTGGACTGCAAAGGGTTTTGATAATGCG…
405	XP_016563033.1	uncharacterized protein LOC107862097	https://www.uniprot.org/uniprot/?query=XP_016563033.1	F	FALSE	F	NULL	0.566114	1	CA.PGAv.1.6.scaffold1008.44	3	NULL	-	276021978	276026174	807	ATGGCTTTTAGATCAGCGTCTTATCTAAAATCCGCAGTAAATCACTTTAAAGGAAGTTCATCACTAAATTATGCAACAGCAGCCACTTCAAAGCTCAAGCCATTTTCACCTCTCCAACTCAAAGAGGCTGTGCCCAAGTCAAGAAAGGGAGACTTTGTGCCTGTGTGCGTGGCGCTAGGGATGATCGGACTGTCGACGAGTTTCGGGGTGCACACGGCTATGCAGCAGCTAAGGCGATCCCCTAATGTGCATGTGAAGAAATCAAGAAGGGAAACTCTGCCAGAGATAGTGGAGCCAGAACATGTTGCACAAGAGACTGATAAGTTCATAAACAAATCTTTATTCAGAAAGAGTTTGTGGAAATCTGTGGCTATTCGTGTTACCGCAGATTCTGCTTTT…
406	XP_016563036.1	sucrose nonfermenting 4-like protein isoform X1	https://www.uniprot.org/uniprot/?query=XP_016563036.1	F	FALSE	T	NULL	0.62225	1	CA.PGAv.1.6.scaffold1008.45	3	NULL	+	276045694	276054473	1518	ATGCTCTTTTGCTCCCACCATTTTCCCTTTTTCTTCACTGATTTTGTTGATTGTATTTTTGCTAAAGCATGTGTTCATACAAAATCATACAAGGGGAATTCTGAGTGTGAAGTGGAAATGGTACTAATAACTTTTACATGGCGCCATGGTGGTACTCAAGTTTTTCTTTGTGGTTCCTTCCATGGATGGAGCGAGCAGATACCGATGAATTTGGTGGAGGGTTTGGTGGCCGTTTTCCAGAGGATTGTTGATGTTCCACCCGGGTATCATAAGTACAAATTCTTAGTTGATGGCATCTGGCAAGTCGACCAGGACCAGCTTTGTGTTCAGGATGAGTATGGTGAAATCAACAACTTAGTATTTGTTGAGGAATCAGGTTCCATGCCTTCTGCCTTACCA…
407	XP_016563034.1	pentatricopeptide repeat-containing protein At5g61800	https://www.uniprot.org/uniprot/?query=XP_016563034.1	F	FALSE	F	NULL	0.186056	1	CA.PGAv.1.6.scaffold1008.46	3	NULL	-	276055130	276056725	1596	ATGGTTAAAATAACTTATAAAAAACAATCATCATCCTACTTAATATTCACATTAAAACAACAATGCAAAACAATTTCACAGATTCATCAAGTTCATGCTCAATCCATTACCAATAACCTCCTTATCCATCCTCAAATCCTCCATTCTTTTACTTCCCTTCTCTCTTCAGTCCCTTTACAACAACCCACCCACCCCCATTTCACTCACTATGTCACCTCAATTTTCAGCCTCATTAACAGCCCATCAACTTTCTGTTACAACACCATTATCCGAGCTAACACCCTTCTTTCTTCTCCCAACACTTCCTTCTTTTACTTCCTCAAAATGCGGAGAATGTCAGTTCCACCTGATTCCCACACTTTCCCTTTCGTTCTTAAAGCTTGTGGGTTGCTGAACTCG…
408	XP_016563039.1	calcium-binding mitochondrial carrier protein SCaMC-1	https://www.uniprot.org/uniprot/?query=XP_016563039.1	F	FALSE	T	NULL	0.798032	1	CA.PGAv.1.6.scaffold1008.47	3	NULL	-	276062257	276066130	1410	ATGGACCACGTATTATCAGCATTAAGGGAGACTAAGGAAGAAAGGGATTTAAGAATTAGGAGTTTGTTCAGTTTTTTTGATTCCGACAATGTGGGTTACTTGGATCATGTGAAAATTGAAAAGGGGTTGTTTGCTATGCAAATTCCAGTGGATTATAAGTTTGCTAGGGAATTGTTGGCGGAGTGTGATGGAAATAAGGATGGGAGGGTGGATTATTCGGAGTTTAGAAAATATATGGATGATAAAGAGCTGGAGTTGTATAGGATTTTTCAGTCTATTGATGTTGAGCATAATGGGTGTATCTTGCCTGAGGAACTTTGGGATGCACTTGTAAAAGCTGGGATAGAAATAGATGATGATGAACTTGCACGTTTTGTGGAACATGTTGATAAGGATAAT…
409	XP_016567544.1	carbonyl reductase [NADPH] 1	https://www.uniprot.org/uniprot/?query=XP_016567544.1	F	FALSE	T	NULL	0.158611	1	CA.PGAv.1.6.scaffold1008.48	3	NULL	-	276073800	276075673	942	ATGGATAAAAAGGAAAGGGCAAAGGAAAAAAAGGAGAAAAGACGCCAAGAGATCTCCCTTCTTCGTACTATTCCTTATTCTGATCACCAAAGATGGTGGTCATCTGAAACTATTGCTGTGGTGACGGGTGCAAATAGAGGGATTGGATTTGAGATTGCTCATCAACTTGCATTGCATGGGGTTACTGTTGTTCTTACGTCGCGAGAGACAGCTGTTGGGGAAGAAGCAGTGAAAGTCTTGCAAGAAGGAGGTCTAAATGTGGCATTTCATCAATTGGATATTGTGGATCCTGCATCAATCCAGGCATTTTGTGATTGGATTAAAGAAACATATGGTGGCCTTGATATACTGATCAACAATGCAGGAGTCAATTTCAATTTAGGCAAAGATAATTCTGTT…
410	XP_016563040.1	succinate dehydrogenase assembly factor 2, mitochondrial	https://www.uniprot.org/uniprot/?query=XP_016563040.1	F	FALSE	F	NULL	0.812409	1	CA.PGAv.1.6.scaffold1008.49	3	NULL	+	276077781	276081635	555	ATGGCGAATTTACGAAGGGCACTTGTCTTCACAATTCCTAGAATCCTCAATTCCTCCAACAGGACATCTGTTACAACCTCCACACTCCATTCTCACAATCTCTACAGGCCTTTTGCTGGAACATTTTCGCGTTTTCTTTCTTCAAATGAGGCTTCCTCGCTGAATAATATTGATCTTTCCGATGAAGAGAGCAAACGACGTTTATTTAACAGACTTATTTATCGTAGTAAACAAAGAGGGTACCTGGAGCTAGACCTTGTTCTTGGAAAATGGGTGGAGGAACACATACAATCCATGGACGAAAATGGAATTAAGTCCCTTGTTCATGTCCTTGACCTGGAGAATCCGGATTTGTGGAAGTGGCTGACTGGTCAGGAGCAACCCCCAGATGCAATAAAT…
411	XP_016553871.1	oligopeptide transporter 2-like	https://www.uniprot.org/uniprot/?query=XP_016553871.1	F	FALSE	T	NULL	0.622822	1	CA.PGAv.1.6.scaffold1008.5	3	NULL	+	275347750	275351063	1263	ATGGCGAAGAAGAAGATTGAACCAAAAGGTGGAAATACGGAAGCATTGTTTTCTATGTCTCCATTGAAAGCTCTTACTCTTCATCTGATTTGTGGATTAGGGTTACTTTCTGCTTTCTGGTATGTTAAAGCTGTAGGACGAGGTTTGCTGGCACTTCCTGCTGGGGCCGTGGTAAATGCACTCGGAGCTACTATATTAGGAGCACCTGTTGGTTTTGAGTATTTCCCCAAGACCCTTCATTGGTCTCTTCTGATGTCCCTACTCACTTTTGTACCAGCAGCTTGTGTTTTTGGCTCATCATGGAGTGATTGGCACCGAATATTTGCTAGAACAAAGGCAAATGAGTCCACAGACTATATGATCTCTCTACCAGCTCATGGAGCTGTTATTGGAGCGTGG…
412	XP_016563041.1	uncharacterized protein At4g14100-like	https://www.uniprot.org/uniprot/?query=XP_016563041.1	F	FALSE	F	NULL	0.119443	1	CA.PGAv.1.6.scaffold1008.50	3	NULL	+	276082810	276083994	684	ATGTTGATTTCAGGGAAATCCATTACAATTTCCAGTCTCCATCTTCTTGTCGCGGCGTTTTCCCTGTGGTTGACGTGCATCACTGCCTCGGAATCGGGTGACCCAGAACCAACTCCATGGCCAGAACAATTCCATTCAATTCTCTTCAACAACAACACCAAAGGAAATCTCCAGATCACTGATTTGTGGTACGATTGGCCTAACGGAAGGAACTTTAACATAATACAAAGTCAACTAGGGAAAAAAGAATACCATGTGGAATGGGATAACCACACATCTTTTCACTTCACTTTGGATGCTAACAAGGAGTGCAGAGTCTTGCATTTCAATGTGGGAATACTTAGGCCTAATTGGTTTGAAGGTGCAAAATACTTGGGACAGAGATATATGGATGGATTT…
413	XP_016563043.1	uncharacterized protein At4g14100-like	https://www.uniprot.org/uniprot/?query=XP_016563043.1	F	FALSE	F	NULL	0.220784	1	CA.PGAv.1.6.scaffold1008.51	3	NULL	+	276093341	276094603	678	ATGTCAATTTCAGGGAAATCCATTACAATTTCCCCTCTCTACCTTCTCCTCGCGGCATTTTCCCTGTGCTTCACGTTCAGCATTGCATCAAAATCCGGTGACCCAATTCCAGCTCCATGGCCGGAGCAATTCCATTCAATTCTCTTCATGAATAACACCAAAGGAAATCTCCAGATCGTTGATTTATGGTACGATTTTCCTAACGGAAGGAACTTCAACATAATACAGAACCAATTGGGGAAGAAACTTTACGATTTGGAATGGGATAACCATACTTCGTTTTACTATACTTTGGATGCTAACAAGGAGTGTAGGGTTATGCATTTTCCGGTGGGATTACTTAGACCTAATTGGTTACAAGATGGGAAGTATTTGGGACAGAGATATAGGGATGGATTT…
414	XP_016563044.1	uncharacterized protein LOC107862105	https://www.uniprot.org/uniprot/?query=XP_016563044.1	F	FALSE	T	NULL	0.539978	1	CA.PGAv.1.6.scaffold1008.52	3	NULL	-	276095399	276098627	483	ATGGCCCTGCAAGTACCAAGTAGAATTCCAACTAATTTAGCCCCAATTGGCGGCAACAGTGGCCTCAGAGGGGCACCAAATGGTTTAGCTCTGAAATCTTCGTTTTTTTCTCCATCAATTCATCTCTTGCTCCCGCCTCCATCATTCTCCAGTGCAGCTCCTGCTACTGCCCCTAGAATCTCCATGCGTGTGGCCTCTAAGCAAGCTTATATTTGCCGGGATTGCGGGTATATTTACAATGACAAAACTCCTTTTGAGAAACTACCGGACAAATACTTCTGTCCTGTATGTGGAGCTCCGAAAAGAAGATTCAGGCCATATGAACCGAAAGTAACCAAAGATGCTAATTCCACAGAGGTTCGTAAGGCCCGGAAAGAACAGTTGAAGAGAGATGAGGCT…
416	XP_016562984.1	uncharacterized protein LOC107862057	https://www.uniprot.org/uniprot/?query=XP_016562984.1	F	FALSE	F	NULL	0.810017	1	CA.PGAv.1.6.scaffold1008.6	3	NULL	+	275357743	275363736	2181	ATGGGATGTGACAAAGCTGAGAACCTGCCAAACCCTACCTCAGTTCACGCTGTTGGCGATGATCTTTCCCTCAGCATCAGACAAAGTGTAGCTGCTGATTATAACGGTGTGATCCAAGGTGGGTTCAGTTCAGGGGCTAATGTCACATCCTTCCCTTTTGTGTCGTCCCAAGGTGGGTTGAGTTCAGGGGCTAATGTCACATCCTTCCCCTTTGTATCTTCCGATGGTGGGTTCACTTCAGGGGCTAATGCCACATCTTTCCCTTTTGTATCTTCTCCTGCGGTCCATCCTCTTCCAGGAAATGTTAATGAGATGAACAACTTTGAGATGGTCGATTTGATGAATCTCAATACCTTGCATCATCACCATCTTGAACCGAAGTTGATGAATGTCAGAAAT…
417	XP_016562985.1	uncharacterized protein LOC107862058	https://www.uniprot.org/uniprot/?query=XP_016562985.1	F	FALSE	F	NULL	0.360902	1	CA.PGAv.1.6.scaffold1008.7	3	NULL	+	275365149	275367621	624	ATGGAAGTTAAGCAGCAGAAGATGGAGGGAATTCTTGAGGGATTTTCACCTGTTTCATCTACTCCTGTTTTATGGAAGTCTAGGAAGCGATCTGCTAGTGTGAAGAACTTGGAAAACCAAGTCACTGATAAAGCTGAGGAAACACCTCAAAAGCAAGAAGAGTCTCCCACTGATGAAAAGATGCAGGAATCTCAGCCCTCAACTGAACTTTCTGAGCGTAGAAAGGCGCTATTTGAACCATTGGAACCGGTTACGAATGCCAATGGTCGAAGGCCATCAGCTGAAACTTTACTACCCCCACCAGACTTTGACGCTGCATGCTACCCCAAAGGTTGGCTTGCTGGAAAGAGACGTAAGCTTGTCAATGTGGATGTGGTTGAAAGTATGCGAAGAATCGCT…
428	XP_016571549.1	uncharacterized protein LOC107869540	https://www.uniprot.org/uniprot/?query=XP_016571549.1	F	FALSE	F	NULL	0.000820815	1	CA.PGAv.1.6.scaffold101.15	4	NULL	+	91764255	91765735	600	ATGGTGTCTTTTCATAAAATAAGTCAAATCCCAGCACAAAGAGATGTTATGGAGGATTTGTCCAAGAAGAGAAAATGGGAAGATGAAGTTTCTAGTGATGAAATAAAGCCACAGAGAGCAAAAAAAGTGACCACTTTGTTTGGGACACAGCTGCATCTTGAGACTCCTTTGCCTTTGGAGTGGCAAAGATGCCTCGATATTAAGTCTGGACAGATTTACTTCTACAACATAAGGACTCAAAAGAGAACATCAACTGATCCAAGACTTAGTGATCCTGAACCACCTACAAATCCAGTGCATATAAGTTTAGACCTTGAACTCAACTTATTACCATGTGGATCACCAGAAAAGATCAACCAAATTGATGACAATTTTGTTAGCAATTCAAATTACTCCACC…
429	XP_016569277.1	LOW QUALITY PROTEIN: nucleolar complex protein 3 homolog	https://www.uniprot.org/uniprot/?query=XP_016569277.1	F	FALSE	F	NULL	0.406813	1	CA.PGAv.1.6.scaffold101.16	4	NULL	-	91771837	91782352	1359	ATGATCGCAGACCTTGTTAAAACTCATGATTGTCAGCTACATCCTGATTCCATTGAGGTGTTTATGTCTCTGACATTTGATGAGGATCTTGGAAAACATGAATCTCAAGATGCTAATAATAAATTTAAAAGCAAAAATGCTAAAAGAAAGAACCTTAAGGAGCAGAAAGAATTAGCTGCCAACGAGAGAAAGAGAACACGGAAAGAGATGATGTCAAAGACACGAGAAGAGGTCACTGCAGAATTAAAAGCTGCTTCATTAGCCACGGATGTTACTGAAAGGAGAAGGATGCAGACTGATGTATTATCAGCTGTCTTTGAGACATACTTTCGGGTCCTAAAGCATGCATTAAAGCCTAGATCAGAAGCAGGTTCCTCACCTGAGCTAGCTGGAAGTCAT…
430	XP_016569277.1	LOW QUALITY PROTEIN: nucleolar complex protein 3 homolog	https://www.uniprot.org/uniprot/?query=XP_016569277.1	F	FALSE	T	NULL	0.349652	1	CA.PGAv.1.6.scaffold101.17	4	NULL	-	91784117	91789172	1011	ATGGGGAAGAAAATGGGGAGGAAAAAGCAGAAGATTGTGCTACCGCCGGAGCTTCCACCGGAAATTCCTGATGAAGCAGTTGAAGTATCAGACGAGGACATGCAATTCGTTAGCGAAAATCAAGAATATACTGGCTTCATGTCCAATTTGGATACCAAGACAATTAATAAGCAAGTTACTCGTGTTGCCGATGTGAAAGAAGATGAGCTTGAGTCTCTGTATGAAAGGCGGTTAAAGAAGAAGTCACTTGTTAAAGAAACAGAAAAACAGGGGCTAGAGGTTGATCCTGTGGATGATCTTCCCGTGAAAACATTAGATGGAAAACTTCATTACAGGACAGTGCCAAAGGCTACACAAAAGTCTGAAAACAACGATAAAGATGAAGATAATACTAACAAC…
431	XP_016569276.1	uncharacterized protein At4g22758-like	https://www.uniprot.org/uniprot/?query=XP_016569276.1	F	FALSE	F	NULL	0.397626	1	CA.PGAv.1.6.scaffold101.18	4	NULL	+	91813456	91815596	423	ATGTTGCTTTACAAGCCAAAGAAGAATCAAGCCGGAAAAGGGAACCGGATTTTGATTAGTATAACGGTTCTTGGAAGTGCCGGTCCGATCCGGTTTGTGGTTAATGAAGAGGAACTTGTGGCTGATGTTATTGATACTGCATTAAAATCTTATGCACGTGAAGGAAGGCTTCCAGTTCTTGGTTCTGATTTCAGTAACTTCGTGCTTTATTGCCCCACTGCTGGTACTGAAGCTTTGTCTCCATGGGAGACTATTGGAGCCCTTGGAGTTCGTAACTTCATGCTGTTCAAGAAGTCATCACCGGTCAAGAACGCTACGGAAGATGGGAAACAATCACCAATGGTCCGAAAGGGTGCTGGAAGCTGGAAGGCATGGTTTAATAAGTCGGTCAGTCGCAAG…
432	XP_016569274.1	probable carbohydrate esterase At4g34215	https://www.uniprot.org/uniprot/?query=XP_016569274.1	F	FALSE	F	NULL	0.666947	1	CA.PGAv.1.6.scaffold101.19	4	NULL	+	91819107	91820843	912	ATGATCCCCTTTTTTTGGTTAATACTTCTAGCACACATCAGATGGGTAAATACAGCAGATCTAGCAAATGTTCCAACTTCACATGTCCTAAACATATTCATATTAGCCGGACAAAGCAACATGTCCGGCCGAGGTGGTGTCGTTAACCATGGCCAAAATGGCATGGTTAATGAAACGTGGGATGGTGTAATTCCACCTGAGTGTCAATCCAACCTAAACATCCTTAAACTCAATGCAGGATTCCAATGGGTTGAGGCTCAAGAACCACTTCACCAAGACATAGATTTAGGTAAAGTTTGTGGGGTTGGACCAGGTATGTCATTTGCCAATTCAGTTCTAAAAAGAGATCCAAATATTGGAGTGATTGGTTTGGTGCCTTGTGCAATTGGAGGAACAAAT…
433	XP_016571655.1	ethylene-responsive transcription factor ERF021	https://www.uniprot.org/uniprot/?query=XP_016571655.1	T	FALSE	T	NULL	0.0360185	1	CA.PGAv.1.6.scaffold101.2	4	NULL	-	90394046	90394564	519	ATGGAAGAGTATAATAACAACACTAGTAAGGGTAACAGAGGGGGTGGTATAACATCAGCATATAGAGGTGTTAGAAAGAGGAAATGGGGAAAATGGGTTTCTGAAATACGTGAGCCAGGGAAAAAAACGAGGATATGGCTAGGGAGTTTTGAGACAGCAGAGATGGCCGCGGCAGCGTATGATTCAGCTGCATTGCACTTCAGGGGACATGCAGCTAAGCTAAATTTCCCAGAGTTGGTGGATCATCTCCCTAAACCTGCAAGTTCTTGCCCTGAGGACATACGTTTGGCTGCTCAGCAGGCTGCACTAAGAGTCGAGACCACAAATTCGTCTAATCATCTTACGGCCTCAACTAGTCAAGTCGATGTAGCACCAATAACCGTAGGACTATCTCCTAGT…
434	XP_016569272.1	synaptonemal complex protein 1-like isoform X1	https://www.uniprot.org/uniprot/?query=XP_016569272.1	F	FALSE	F	NULL	0.0314415	1	CA.PGAv.1.6.scaffold101.20	4	NULL	-	91825923	91833270	2619	ATGAGCAAACTTTTAGGATTATCAGGCATGAAAGGCCATGATCACTTCAAATCGCTATCAGGATCTGGTTTAGGAGCTGCGAAATCAAAGTCGATAAATCCGCGCATGTCTTCTGATATGGTTTCTACTGGAAGTTTTGCGAATTTGAAGCTTACAGCAGAGAAATTGGTGAAGGAGCAAGCTTCTGCTAAAACTGATCTTCAATTGGCGAGCTCTAAATTGAAGAAGTTGACTGAAGATGTTCGTATGCTAGAAGAAAAGTTGCAAAATGCATATAATGAAAATGCTAAGTTGAAAGTGAAGCAGAAAGAAGACGAGAAGCTATGGAAAGGACTGGAATCTAAATTTTCTTCAACAAAGACCTTGTGTGATCAGCTAACTGAAACCTTACAGCACTTA…
435	XP_016569271.1	xyloglucan glycosyltransferase 4-like	https://www.uniprot.org/uniprot/?query=XP_016569271.1	F	FALSE	F	NULL	0.44977	1	CA.PGAv.1.6.scaffold101.21	4	NULL	+	91834179	91835320	519	ATGGGCGGTGCAGGCGAAAACGGGAACGGAGGAGGAGGGATACAACCATCGGGTGTGGCGAAGGTACTGTACTCGGTGGCGAGGATTTCGGTATGGTGGGATATAGAAAACTATCAAGTACTAGAATTGGACTTGATCATGTTCCTGCAGAATATAAGTTTTGCGCTTGTGAATATGAATTACTGTGGACCTTTTTCGATTTCCGCTTACGGTGATATGACTAAGATCTCTGCTTCTGTTCAACAGGCACTTAATAGTACTGGAATTGGACTTGATCATGTCCCTGCAGTTACTCATCTGGGGTTGTTGCCTTTTGATCTATTTTGGACTATAATGGTGCCAAGTTCTGTCGTTGTTACCATGGAGAATCCTAAAAGCATTTCATTAATTGAGGTTAAT…
436	XP_016578147.1	mitochondrial import inner membrane translocase subunit TIM8	https://www.uniprot.org/uniprot/?query=XP_016578147.1	F	FALSE	F	NULL	0.829447	1	CA.PGAv.1.6.scaffold101.22	4	NULL	-	91836074	91836289	216	GCAATTCATAAAACACATTATGGTTTGTGTCTTCATCTTACTAATTTTTGCTCCTCAATTGTTGGAAAACTTACAAGTGCTTGCTGGGATAAATGTATCACTGGAACACCTGGAAGCAAGTTCAGCTCCAGCGAAGCTAGCTGTCTAACCAATTGTGCACAACGCTATATGGAAATGAGCATGATAATTGTCGAACGTTTTCAGAACATGCAATGA
437	XP_016569269.1	probable mitochondrial adenine nucleotide transporter BTL3	https://www.uniprot.org/uniprot/?query=XP_016569269.1	F	FALSE	F	NULL	0.423275	1	CA.PGAv.1.6.scaffold101.23	4	NULL	+	91841947	91852056	1269	ATGACAGGACTTCATAATATCTGGTTTAAACATTTAGAAAGTCAAACTATTGTAGAAAATCCAGATACAATTTTGTTTTCTGGTGGATTATTTCTTGACCCATTAATTCCTTCCTCAATTACAACCACTAATTTTCTTAAAGTTTCGTCAATTGATGATTCTAGTGAGTTACATTCTCCCATTTGTCGCCATCGTCGACGGAGACCAATTCGTGTCAATTTTGGGGGTAAATTCTTGTGTTTGAGTTTGTCAGTTAAGAAGAATACTAGTGAATGTTTGTTGAGTAATGGAGATGAGAGTTCAAAGGTGAAGGAGAACAGTGAAGGCAACGGAGATGTGAGGAAGCGGAATATTGGTTTACGACGACGTGGTGCAGTGAACACTAGTAAACATTTGTGG…
440	XP_016569266.1	uncharacterized protein LOC107867507	https://www.uniprot.org/uniprot/?query=XP_016569266.1	F	FALSE	F	NULL	0.314161	1	CA.PGAv.1.6.scaffold101.26	4	NULL	+	92061332	92067313	1461	ATGCCGCCGCCGTCCGGCGACGGAGCTGACACCTCCGCCTGTGGCCGATGCACATGCTCTACCACCTCCGGCGACAATGAAAATCAAATCCAAAACTGCCAGCATTGCCGGAGATCGACTCTCCCTTCTTCTTCCTCCTCGTGTTCCTTACTTAGCCTTGAATCTTATCCGGTTCAAGATTACGATAAGCTTTGGAGAATCTATAGTGCTTCTGTTAAAGGATTTACTATTGGTGCTGGGCTTAAAGGTGGCCTTGCTATTTTTGCTGTTCTATCTCGGCTAGGACGGAGAAAATTTGCGAAGAAAGTGCAAATGGTATCGAGTAAGGAAGATATAGTGTTCGCCTTAAAGGAAACGCTAAGATATGGTTTATTCCTGGGCACTTTTTCTGGTACATTT…
441	XP_016569267.1	multifunctional methyltransferase subunit TRM112-like protein At1g22270	https://www.uniprot.org/uniprot/?query=XP_016569267.1	F	FALSE	F	NULL	0.76556	1	CA.PGAv.1.6.scaffold101.27	4	NULL	-	92068799	92069167	369	ATGAGACTGTTAACTCACAACATGCTATCATCGAACATCAAGGGAGTCGCAAATGGATTCCCGTTAAAGATCGAGGTTGTGACAGTTGTCGAGAAGGAGGTTGAATTCAATATCGAATTCCTTAAGAAGATGTTCAGTAAAGTTGAATGGAAGGCACTTGCGGAAGCTTCTAGAACAATGGGATACACCGAGCTGCCCGAAAATGCTGATGCATCTATGCTTGATTCGGATGATTTTCTGCATAAGTTTCACCATGCGCTTCTTGAGCTTCATCTGGAAGAAGGGGCGTTGGTTTGTCCGGAGACCGGTAGGAAGTTTCCGGTTAATAAAGGGGTTCCTAATATGCTCCTTCATGAAGATGAGGTTTGA
442	XP_016569299.1	phosphoinositide phosphatase SAC1-like isoform X6	https://www.uniprot.org/uniprot/?query=XP_016569299.1	F	FALSE	F	NULL	0.310977	1	CA.PGAv.1.6.scaffold101.28	4	NULL	-	92647224	92648399	771	ATGCTGCTACTCTGTTGTGGGCCTTGTGGCCAATATGTTTCTTTGTTTCCATGTAACATTCAGATCTTCTATCAGATTCATGGTGGTTCGTGCAGGGATTCTTCTCTTAGAGATTTGAGGGCAAATTCAGGAGAGCTCTCAAGGATTGGAAGCAACAATGAAATTCTGAATTCACTGATCAAACAAGAAAGAGAGGCTGATAATAGTCAACAAATTGGCAAAGATAATGATGAGAATGCAGCACCGAGGTTTCAAAGTGGAGTGCTGCGAACCAACTGTATTGATTGCTTGGACCGAACAAATGTTGCCCAGTATGCTTATGGTCTTGAAGCTTTAGGTCGCCAACTCCATGCTATGGGCTTGACTGATCAACCTAAAGTGGATGCTGACAGTAGCATT…
443	XP_016569299.1	phosphoinositide phosphatase SAC1-like isoform X6	https://www.uniprot.org/uniprot/?query=XP_016569299.1	F	FALSE	F	NULL	0.223574	1	CA.PGAv.1.6.scaffold101.29	4	NULL	-	92659452	92660791	633	ATGACTTTATTGGCTGATCAGAGATTGTCTACATATGCTAAGAGATACTTGAAAAGGGGAGTTAATGATCATGGAAGAGTGGCAAATGATGTTGAAACTGAACAAATTGTGCTTGATGAAGAAGCTGGCTCATGCAAAGGAAAAATGAGCTCTGTTGTTCAAATGAGGGGCTCAATTCCTCTTTTCTGGTCACAAGAAGCTTCAAGATTCAGCCCAAAGCCAGATATAATCTTACAAAGATATGATCCTACTTATGAAGCAACCAGACTGCATTTTGAAGATCTTGCAAGGAGATATGGGAACCCAATAATCATACTTAATCTGATCAAGACAGTTGAGAAAAGGCCACGAGAAATGATGCTTAGACGCGAGTTTGCAAATGCAGTTGGGTACCTAAAT…
444	XP_016569256.1	digestive organ expansion factor homolog	https://www.uniprot.org/uniprot/?query=XP_016569256.1	F	FALSE	T	NULL	0.697778	1	CA.PGAv.1.6.scaffold101.3	4	NULL	+	90670515	90672665	285	ATGTATGGTCGAGTCCACTTTGATCAAGTTTGTTATTCCAGGTACACTGAGCAGAGAGACATATCTCGTGCACGAGTGTGGTTTTTCGATGGAAAGAAGAAAATTATGCTTTACACTGAAAGAGCTCACTTCTATCACCGATATAAGGTTGTAAATATGCTACAAGGGTCGTCTTGCACTGTTCTATTTTCTCATTTTGACCAGCTTCGGCTTGAGCGGATTGTTGGTACTGCTGCTGCTAAAAGGATGGTCACGTCGGACAAGGGTGTTTGTGTCTTTTGTTAA
445	XP_016569292.1	phosphoinositide phosphatase SAC1-like isoform X2	https://www.uniprot.org/uniprot/?query=XP_016569292.1	F	FALSE	F	NULL	0.513085	1	CA.PGAv.1.6.scaffold101.30	4	NULL	-	92688281	92706151	1278	ATGCACTCGATGACAGTTGATGACTTGGAAGTCTTCCAAGTCTCCGCCAAGGCCTCTGGATTCATCCAAAATCCCGTATATGCAAATAAACTATGTGACATACCAAGTATGTGTTTCAAATGCAATGGCACACTAGAATTTTCCATTCAGATAGTGACAACATTGTCACCCCAGTCTGGTCTTATTGGTATGGGGGAGAATAAGGCAAAGTCAGGAAATAGGCAGAGAGAGAGAAATAAGTATTTTAATTGTGTTCAGTTGGGTCAAATACAGCGGAAGTGTCCCACAAGGATTGCTGCTTGGGCAAATAGGATACCAATTGCCACTTCTCTAGCTCTTGCACCAAGGGGTGCTATTTTTAGCTCTGAAAAAGGTCGAGATCGTCTCAATGACCTCACT…
448	XP_016569287.1	probable leucine-rich repeat receptor-like protein kinase At1g35710	https://www.uniprot.org/uniprot/?query=XP_016569287.1	F	FALSE	F	NULL	0.0602287	1	CA.PGAv.1.6.scaffold101.33	4	NULL	-	93001721	93002509	651	ATGAAGTCACTTGAGACCTTAAACTTACAGAGAAACAATATTTCTGGCCCCATTCCTAGTGAATTGGGGAATCTGAATAATCTCAGTGATCTGCGTTTATCTGAAAATCAGTTTACTGGGTCAGTTCCTGCTATATTTCGCAATTTGAGAAACTTGCAGACACTGCATCTCCATACCAACAAGCTTTCAGGTTCCATTCCAAAAGAACTTGCATATTTGGTTAACTTAGAAGTGCTAACAATGAGCCAAAATCAGTTTTCAGGCCATTTGCCAAACCAGCTTTTTTTTGGCATCCATCCAGAGCTTTTGTTCATTGATTTGAGCGACAATGATTTTCATGGTGAGCTCAGTAGCAACTGGGGAAAATGCAACAATTTGGCTGATTTGCGCATAGCCAGA…
449	XP_016569287.1	probable leucine-rich repeat receptor-like protein kinase At1g35710	https://www.uniprot.org/uniprot/?query=XP_016569287.1	F	FALSE	F	NULL	0.0107491	1	CA.PGAv.1.6.scaffold101.34	4	NULL	-	93003342	93004444	1026	ATGATGGTACCCAAAATATTCTATTTCCTTACTCTCTTATATCTTTTCACATTTACTTTTGCTTCCTTTGAAGAAGCAACTGCTCTTTTGAAATGGAAAGCAACTTTCCGAAACGAGAATGATTTCTTATTGGCTTCTTGGAGACTAAGTCGTCGTGGTGCAGCCAAGAATTCTTCCAGCCATGATGCATGCAGGGACTGGTATGGAGTTAAATGCTTAAATGGTCGGATAAACAGGTTGAATATTACAAATGTTGGTATCATTGGTACACTCCGTGATTTTCCATTTTCATCCCTACCTTTTCTTGAATATGTTGATCTTAGCATGAACAACCTTTCTGGTCCCATTCCGGCAGAAATTGGGAAACTTATCAATCTTGTTGAGGTTGATCTGAATACA…
450	XP_016569290.1	LOW QUALITY PROTEIN: serine/threonine-protein kinase-like protein CCR4	https://www.uniprot.org/uniprot/?query=XP_016569290.1	F	FALSE	T	NULL	0.903263	1	CA.PGAv.1.6.scaffold101.35	4	NULL	+	93239104	93241448	2280	ATGGCCATTCTTTCTCCAAAAACTCACCTGTTCTTTTCTTTAGTTTTCATTTCCCTTTGTTTTCCACCCATTTCTTCACTTTCCACTCTTGCTATTTCCAGAACTTCTAATCACACATTGGTTTGTGCATTGATTTCCTCTTCCTCATCTCCTCAAGAATCGTCCCTCAATTGTACTAGCTTTCCTCAAGAAATTCAAATCCCTTTGAATCCTTCTGTTCGTTTCAGTGGGATGGTGGGTGGAAATGGTTTCCTTTGCGGGTTAACCTCATCTGACCCTACAGTCATGGTGTGTTGGAGGTTCTCAAACAATGGCACCGACTTGACTTACAAAAGGATTTATCTTGGTCCATTACTCACGAATCTTGATTCTGGGAATTCCCAAATTTGTGGAATTGTC…
451	XP_016571552.1	probable leucine-rich repeat receptor-like protein kinase At1g35710	https://www.uniprot.org/uniprot/?query=XP_016571552.1	F	FALSE	T	NULL	0.605525	1	CA.PGAv.1.6.scaffold101.36	4	NULL	-	93458425	93478547	1398	TATAATCTTCTGGTTGGAGAAATTCCCCCTCAGTTAGCTAATTTGAAGGTGTTGGTAGACTTAAATCTTGCCCACAATGGCCTGTCCGGGCACATTCCTGAAGAACTTGAAAGTTTGACTGCTTTGATTAATGCTTCATTAGAAGGTAATAAAGGTCTTTGCGGCAATCTAACAGGATTCCAGCCCTGCGAAAGGCCATCTACTGTGGTGAAGAAGCACTCAATGGGACATAACTTCATCCTTATCACTGTACTTCCTATTATGGGAACACTGGTACTTCTTTGCGCTCTCGCTGGTGCTCTCCTTATGTGTGATCAAAGAAGACGAGTTAGAGAGGTTGAGAAATGGGATGATGGTTGGCTTTCAATATCCATGATAGATGGAAAGGCATTGTATAGG…
452	XP_016569258.1	cryptochrome-1 isoform X2	https://www.uniprot.org/uniprot/?query=XP_016569258.1	F	FALSE	F	NULL	0.155474	1	CA.PGAv.1.6.scaffold101.4	4	NULL	-	90675393	90679272	2043	ATGTCAGGTGGTGGATGTAGTATAGTATGGTTTAGGAGGGATTTGAGAGTGGAGGATAATCCTGCTTTGGCTGCTGGAGTGAGGGCAGGAGCAGTGATTGCTGTGTTTGTATGGGCACCTGAAGAAGAAGGGCATTATTATCCTGGTAGAGTTTCAAGATGGTGGCTTAAGCAGAGTTTAGCTCATCTTGATTCATCTTTGAAGAGTCTTGGAACTTCCCTTGTTACAAAGAGATCTACGGATAGTATTTCTTCACTTCTTGAAGTTGTTAAAGCTACTGGTGCTACTCAGCTCTTCTTCAATCATTTGTATGATCCAATTTCACTTGTGAGAGATCATCGCGCAAAAGAAATCTTAACAGCTCAAGGTGTATCTGTGCGCTCCTTTAATGCTGATTTG…
454	XP_016571548.1	MYB Transcription Factor; protein ODORANT1	https://www.uniprot.org/uniprot/?query=XP_016571548.1	T	FALSE	T	NULL	0.52105	1	CA.PGAv.1.6.scaffold101.6	4	NULL	-	90710400	90711929	1044	ATGGGGAGGTCACCTTGTTGTGATGAAAATGGGCTGAAAAAAGGACCATGGACTCCTGAAGAAGATCAAAAACTTGTTGATTATATTGACAAACATGGTCATGGCAGTTGGAGAGCCCTTCCTAAGCTTTCAGGACTTAATAGGTGTGGCAAGAGCTGCAGGTTAAGATGGACTAATTATTTGAGGCCTGATATCAAGAGAGGCAAATTCTCTGAAGAAGAAGAACAAACAATTCTTCATCTCCATTCCATCCTAGGAAACAAATGGTCCGCAATCGCGACACACTTACCGGGAAGAACAGACAACGAGATAAAGAATTTTTGGAACACACATCTAAAGAAGAAGCTAATTCAAATGGGATATGATCCAATGACTCACAGGCCAAGAACTGATTTATTT…
455	NULL	NULL	NULL	F	FALSE	F	NULL	0.637326	1	CA.PGAv.1.6.scaffold101.7	4	NULL	-	90726916	90727344	429	ATGGCCAGCAGCTTTTGCTTTCTTGTTATTGTGGCAACACTCATTATGTGCATATTCATGGCAACAACACCTTTAGTAGTGTCACTGAATGTGGAGGTGAAGTTAATATCATCAACCCCAGTAGAGTTTCTTGCAAATCCTCCGTTGCCGGTGCCCGTGGCATCTCCATTTACAGAAATTTCTCCAGATATTGCACCTCTCTTGCCTTCTTCTGGTGGTGTGGTGCCTCCAGTTTCATCTGTGCCAACTATTCCTTCAAATCCTAGCAAAAATCCAGATGATATGATGTACCCTATTGACCCTGATTCTGCTGCTCTTGCACCTTCTGCTTTTTCACCTGTTTCTTCTGCTGTTTGTTGTGTCTCTCTTACAGCCTATCTAAATATTGCAGTACTGCTT…
456	XP_016569264.1	putative pentatricopeptide repeat-containing protein At1g77010, mitochondrial	https://www.uniprot.org/uniprot/?query=XP_016569264.1	F	FALSE	T	NULL	0.0796649	1	CA.PGAv.1.6.scaffold101.8	4	NULL	-	90742534	90744591	2058	ATGGAGCTGGACTTACAATCGTGTGCTCGACTGCTCAATACAGTTAACAGCAACCAATCTCTTCCAAACGGGAAGCAACTCCACCTCATTTTCCTTAAAAGGGGCATCCTTCACTCTGCTTTAACAATAGCCAATCGCCTTCTCCAAATGTACACAAGGTGTGGACAAATGAATGATGCACAGTTACTGTTCGACGAAATGTCTCAAAGAAACTGCTTCTCTTGGAATACTATGATTGAAGGGTATATGAAATGTGGAAAGATAGACAACTCTTTTGACTTGTTTCGTTCAATGCCGAACAAGAATGAGTTTTCTTGGAACATGGTCATTCTTGGACTCGTTAAAGCGGAGGAGTTGGGTGTTGCTAGACGACTTTTGTACGAAATGCCGCGGAAGAAT…
458	XP_016556576.1	cyclin-C1-1-like	https://www.uniprot.org/uniprot/?query=XP_016556576.1	F	FALSE	F	NULL	0.196001	1	CA.PGAv.1.6.scaffold1010.1	4	NULL	-	205503571	205504721	276	ATGAAAGTTTTAGAAGCCCTAAACTATAACTTAGTCATATATCTTCCATATCGTTCATTATCACGGTTCCTTCAGGACGCCGGCGTGACTGATGCTACTCAATTGACTTGGGGACTTATAAATGACACCTATAAGATGGACCTGATTCTCATATGCCCACCATATTTGATTACTTTAGCCTGCATGTATATTGCAAGCGTACTGAAAGATAAAGAAACTGTTGCCTGGTTTGAGGAGCTTCGAGTTGATATGAATGTGGTATGTATGCAAGCTTAG
459	XP_016553972.1	uncharacterized protein LOC107853497	https://www.uniprot.org/uniprot/?query=XP_016553972.1	F	FALSE	T	NULL	6.94974e-05	1	CA.PGAv.1.6.scaffold1010.10	4	NULL	-	205816279	205822794	1848	ATGCTGAAGTATGTGGTGGAGAAAGCTAGTGCTAGAGATGTTTCCTTGGAATTGGAGGAAATTTGCTGCCATAATTCCCTTGATAATTTTCAAGAAAGTAGCACAGAGCAACCAGTACATGAAGAAACAAAGAGCATAGAATCAAAGGAATACTACAAGTACTACTTGCCACTATACAATGCTTCACTATGTGCTAACTGGGAAAAGGCAAAAACATTCTTGACAAAAGACAATGAAGCAAGTCAAGCACATATCACATCCTTGTTACAAACAGCACTTCACATTGCAATCGGGTCAAAGAAGAACGACAACACCAAGTTTTTCATTGAAAATTTGGTGAATTCAATGACAAATGATGATGCGTTAGCCATAAAAGATAGTTTCGGGGAAACACCTCTT…
460	XP_016553968.1	laccase-14-like	https://www.uniprot.org/uniprot/?query=XP_016553968.1	F	FALSE	T	NULL	0.140777	1	CA.PGAv.1.6.scaffold1010.11	4	NULL	+	205900760	205904460	1701	ATGAGGTTGAAAGTGGAGATTTTCATTCAACAAATTGTAGGATTTCTTTTTCTAGTTGGCCTTTTACCTGTCCATGCTTTTGTTCATCAACATCGATTTGTCATCAAAGAAGCACCATACTCAAAGCTTTGCAGCTCGAAGAACATTTTGACTGTTAATGGTCAATTCCCAGGTCCAGTTCTCTATGCTAATACGGGAGATACACTCGTTGTCAATGTCCAAAATGATGGAAGTCAAAATATAACAATCCATTGGCATGGAGTAAAACAACCTAGGTATCCATGGTCAGATGGTCCTGAATTTATTACACAATGCCCAATTCGACCGGGAACAAACTTCAGTCAAAAGATTAAGCTTTCAGACGAGGAAGGAACCCTATGGTGGCATGCTCATAGTGAT…
463	XP_016569399.1	uncharacterized protein LOC107867602	https://www.uniprot.org/uniprot/?query=XP_016569399.1	F	FALSE	F	NULL	0.719626	1	CA.PGAv.1.6.scaffold1010.14	4	NULL	-	206195354	206201238	867	CAGATGTTTATGTTGCAGAAGAGTGGATATGTTTTCCAGGTGCCTGGGACTTCAGTTTTACCTCAGTTGACTTACTCCCCGTCATTTTTAAGCTTTTCCCCTCCTCCGATTCATACCCCTTTTCATCCCAATCAAAGCTCATGCATCCTCAGGACCCAAAAGAACTGCCAAAGGGCAAAACCCAGAAATTTGCTAGCCTCATTTGACGATTATAATGATGTGGAAATGGAAGAGGGTGATGGGGTTGCTCGTGCTAGAGAAGACGAGAAGAATTATGACAAAGATCCTGAGCTTGCTGAGATTCTTGGCAACTGTCTTGATGATCCCGATAAAGCTAAGTCAAGGTTGGAGGAGAGGTTGAGAAAGAAAAGGAACAAAATTGTACACACAAAGACAGGT…
464	XP_016569398.1	exocyst complex component SEC6	https://www.uniprot.org/uniprot/?query=XP_016569398.1	F	FALSE	T	NULL	0.0157849	1	CA.PGAv.1.6.scaffold1010.15	4	NULL	+	206247348	206276800	2250	ATGATGGCCGAAGATCTTGGCGTTGAGGCGAAGGAAGCCTCCGTTCGTGAAGTCGCTAAGCTTTTGCCTCTACCTGAGCTCTTACAGTCTATTTCTTCCATCAAAGCCGATTACATTGCTCGTCAACAGGCAAATGATGCACAACTTAGTACAATGGTCGCTGAACAGGTTGAGCAAGCTCAAGCTGGTCTGCAATCACTTTCCTCATCTCAGAAGACTATAAACCTACTCCGAGAAAACTTTCTTTCTATTGAAAAGCTTTGTCAAGAGTGCCAAACTTTAATCGAAAATCATGACCAGATAAAGATTCTCAGTAACACCAGGAATAACTTGAACACTACTCTGAAGGATGTGGAGGGAATGATGTCAATTTCCGTAGAGGCGTCTGAAGCACGGGAT…
466	XP_016571574.1	uncharacterized protein LOC107869575	https://www.uniprot.org/uniprot/?query=XP_016571574.1	F	FALSE	T	NULL	0.643872	1	CA.PGAv.1.6.scaffold1010.17	4	NULL	-	206314939	206316169	408	ATGGAAGAGGGTGCAGATACCAGAGAGAAAAGAGAGAGTGGCATAACAACAGGTTATGATGTTACAAAGAATCCAATGTTTTGCTTACAAGAAGCCATAAGAACTATTCTCAAATGTCTTGGTTTTGAATCTTCAAAACCTGATCACCCTTCTTCTTCTTCTTCTTCGTCAAGTATGTCAAATGATACTAAAAAAGAAGAGGAGAATAATATTATAGAAGAACAAAGTGAACAACAAAAGTGTGTGTTCCAACAAGATGATGGTCAAGGGAATCAGAAACAGGATGATGACCCTCCAGCTGAAGTAGATGATCCACCACCAGTTATAGAAGCAGCAACAGGCCGGAGGAGGGGAAGACCACCATCAAGACCTGGAGTTGGAAGGGGACCTCCTCCTGAG…
467	XP_016569384.1	somatic embryogenesis receptor kinase 2	https://www.uniprot.org/uniprot/?query=XP_016569384.1	F	FALSE	T	NULL	0.105691	1	CA.PGAv.1.6.scaffold1010.18	4	NULL	+	206335831	206343882	1896	ATGTTTGTGTATTTGATGGTGAAGGTGATGGAGAAGGAGGCGTTGGTGTCATTGTTGGTGTGGCTAATCCTGATTGTACATCCTTTTAAGCTCATTTGTGGTAATATGGAAGGTGATGCGTTGCACAGTCTGCGCACCAACTTACAGGATCCTAACAATGTGTTACAGAGCTGGGACCCTACCCTTGTTAATCCTTGCACATGGTTTCATGTTACTTGCAACAATGACAACAGTGTTATAAGAGTTGATTTAGGAAATGCAGCTTTATCTGGTCAGTTAGTCCCACAGCTTGGCCTTTTGAAGAATTTGCAGTACTTGGAGCTTTACAGCAATAACATAAGTGGTCCAATACCGAGTGATCTTGGAAATTTGACTAATCTGGTCAGCTTGGATCTCTAC…
468	XP_016569388.1	uncharacterized protein LOC107867592	https://www.uniprot.org/uniprot/?query=XP_016569388.1	F	FALSE	F	NULL	0.000133374	1	CA.PGAv.1.6.scaffold1010.19	4	NULL	-	206344691	206348418	1590	ATGGATTCTTTCTTCGCCAAAGGTTTCAAAGCTGCCAAATGCAAAACCCTATTGAAATTGACTATTCCGCGAATCAAGCTACTGAGGAATCGTAGGGAGATTCAACTGAAGCAGATGAGAAGAGAAATAGCTAAGCTACTAGAGACTGGCCAGGAAGCTACTGCTCGAATTCGGGTAGAGCATATCATAAGAGAAGAGAGAATGATGGCAGCACAGGAGATAGTTGAGCTATTCTGTGAGCTAATATCTGTTCGTCTTCCAATTATTGAAGCACAAAGGGAATGCCCTCTAGATCTGAAAGAAGCTATTTCAAGTGTTTGTTTTGCTGCACCAAGATGTGCAGATCTTCCAGAATTGCTACAGGTTCAGATGATGTTTGCTGGTAAATATGGGAAGGAA…
469	XP_016556576.1	cyclin-C1-1-like	https://www.uniprot.org/uniprot/?query=XP_016556576.1	F	FALSE	F	NULL	0.391361	1	CA.PGAv.1.6.scaffold1010.2	4	NULL	-	205504730	205505654	288	ATGTCCGGTGACAGACAGCATGGACAATTTTATGACCTGATTGAGCTTTTTCGGATTGGCGGCAATGCTCCTGATACTAATTATCTCTTTATGGGTGATTATGTTGGTTTTGATGGGGTTGGTTTGATTAGAAAGGCTACACCAGGGAAAGCAGAAGAAAGCACTGTACAAGCCCGACTTCTGGTATTTTACATCAAGAAATTATGTTCTGATGAGACGTATAAGTATGAAATAAAAGACATACTAGACATGGAGATGAAAGTTTTGGAAGCCCTAAACTATAACTAG
470	XP_016569390.1	uncharacterized protein LOC107867593 isoform X2	https://www.uniprot.org/uniprot/?query=XP_016569390.1	F	FALSE	T	NULL	0.416529	1	CA.PGAv.1.6.scaffold1010.20	4	NULL	-	206374380	206381487	1185	ATGAAAACTATGTTGTCTCGGATATCTAGGTTTCGACATACTGCCAAATATGGCTTGCCTTCTTTGCTACCAATAGCTTCAGCACCCCACCCTCATTTCTTTGAAAACTCTCTCTTTAGTTCAGTTGGAATTTCTAAACATGACGAAGCAGTTTTTACTGCTAACAAGAACCCTTTCGTGTCGGACTACCTCATCAAAACACTGGGATTCTCAAGACATGAAGCAAATTCTGTAGCTGCCAAGTTGAACAGTGTGAAATGTCCTAAGAATCCTGATTTGGTAATCAACTTCTTCAAAGAGATGGGTTTAAAACGGAGAAAGATCAAGAAATTAGTTTCTATTACACCGAGACTGCTTTATTCTAATGTGAACAGAACCCTTAAACCCAAGTTTGAGTGT…
471	XP_016556572.1	NAC domain-containing protein 17-like isoform X1	https://www.uniprot.org/uniprot/?query=XP_016556572.1	F	FALSE	T	NULL	0.295956	1	CA.PGAv.1.6.scaffold1010.3	4	NULL	+	205542270	205545846	1863	ATGAAGCTCTTGTTGAATTCATCAACCCCATCATCATCATCATCGCCTCCTAGTAAAGAGATGAAAACCTCTCAGTATTTTGGGGAAAACAGTGTTTTCCCACCTGGGTTTAGGTTCCATCCGACAGATGAGGAGCTTGTTCTGTACTACTTGAAGAGGAAGATCTGTCGCCGTCGGATTTTGCTTGATGCAATTGCTGAGACTGATGTCTATAAATGGGAGCCCGAGGATTTACCTGATTTGTCAAAGTTAAAAACTGGGGACAGGCAGTGGTTCTTCTTTAGTCCCAGAGATCGAAAATATCCCAATGGAGCACGGTCAAACAGGGCAACAAAGCACGGGTATTGGAAAGCTACTGGAAAAGATCGTATTATTACATGCAACTCCCGTGCTGTTGGA…
472	XP_016556571.1	uncharacterized aarF domain-containing protein kinase At1g71810, chloroplastic	https://www.uniprot.org/uniprot/?query=XP_016556571.1	F	FALSE	T	NULL	0.396993	1	CA.PGAv.1.6.scaffold1010.4	4	NULL	-	205550834	205575301	2127	ATGCTTGCCGTCCCGCCACAACCGCTGCCGTTATTCGCCGGCACTTCATTTTCCGACGGCTCCTTCCGCCGTCCATTCAGTTGGAGCAAGCTTAATAACTCCAGCTCCCGTCGCTTAGCGCTGCCGGTTGCGGCAGTTGCGCGCGACGAGGATGATTTCACGAAGTATTCCGGCTACGTTTTCGAGCTGAATCCGGCTGAAGAGGATTCTTTAACGGAGTACAATATCGCGAAAATTGCAGCGTTTTATCAGAAGAAACCGTTGATTGTATTTCGTAGGCTTGTTCAAATCGGTTCTACTCTTGGCAAGTGGTTCGCTGTTAGGTACATGGATACTGTTAACGAACGCGCCGATGAAATGTTCAAAATTAGAGCTGCAGAATTGAGGAAGATACTATTA…
473	XP_016556574.1	uncharacterized oxidoreductase At4g09670-like isoform X1	https://www.uniprot.org/uniprot/?query=XP_016556574.1	F	FALSE	F	NULL	0.120719	1	CA.PGAv.1.6.scaffold1010.5	4	NULL	+	205598426	205607893	711	ATGGATGCTACTATGTGGATGCATCATCCTCGTACTGCTAAGATGAAAGAGTTTCTCTCTGATTCTCACCGTTTTGGACACCTCAAATCGGTACATAGCACTTTTGCTTATCTTGGTGACACAGAGTTTCTTAAGAATGACATTCGTGTAAAGGCTGATCTTGATGCTCTAGGTGCTCTAGGAGATGCTGGTTGGTACAGCATTCGTGCAATCTTGTGGATTACTGATTATGAATTGCCCAAAACAGTGACAGCTCTGCGTGATCCAGAATTAAATGAAGCTGGAGTTATCTTATCTTGTGGTGCTTCTTTGAGTTGGAAAGACGGAAGGATAGCAACTTTTTACTGTTCGTTTTTAACCAATATGGCCATGGATATCGTTGCTAGTGGATCCAAAGGA…
474	XP_016553974.1	uncharacterized oxidoreductase At4g09670-like	https://www.uniprot.org/uniprot/?query=XP_016553974.1	F	FALSE	F	NULL	0.587372	1	CA.PGAv.1.6.scaffold1010.6	4	NULL	+	205649519	205650601	996	ATGCCACTATCTCCGCCATTGGCAGNTACGATAGAAAAAGCAACGGCATTTGCTAAGGAAAACGGGTATCCGTCAACTACGAAGGTTTATGGGAGTTATGAGGCCGTTCTGGATGATCCTGAAGTGGATGTCGCGTACATTCCCCTTCCGACTAGCATGCATGTGAAATGGGCTGTGTTGGCAGCCCAGAAGAAGAAGCACGTTTTGTTGGAGAAGCCGGTTGCGTTGAACGTGAAGGAGCTGGATGCGATACTGGAAGAGTGTGAGTCGAATGGGGTGCAGTACATGGATGCTACTATGTGGATGCATCATCCTCGTACTGCTATCATGAAAGAGTTTCTCTCCGATTCTCAGCGTTTTGGACAACTCAAATGGGTACATAGCACTTATACCTTTCTT…
475	XP_016553970.1	uncharacterized oxidoreductase At4g09670-like	https://www.uniprot.org/uniprot/?query=XP_016553970.1	F	FALSE	T	NULL	0.0839327	1	CA.PGAv.1.6.scaffold1010.7	4	NULL	-	205658257	205664063	1089	ATGTCAGATTCATCGCCCGTACGTTTCGGCATATTAGGTTGCGCTAACATAGCGCGTAAAGCATCACGCGCCATCGCGCTTGCTCCAAACGCCGTTATCTCCGCCGTCGGNGGCAGCCGTAGCATTGAAAAAGCAACTGCATATGCTAAGGAAAACGGGTATCCGTCAACGACGAAGATTTACGGGAGTTATGAGGCCGTTCTGGATGATCCGGAAGTGGATGCCGTCTACGTTCCTCTACCGACGAGCCTGCATGTGAAGTGGGCTGCGTTGGCGGCGCAGAAGAAGAAGCACGTTTTATTGGAGAAGCCGGTTGCGTTGAACGTGAAGGAGCTGGATGTGATACTGGAAGAGTGTGAATCTAATGGAGTGCAGTTCATGGATGCTACTATGTGGATG…
476	XP_016553971.1	16.9 kDa class I heat shock protein 1-like	https://www.uniprot.org/uniprot/?query=XP_016553971.1	F	FALSE	T	NULL	0.472535	1	CA.PGAv.1.6.scaffold1010.8	4	NULL	-	205732635	205734628	549	ATGCAAAAGTTTCAAGTTTGCGAGCTTCATCTTCTGTTGGATGGTGTTTGTGGTTTGGGTGGTGGTGGTGGTGGTGGTGGTGGTGGACGTCGTACAGATGTTGGGTTTGGCAGTCCATTTTCTTCAGATATATGGGATCCATTGGGCTTGGGCTTTGGTGGTGGATTAGGCTTGAGGCCTGGTGCTGGTGGGGATGATGATGTTTCTGCTTTGGCCCATGCTACTGTGGACTGGCGTGAAACTGATAAAAATCATATTTTTCGTGTTGATATTCCTGGGGTGAAGAAAGAAGATGTGAAGGTGCAGATTGAAGATGACAACATACTGGAGATAAGTGGTGAAAGAATAAAAGAAGAAGAAAAAGGCGACGACAAGTGGCACCGCGTGGAGCGTAGCCGT…
477	XP_016553969.1	LOW QUALITY PROTEIN: midasin	https://www.uniprot.org/uniprot/?query=XP_016553969.1	F	FALSE	T	NULL	0.0159114	1	CA.PGAv.1.6.scaffold1010.9	4	NULL	-	205734886	205800194	16359	ATGTCGTTTGACGGGGGTTTTCGCGTCGATTATGAGCTACAGAGGTTGCTTTCTCGGTGCCCCGAGCTCGCTTGTATACCCGACTTCTATTACTTGTTAAAGAAGGGTGATAAAGTTACAGAAGAAGAAGTGGTGAATGCTGTGGGAGAAATTGTGATACACCCAAAGTATACGATCCCATTAATTGGATGCTTTCGTCCGTTAGCTAGGAAAATTTTGGATAGAGCTGTTTCGTTGCTTAGTTTGGTACCTAATTTGAGGTGCAACGATGATGGTGGTGGTGATTTGATGGACGTTGATCCAGAAGATGGTCGGGGAGAAGTTGATGATTTAGATATTGAGGATAGTGTTCATATAATTGATGTTTATTCTAAAAGAGGGAAGGGTTTGAAACTTCAT…
478	XP_016579876.1	cytochrome P450 86B1-like	https://www.uniprot.org/uniprot/?query=XP_016579876.1	F	FALSE	T	NULL	0.499291	1	CA.PGAv.1.6.scaffold1011.1	2	NULL	+	77788926	77791413	1689	ATGCATAACTACGACATTTCCTATCATCTCAACATCATGAATTCACTAATTAGCACCATTAACATGACTCATTCCTCTTCTTCCCCCCCCTCTTCATCATCCTTATTTGCACATTCGACAAGTTTGTTTCTCTTGCCAGAGATACAAATGATGGAAATATTCCTGGCCGTTGTTGTTTTCATTGCTATACATTCTTTAAGGCAAGCCAAAAACCAAGGACTACCAAACTGGCCACTCGTAGGGATGTTGCCTTCTTTGATTTTAGGCCTTCGAAAAGACATGTATGAGTGGATTTCTGATGTTCTATGTAGGATGAATGGGACATTTACATTCCGGGGTCCATGGTTTACCAACCTCAACTGTGTGGTGACATCCGATCCCCGGAATCTTGAGTATCTT…
480	XP_016553612.1	poly(ADP-ribose) glycohydrolase 1	https://www.uniprot.org/uniprot/?query=XP_016553612.1	F	FALSE	T	NULL	0.482411	1	CA.PGAv.1.6.scaffold1011.3	2	NULL	-	78051869	78084450	1227	ATGCCATTTTATGTGTTAGATTCTTGGAATGCAGAAAGGAAGTTCATCTGGTTAAAAAACGTGTTTTTCAGGTATCTGTATGATCATTTTGACGAGAAACTTGAAAATAAATTAAAGTGCATTCTTCACTATTTTGAGAGGATTGGCTCAATGATTCCTGTGGGCTACATCTCCTTCGAGCGAAAAGTTATTGCTCTAGAACATGGTACATTTTCTTTTCCTTATCCAAAGGAAAATTTCTGGAGCCAATCCAGTATTTCTCTTTGCCCTTTTAAGATTTTCAATTCAGGCTTCATTGAAGATCACTCAAGTGAAGCTATTGAAGTGGATTTTGCGAACAAGTATCTTGGAGGTGGTGCTCTCAGTAGGGGCTGTATACAGGAAGAGATACGCTTTATG…
481	XP_016557892.1	potassium transporter 4-like	https://www.uniprot.org/uniprot/?query=XP_016557892.1	F	FALSE	T	NULL	0.0201573	1	CA.PGAv.1.6.scaffold1011.4	2	NULL	+	78366343	78376624	2415	ATGCATCGAGTCGATATTGATAATGAGCGAGACACTATGGAGCAACCGCCTTCCCCTGCTGCAGAACAAACCCTGTTCGAGAGGAGAAAAGGGAGATTGGCTTCCAAGTTTATGCTGGTGAATATTTCCAGTAATCTACTATTGGCTTACCAAAGTCTTGGGGTGGTTTATGGAGATCTGGGCACTTCTCCGCTTTACGTCTATAGGAGCATCTTTGTGGGAAAGTTGCAAAATTATCAGACTTCAGAAGCAATATTTGGTGCATTTTCACTCATCTTCTGGACAATAACGCTCATTCCTTTGCTCAAATATGTATTCGTTGTATTAAGTGCAGATGATAATGGTGAAGGTGGTACATTCGCTCTTTACTCTCTGTTGTGTAGACATGCAAAGTTTAGT…
482	XP_016557893.1	uncharacterized protein YpgQ	https://www.uniprot.org/uniprot/?query=XP_016557893.1	F	FALSE	T	NULL	0.810029	1	CA.PGAv.1.6.scaffold1011.5	2	NULL	-	78537145	78540941	663	ATGGAGATAATCAGCAAGGCAGAGGAATTGGTAGAGAGAAGAATGAGAGGGAACGATGCTTCACATGATGCAGCCCATGCCTTCCGAGTTAGAGACCTTGCCCTTTCACTTGCTCATCAACAAGGCCTTTCTTCTTCTCCCCATTCCATGCTAATTGTGGAACTGGCTGCTCTTCTACATGACATAGGTGACTACAAGTACGTAAGGGATCCCTCTGAGGCAAGGATTGTTGAGGAATTTCTTCAGGGTCAAGGCGTGCAGGATGAGATGAAGATAAAGATATTGGATATAATTAAGGGGATGGGTTTCAAGGAAGAAGTTGGAGAGGTTGCCAACAGGAATTATTCAATAGAGTTTGGGGTGGTGCAAGATGCTGATCGACTTGATGCGATTGGTGCA…
483	XP_016571613.1	glucan endo-1,3-beta-glucosidase 6-like	https://www.uniprot.org/uniprot/?query=XP_016571613.1	F	FALSE	T	NULL	0.60829	1	CA.PGAv.1.6.scaffold1012.1	4	NULL	+	185870442	185872483	987	ATGACCAGATATGCCCTCGATACTTTCAACTTCACAGATATCAAAGTAACAACTCCCCATTTCTTGGACTGCTTAATAAATGTGACCAAACCATCAGAAGGTGATTTTCGGGAAGACATAAAGGAGAAAATGATAGAAATGGTCGATTTCATTGACAAAAATAGTGGCCCTTTCGTTCTCAATATATTCCCAATCCATACCGTTTTTAGATACGGATTTGATTTGGAATTTGCTTTCTTCGATAATAAATCCAAGTTCAAGGTCGTAGATGGCAATAACACCTATAATAATCTCTTCACTTTCGTATATGATACCCTTGTTTCAGCTCTAACAAAGGCAGGTCATGGTAATATGGACATTGTTATTGGACAAATTGGTTGGCCTACAGATGGATACATT…
485	XP_016548811.1	DEAD-box ATP-dependent RNA helicase 10-like	https://www.uniprot.org/uniprot/?query=XP_016548811.1	F	FALSE	F	NULL	0.045224	1	CA.PGAv.1.6.scaffold1012.11	4	NULL	-	186750679	186753844	936	ATGTTTGGTAGTACGTCAATGGTTTTCATCTGTCCATGTGATGCGACTCGTCTTCTTGCGTTGATGCTTCGGAATCTTGGCTTGGGAGCCATACCAATTAGTGTTCAGATGACTCAGGATTATATACATAGAGCGGAAAAAACTGCACTCTTTATGGGATTACACTGGGTATGCTGTTGCTGGGAAGGACTGCACAAGCAGGATGTTTCTGGGGTTGCCATATCATTAGTAAATCAGTATGAGTTGGAGTGGTATATGCAGATGGAAAACTTATTGTCTCTGAGGGATGCTGAAGAAGCGACTCCAAATAGTTCGGATTATGAGGAATGGGGAGCTCCAAAAGCGGACAATTCATTGAAATCCAAAAATAGATCTGGTTGGTTGTCTGGGGACAATGTT…
486	XP_016548761.1	LOW QUALITY PROTEIN: pentatricopeptide repeat-containing protein At3g09040, mitochondrial-like	https://www.uniprot.org/uniprot/?query=XP_016548761.1	F	FALSE	F	NULL	0.442407	1	CA.PGAv.1.6.scaffold1012.12	4	NULL	-	186754527	186757655	3129	ATGCGTCAAAGAGCTTCTCTTAAGCTTTCCCCTTTCACACAACATTGTCCACTTCTCTATCACTCTCGCAATTTCTCAGCCACTGCGCCGGCGACACTGCCCGGAATCGAACCTCCATCAGCTCCAACTACTCTCCTTTACAACAATCTCCTCAAAATATGCTTACAAGAATGCAAAAACCTTCACTCCCGCCACCTGTTCGACGAAATGCCCCAAAGAACTTCACGCTCTATAAAAGCTTGCAAAACCATCCATTTACAGAGCTTGCAACTTGGGTTTGCATCACAAGGACATTTAGGGAATTCCATTGTCGATTTATACGCCAAATGTGGCGACATGGTTTCGGCTGAGAAAGCTTTTTTTAAGCTTGAGAAGAAGGATAGTATGGCTTGGAATTCG…
492	NULL	NULL	NULL	F	FALSE	F	NULL	0.0095509	1	CA.PGAv.1.6.scaffold1012.7	4	NULL	-	186515960	186516376	417	ATGGATAACAACTTCCCATTTTCACCATCACAACCATCTTCCTCTGAGCACAGTTACACCATAGTGATATTCGTTTTCTCAACGTTCGGTTGCATTTTACTTGGCCTAGCTATTCTTGCTTACTGGTGCTACTTGAAGAAAAAGAAGAAGAGCACAATACTAGTGGAAGAAAAAGAATTAAAACACATTGATGATCATCTTAAGATCAAGGAAGAAATTGTTGAAGGACCTCATGGGAAACTTGAAACAATAGTACTCTCTGTGGAAGAAGATTTGCATGAAAAAGATGACATTGTAAGGACAAAGAAAGAGTTAGAAGAAGTTCATCATCATAACTTATTGCATGCCAAGAATAATCCTTCAGAAATTACACCTTCTGCTCTTGAAGCTGGCCATAGA…
493	XP_016569597.1	protein trichome berefringence-like 7	https://www.uniprot.org/uniprot/?query=XP_016569597.1	F	FALSE	F	NULL	0.000702996	1	CA.PGAv.1.6.scaffold1012.8	4	NULL	-	186520112	186522709	1260	ATGGTGAATAAGTTAAAGTTCAGTTCATGTAGCCATATAAGGTCAGATTTGGGTACAGATTTGAACTTTGGTAAAATGAAGCATTGTCACACTTGGGGTTTTCATTCTTTTAATGGGGTTCTTGTGATTGGACCCTTATTGTTGTTGTTTCTTGTGGCAATAGGGTCTGGTTATTTCTATAATATAAATTCTTTGTCAGAGCCAATTGTTCATGAGAATGCAAATGGAACAAATGAGCTTAGTGGTGATTGTAATGTTTTTGTTGGAAATTGGGTGCCTGATGAAAGTTATCCTTTGTATAATGCATCAGAATGTCCTTTTGCTGAACAAGGTTTTAGTTGTTTGGCTAATGGTAGGGAGGATAAAGAGTATCTTAAGTGGAGGTGGAAACCTAGGAAT…
497	XP_016572190.1	ubiquitin-conjugating enzyme E2 7	https://www.uniprot.org/uniprot/?query=XP_016572190.1	F	FALSE	F	NULL	0.625449	1	CA.PGAv.1.6.scaffold1013.10	5	NULL	+	235802675	235809385	513	ATGGCTTCAGCTTCTCCTTCTCAAGGTAGTTTGCTACTTCAGAAACAACTCAAAGATCTTTGTAAAAAACCAGTTGATGGATTTTCAGCTGGTTTGGTTGATGAATGCAACTTATTCGAATGGAGTGTCACCATTATCGGACCCCCGGATACTTTATATGACGGAGGTTTCTTTAATGCTATTATGAGCTTTCCTCAAAATTATCCCAACAGTCCGCCAACTGTTAAATTTACTTCGGAGATGTGGCACCCTAATGTTTACTCTGATGGAAAGGTTTGCATCTCAATTCTTCACCCTCCTGGCGATGATCCAAATGGCTATGAGCTTGCTAGTGAACGTTGGTCTCCCGTCCATACGGTGGAGAGCATAATGTTGAGCATCATATCAATGCTTTCAAGT…
498	XP_016572189.1	uncharacterized protein LOC107870242	https://www.uniprot.org/uniprot/?query=XP_016572189.1	F	FALSE	F	NULL	0.00229692	1	CA.PGAv.1.6.scaffold1013.11	5	NULL	-	235791525	235792454	930	ATGAAGTCTTTAAGCTCAGTGGGACTAGCTTTAAGTGTGGTATTTGGTTGTCTTTTATTAGCACTTATTGCTGAACTCTACTACTTATTATGGTGGAAAAATAGGATTCTCAAAACAAATCTTGAAGATGGTTATACCAATAGCAAAACAAGAGAGTTTTGTTACATGTTTTGTGGCAAATCATCATCAACAACAACTTCAAAATCCCAAGAAATTTGTTCATCTGATGCACAACTAGTCCATGAACCAACACAAATTCAACTTCAAGTTGGTTCAAATGTGGATACAAATAGTGATTTTTGGTTCAAACCCTTTGGTGATGATGAGTTTATGGGGGGTTTTGGACCACCAAGATTTTTGTTTACTATCAAAGAGGAAACTAAAGAGGATCTGGAGTCT…
499	XP_016572188.1	geranylgeranyl transferase type-1 subunit beta	https://www.uniprot.org/uniprot/?query=XP_016572188.1	F	FALSE	F	NULL	0.0109595	1	CA.PGAv.1.6.scaffold1013.12	5	NULL	+	235781557	235786938	1089	ATGGCAGAAGACGACGATGCATTTTCCGATCTAGATTCCGGCGATTCAATTCCTTTATTCTTCGATAAAAATCGCCATATTTGCTATTTAGAGATGATGCTTGAGCTATTACCTTCACCTTATCAATCACAAGAGATCAATCGACTTACTCTCGCTTACTTCGCTATATGCAGTCTCGATATCCTTCGCTCTCTCGATCGCGTTGACAAAGAAGGGGTGATCAATTGGGTTTTATCACTGCAAGCTCATCCACAAGACGAAGCTGAACTGAGCAATGGACAATTTTATGGATTCCATGGTTCTAGAAGTTCTCAGTTTCGACAAAATGACCATGGGGATGCAATTCCCAATGGTAGTCACTTGGCGAGTACTTACTGCGCCTTATCAATTTTGAAGACT…
500	XP_016574549.1	dof zinc finger protein DOF3.6	https://www.uniprot.org/uniprot/?query=XP_016574549.1	T	FALSE	T	NULL	0.480402	1	CA.PGAv.1.6.scaffold1013.13	5	NULL	-	235774185	235774886	702	ATGACAGAAAGAGCCAGGCTAGCAAAGATACCACAGCCGGAGAATGCCTTGAAATGTCCACGTTGTGCATCCACGAACACAAAGTTTTGCTACTACAACAACTACAACCTTTCTCAACCGCGCCACTTCTGCAAGACTTGCCGGAGGTACTGGACTAGAGGTGGCGCGCTGAGGAATGTCCCGGTTGGAGGTGGTTGTAGGAGGAACAACAAGAGAAGTAGCAAAAGAAGTAGATCAACAAAATCACCAAATAGAAGTGATCAAAGATCAAGAAATAATGTTCCAACTATTAGTACTAGTACTATTACTTTCCCTAGCCATTTGCCTCTTCCTAATACTAGTACACATTTATCATTCTTGAATACACCTTTTCATAATTTAAATGACTTCAATTCTACA…
507	XP_016574797.1	zinc finger protein ZAT11-like	https://www.uniprot.org/uniprot/?query=XP_016574797.1	T	FALSE	T	NULL	1.18503e-07	0.00261749	CA.PGAv.1.6.scaffold1013.2	5	NULL	+	235939998	235940601	516	ATGGTGGTTCTACCAATGAAAAGAGAAAGAGAAAGTCATGGATTTGACATAACAACCATGGCAAATTACTTGATGTTATTTTCACATCAACAAAATCATTTTGACACGAGCATGACCAACTCTCCTGTTTTCGAGTGCAAGACATGCAATAGACAATTTTCTTCGTTTCAAGCACTTGGCGGTCATCGAGCAAGTCATAAGAAGCCAAGATTAATGGGAGAATTGAATTTCCAAATGCCAATTTCTCCACCTAAACCAAAAATACATGAATGTTCAATTTGTGGACTTGAATTTCCTATAGGACAAGCTTTAGGTGGACATATGAGAAGACATAGAGGTATGTTGAATGAAAATAATAGTAGTAATAATATTCATCAAGTTCCTCATCATGTTGTGAAG…
511	XP_016572186.1	DNA/RNA-binding protein KIN17-like	https://www.uniprot.org/uniprot/?query=XP_016572186.1	F	FALSE	T	NULL	0.615558	1	CA.PGAv.1.6.scaffold1013.23	5	NULL	-	235638535	235639722	1188	ATGGGGAAAGACGATATATTGACCCCGACAATGACCAACCGAATACTAGCAACGGGTCTGGAGAAGCTACGATGGTACTGCGATACGTGCCAGATGGAATCTCAAGATGAAAATGGATTCAAGTGCTACTGCATGAGTGAGTCCTATCAACGTCAAATGGAAATATCTGATGAGGACTCTGATTGCATTGATAGTGACTGTTCTGAGGAATTTGAGAGGTTATTCCTTAAGTATATGAGGCGTAATTATCGCTTTAGTCGTGTTTCTGCCGCTGTTGTGTACGAAGAGTATAGCGCTGATGATCGTCACCATGTCTTTATAAGTTCCACTCAATGGGCAACATTAACTGAGTTTGTGAAGTACTTGGGTGAAACAGGAAAGTGTAAAGTTGAACGGACC…
512	XP_016572183.1	very-long-chain enoyl-CoA reductase isoform X1	https://www.uniprot.org/uniprot/?query=XP_016572183.1	F	FALSE	T	NULL	0.754272	1	CA.PGAv.1.6.scaffold1013.24	5	NULL	-	235627210	235634704	933	ATGAAGGTGTTAGTGGTTACCCGTAGTGGTAAAGAACTCATCAAGGGTGGACTTCAACTTAACGATTCTGCTACAGTTGCTGATCTGCAGGAGGCAATTCATAAACGAACCAGAAAATACTATCCTTCTAGACAACGACTCACTCTGCCTGTCCAACCTGGCTCAAAAGAGAGGCCAACTGTTCTTCACTACCAGAAGAGCCTCAGTGAGTATACTAAGGGGAGCACAAGCGAGTTAACGGTAGTTTTCAAGGATCTGGGTCCACAAGTCAAGTATAGTACACTTTTCTTCTTTGAGTATCTGGGGCCTTTGCTACTCTATCCTATCTTTTACTACTTCCCAGTCTACAAGTATTTTGGCTACAAAGAAGAGCGTGTTATCCACCCTGTTCAGACTTAT…
513	XP_016572182.1	actin-58	https://www.uniprot.org/uniprot/?query=XP_016572182.1	F	FALSE	F	NULL	0.160364	1	CA.PGAv.1.6.scaffold1013.25	5	NULL	-	235619964	235622057	1134	ATGGCAGAAGGTGAGGATATTCAACCACTGGTCTGTGACAATGGAACCGGAATGGTCAAGGCTGGGTTTGCGGGAGATGATGCTCCACGAGCTGTATTCCCTAGTATTGTTGGTCGCCCTCGTCATACTGGTGTGATGGTTGGTATGGGTCAAAAGGATGCCTATGTAGGAGATGAAGCTCAATCAAAGCGAGGCATCTTAACGTTGAAGTACCCCATTGAGCATGGTATTGTCAGCAACTGGGATGATATGGAGAAGATATGGCATCATACTTTCTATAACGAGCTTCGTGTTGCCCCAGAGGAGCATCCCGTCCTCCTAACTGAAGCACCGCTTAATCCTAAAGCTAATCGCGAAAGAATGACACAGATCATGTTTGAGACCTTTAATACTCCGGCT…
514	XP_016572181.1	dolichyl-phosphate beta-glucosyltransferase	https://www.uniprot.org/uniprot/?query=XP_016572181.1	F	FALSE	T	NULL	0.115487	1	CA.PGAv.1.6.scaffold1013.26	5	NULL	+	235610688	235618043	1008	ATGGGAACAATTTGGGCGATTTTGGAATTACTATTAATCTCAGCTATTGTTGTCGGAGTTGGATTAGTTGCTGCCATTATATTCGAAACTTTCAGAAGAAGATTCAATCATTCTCATGTGGAAGCTCCTCCAGTCTTTGAAGATCCGAGTTCATTTAAGCAGGTTCCTTGTCCTCATATATTTGATCCTGCTGAGAAGTACATATCCTTAGTCATACCTGCATACAATGAAGAGCACAGGCTACCTGGAGCCCTTGAAGAAACTTTAAATTATCTTCAAAGGCGTGCGGCCAATGAAAGCTCATTTACATATGAGGTAATTATTGTTGATGACGGGAGTGCTGATGGAACAAAAAAAGTTGCTTTTGAATTTGTGAAGAGATACTCTGTAGACAACGTA…
515	XP_016572179.1	glucan endo-1,3-beta-glucosidase-like	https://www.uniprot.org/uniprot/?query=XP_016572179.1	F	FALSE	T	NULL	0.59264	1	CA.PGAv.1.6.scaffold1013.27	5	NULL	+	235531212	235532309	1098	ATGGAGGTGTCTAATAATAAGAAAATAACATCTCCACTATATGCTTTCTTGTTTATTTCTTCTATTTTTATTCAATGCCTTCCTTATGTTTCATCTATAGGTGTTAACTATGGCACCCTTGGCAACAACTTACCTCCACCATCACAAGTTGCTCAATTCCTCAAGGACAAAACTATAATCGATAAAATCAAAATTTTTGACTTGAATCCAGACATCCTACGCGCTTTCGCTAACACAGGAATCTCAGTTACTGTCACTGTCCCAAACGGTGAAATTCCAAAATTGTTGGACATAGGTTATGCTAAGAGTTATGTTGATGCAAACATCAAGCCATTTTATCCACAAACAAAAATTGATGTCATAGCAGTTGGTAATGAAATCCTTCATTGGGAAACACCA…
516	XP_016574545.1	major pollen allergen Ole e 10-like	https://www.uniprot.org/uniprot/?query=XP_016574545.1	F	FALSE	T	NULL	0.367189	1	CA.PGAv.1.6.scaffold1013.28	5	NULL	+	235263193	235263576	384	ATGGAGTTGTCTAATAAGAAAATAACATCTCCATTCTTTTCTTTCTTGTTTATTTCTTCTCTTCTTATACAATGTTTTCCGTATGTTTCATCACAGGGGGACAAAAAATTTTGCGTACCCAAACCAGAGGCTAAAGATGAAAAATTGCAGGCCTGTATAAAATGGGTTTGCAAAGAGGGGGGTGTGGATTGTGGCCCAATTAATGCTGGAGGTGCATGTTTTCAGCCCAATACTGTTAGGTCTCGTGCAGCCTGGGCTATGAATGCTTACTTTCAAATGAAGGGTAAAGCTGACGCTATGTGTGGTTTTTCGGGCGCTGGTGTCGTCTCCTCCACTGATCCAAGTAAGTATTTAGCATTTTTTGGTCAGTGTAAAGAATTTTGA
517	XP_016574542.1	DNA replication complex GINS protein PSF2 isoform X1	https://www.uniprot.org/uniprot/?query=XP_016574542.1	F	FALSE	F	NULL	0.0850964	1	CA.PGAv.1.6.scaffold1013.29	5	NULL	+	235236326	235241205	633	ATGGCGAATCAATCTGATAATTCTATCGCATTTTCAGCAGAGGAGTTGGAGTTTTTAGCGGAAGATGAAATAGTTGAAATTGTGCCAAACATGAGAATGGAACCGCTAAATCTTATATCTGGAGATTTTGGACCTTTCCGTCCACAAATAGCTGCTCAGGTGCCTCTCTGGTTAGCTGTGGCTTTGAAGAAAAGAGGGAAATGCACTATCAGACCGCCTGAATGGATGTCCGTTGAAAAGTTAACCCAAGTTCTGGAGGCTGAAAGAGATTCCGAGAAGTTCCAATTGTTACCATTTCATTATGTTGAAATCTCAAGGCTTCTTTTTGATCATGCCCGTGAGGATATTCCTGACATCTATATGGTGAGATCTCTTATTGAAGATATTAAGGATGTGCGA…
518	XP_016553801.1	2-oxoglutarate dehydrogenase, mitochondrial-like	https://www.uniprot.org/uniprot/?query=XP_016553801.1	F	FALSE	T	NULL	0.821434	1	CA.PGAv.1.6.scaffold1013.3	5	NULL	+	235900811	235905698	3054	ATGGCGTGGTTTAGAGCTGGCTCAAGTGTGGCAAAGCTTGCTATTAGAAGGGCTCTGTCTCAGGGTGGGTCTTACGTCCCAAGAACTCGCATACTTCCATCACATGGTCGATGTTTTCATACCACAGTTGTCAGGCCAAAGGCACAAGCTGCTCCTGTCCCAAGGCCAGTGCCCCTTTCCAAGTTGACTGACAGCTTCTTAGATGGGACGAGTAGTGTCTACCTTGAGGAGCTCCAGCGAGCATGGGAACAAGATCCAAACTGTGTTGATGAGTCATGGGATAACTTCTTCAGGAATTTCGTTGGACAAGCTGCCACGTCGCCTGGAATTTCAGGCCAGACAATTCAAGAGAGTATGCGTCTTCTGTTGCTCGTGAGAGCTTATCAGGTTAATGGTCAT…
519	XP_016572178.1	protein INVOLVED IN DE NOVO 2-like	https://www.uniprot.org/uniprot/?query=XP_016572178.1	F	FALSE	T	NULL	0.0152811	1	CA.PGAv.1.6.scaffold1013.30	5	NULL	-	235166108	235171599	3555	ATGGAGCGTTGTTCGGGAGAAGATGCTGATATAACTGAATTGGAGATTGATGACTATAAAGAAAAAGCTTATGTAGAGCTGAAGTGTGGAAATCCATCGTTTAAGATATCAGACGTGGCTTACACTTGTCCCTATTGTCCTGATAAAAGCGGCCGTCACCTTTTCTACGAAGATCTCTGGCAGCATGCAAGTGGAATAGGAAAGTCTAACATGCGAACTGCAAGAGATAGGGCGAACCATCTTGCGTTGGCCAAGTACTTGGAAACCGAAGTAGCGGGTGCAGTTGGTCCATCAAAATCTAATAAAAAGTTGAAGACAGGAAACTCTTTTCGAATATCAGACGCTGCTTTTGCTTGCCCGTATTGTCCGGAGACAACGAAAAGAGATTTTTCTTACAAG…
520	XP_016572177.1	putative pentatricopeptide repeat-containing protein At2g02150	https://www.uniprot.org/uniprot/?query=XP_016572177.1	F	FALSE	T	NULL	0.78472	1	CA.PGAv.1.6.scaffold1013.31	5	NULL	-	235152223	235154487	2265	ATGGAGTCAATTAGCGAAGCAATTTTCTTCTATGTTCTACAAGCCATGTTAATTTTTGCTCGTGGCCAATTTTATCGTACCATATCCAACAAATCTTCTTTATTCAGATACTTATTTTCCACCACCACAACAAATAACAGTAATAGTTTTGATTCTTTCAATTTAAACGAGGCTGAGGAGGTGTATTTCAATCCTAATTTGATTAAAAAAATAATCATACAGGAAGAGGAAGAGAAATGGGAAGGTCATTTTAGGATTTTTAGACACATTGATTCTGATGTATCATCATTTGTTAACAAAATCTTGCTAGCATTGAGAAATGAACCGAGGTTAGTGTTCAAGTTTTTCAAATGGGCTTCGGTGAAAAAGAGTTTAACTATTGAGGATTATTGTATAGTA…
521	XP_016572176.1	telomere repeat-binding protein 4	https://www.uniprot.org/uniprot/?query=XP_016572176.1	F	FALSE	F	NULL	0.306645	1	CA.PGAv.1.6.scaffold1013.32	5	NULL	-	235133965	235137667	2055	ATGGTGTATAAGAAGAAGCTAGATTTTGGTTTCAATGGCTTTCAAGTTCCAGTTATACCTAAAGCTCCTAGATCAGTTAGAAGGAGACGCTCCTGTAAAAAATTTGATGACGGTCAAATTTGTGCATTTGAATTATTGGCGGCTGTTGCTGGCAAGCTTTTACTGGAGAGCGAAAGCTCTGCTTCCAGTAATGCAGCAGAAGGGAAAAATGAAATGGCTGATTGCAAGGATGGTATTAAAAGCGGGATAGTGGAAGAAGGTAAAGCTGTGAAATCAGAGTGCCTCGACCAGGGAAGTTGTGTTGAAAGCGCTTATATACCAGAAACTGCATCCGAGGAGCAGAATTTGAAACATGGTTTCGATAAACCTTATCATGCAGAAAATAATTATTTCTTGGAG…
523	XP_016572174.1	uncharacterized protein LOC107870231 isoform X1	https://www.uniprot.org/uniprot/?query=XP_016572174.1	F	FALSE	T	NULL	0.00397033	1	CA.PGAv.1.6.scaffold1013.34	5	NULL	-	235100335	235103434	990	ATGCTACATCCGCCACTGGTGACCAGGAGGTCACGGGTTCAAGACGTGAAAACAACCTCTCGCAGAAATGTGGGGGCAGGGGATTTTTGGTTGCCAGTAGGAGGCATAAAGAAGGAAGAAATGGAGATAGCACCAGTGATCACAATAATGCTTGTGGGATTATCTGCTTCTGGAAAAAGTTCACTTGTTAATTACATGTATAGTGTTCTTGGTAGATCTGGTCTCATCCCTTTTGCTCAAACATCAAGTGGGAATTCACACTATACAACTATGTTCTTGGAAGAACACAATGTGTTGAGATCAATGAGAAGTGGATTTTGTGTGTATGACACAAGGGGATTAGATACTAATGATATGATTGAAGGATTAGATGAAGTTTCTACATGGATGACACATGGC…
524	XP_016572171.1	GATA transcription factor 15-like	https://www.uniprot.org/uniprot/?query=XP_016572171.1	T	FALSE	T	NULL	0.00372436	1	CA.PGAv.1.6.scaffold1013.35	5	NULL	-	235089159	235093207	615	ATGGTGGATCTAAGTGATAAAGGTTTAGTATCTGATGAAATGAGTAGTGAAACAACTTCTCCCGTAAAGAGTTCACCGGAAACCAGCCAGAGTAACGTAAAGACTTGTGTTGATTGTGGTACCTCAAAAACACCTCTTTGGCGAGGTGGACCTACTGGTCCCAAGTCGCTATGCAACGCATGTGGCATCAAAAGCCGGAAAAAGAGGAGAGCCCTTCTGGGGTTAGACAAAGAAGACAAGAAACCAAAGAAATCAGTGTCATCCGGACATAAAAACATCGGTGGACTACAACATCCGAATCAAAGTTGTAACAGCAGCAACAGCACCAGCGGTGAAGAGGATAGCGGAAGCACTAGTTTCGTGAAGAACATAGTCTCTTCTTCGTTGAAAAAGAAACTA…
525	XP_016572173.1	GATA transcription factor 15-like	https://www.uniprot.org/uniprot/?query=XP_016572173.1	T	FALSE	T	NULL	0.29591	1	CA.PGAv.1.6.scaffold1013.36	5	NULL	-	235083833	235085926	609	ATGGTGGATCCAAGTGACAAAGTTTTAGTATCTGATGAAATGAGTAGTGAAACAACTTCGCCCGTAAAGAGTTCACCGGAAACCAGCCAGAGTAACGTAAAGACTTGTGTTGATTGTGGTACCTCGAAAACACCTCTTTGGAGAGGTGGACCTGCTGGTCCTAAGTCGCTATGCAACGCATGTGGGATCAAAAGCCGGAAAAAGAGGAGAGCGCTTCTGGGGTTAGACAAAGAAGACAAGAAATCAAAGAAATCAGTGTCATCTGGACATAAAAGCGTTGGACTACAACACCAATCGAACCAAACTAGTGACGGTAGCAGCAGCAGTGAAGATAGCGGAAGCAATAATTTCGTGAAGAACATTGTTTCTTCTTCATTGAAAAAGAAACTATTGCCTTTT…
526	XP_016572169.1	two-component response regulator ARR1-like isoform X2	https://www.uniprot.org/uniprot/?query=XP_016572169.1	T	FALSE	T	NULL	0.0339312	1	CA.PGAv.1.6.scaffold1013.37	5	NULL	+	235076591	235082304	1992	ATGAATCTTGTTGCTAGTTCTAGTGTTTCTTGGAAATCTAATAGTAATAATAGTGATAGAGTTGAAAAAAATGAGTTTCCAGCAGGTTTAAGAGTACTTGTTGTTGATGATGATCCTACTTGTTTAAGGATCTTGGAGAAGATGCTTAGGAATTGTCATTATGAAGTCACCAAGTCCAATCGAGCGGAGATTGCCTTGTCAATGCTCCGCGAGAACAGAAATGGTTTTGACATTGTTATTAGTGATGTCCACATGCCGGACATGGATGGTTTCAAACTTCTTGAGCATGTTGGTTTGGAAATGGACCTGCCTGTTATAATGATGTCTGCGGATGACAGTAAGGATGTCGTTATGAAAGGTGTTACTCATGGTGCATGTGATTATCTGATCAAACCGGTG…
528	XP_016572202.1	elongator complex protein 1 isoform X1	https://www.uniprot.org/uniprot/?query=XP_016572202.1	F	TRUE	F	NULL	0.0409638	1	CA.PGAv.1.6.scaffold1013.4	5	NULL	+	235885005	235893007	3951	ATGAAGAATCTGAAGATATTGAAAGAAGAGTTGGTAAACCTTAGTTTAAATTCGGAAGATGAAATTATTAGCTTCGCAGCATTTGATTTGGAGCGAAATCGGGTCTTCTTAGCTTCATCTTCAAATTTCATTTACAATTTACTCCTTCCATCTTCATCTAATAATGCAGGAGCTTGGAATTCCATATCAGATAACCTTATTGATTTAGAGCCTGGGGATTTCATTACTTCCATGGATTATTTAATGGAAAAAGAAGCATTGATTATTGGGACTTCGTATGGTCTTCTATTGCTATACACTGCAGATGATAATATGACACAAATTGTTGGCCGGTTGGAGGGTGGAGTAAAGTGTATCTCACCTAGTCCAGATGGAGATCTTCTTGGTGTAATTACTGGT…
529	XP_016572201.1	ACT domain-containing protein ACR9	https://www.uniprot.org/uniprot/?query=XP_016572201.1	F	FALSE	T	NULL	0.916964	1	CA.PGAv.1.6.scaffold1013.5	5	NULL	+	235877874	235883033	1260	ATGGGAATTGCATGGGACGACGTCGTATTGATTGAACATTCGGGTAAACCCGGTGACCCGACTGCTATAACGGTGAATTGCCCCGATAAAGCTGGACTTGGATGTGATTTATGTCGAATTGTTCTTGAATTTGGACTCTATGTTACTCGTGCAGATTTTGCCACCGATGGGAAATGGTGTTACATAGTACTATGGGTTGTGCCGCGTCCAAGCTCGCTAAAGGTTGATTGGGGAAGCTTGAAAAATAGGCTTATGTTTACATGTCCCTCATGCATGATTTCATTTTACCTAAACCAACAATCCACTGCTTCCGCACCACCTCCAGTTTACTTATTGAAGGTGTTTTGCCTAGACAGGAAAGGGTTGCTACATGATGTTACTAAGATCCTTTGCGAGCTT…
531	XP_016572196.1	methionine--tRNA ligase, chloroplastic/mitochondrial isoform X1	https://www.uniprot.org/uniprot/?query=XP_016572196.1	F	FALSE	T	NULL	0.405599	1	CA.PGAv.1.6.scaffold1013.7	5	NULL	-	235848141	235860907	1827	ATGGGTTGTAGAGTTCAACATTCAATTCAGAGTAGTTTTTGGTTGTTATCATCAACCTCTTTACGAAATTCTTTATACCCAAGAAAGTCTTTTTTCAAGAATCGAATTAGTTTTGGCAAAACTTCAAGAACTGCCCTTTACTGCACTTGCAGTAGTAGTAGTAGTAATAGTAGTGGTAATAAAGGTAGTTTTTTGCCAAATGGGGTTGGAGGGGTTGATGATTTTGTACTTACAACTCCACTTTATTATGTTAATGCTCCTCCTCATATGGGTAGTGCTTATACAACCATTGCTGCTGATGCTATTGCTCGTTTTCAGAGGCTACTTGAGAAGCAAGTTATATTCATCACTGGCACAGATGAACACGGAGAGAAGATTGCTACTGCAGCTGCAGCTAAT…
532	XP_016572200.1	UDP-glucuronic acid decarboxylase 6-like	https://www.uniprot.org/uniprot/?query=XP_016572200.1	F	FALSE	T	NULL	0.0198202	1	CA.PGAv.1.6.scaffold1013.8	5	NULL	+	235843167	235847277	1032	ATGGCTTCCAATGGGAACAGTCATGTATCCACAAAACCACCACCAGAGCCTTCACCATTGCGAAAGGCAAAATTCTTCCAGGCTAACATGAGGATTCTGGTGACTGGTGGTGCTGGATTTATAGGCTCTCACCTTGTTGACAAACTAATGCAAAATGAGAAGAATGAGGTGATTGTTGTCGATAATTACTTCACTGGATCAAAGGATAATCTAAAGCAATGGATCGGTCATCCACGATTTGAGCTAATTCGCCATGATGTTACTGAACCATTGTTGATTGAAGTCGACCAAATTTATCACCTCGCTTGCCCTGCTTCTCCGATTTTCTACAAGTATAATCCTGTTAAGACGATTAAGACAAATGTGATCGGAACCCTGAACATGTTGGGACTTGCCAAG…
533	XP_016572195.1	phosphatidylinositol/phosphatidylcholine transfer protein SFH12-like	https://www.uniprot.org/uniprot/?query=XP_016572195.1	F	FALSE	T	NULL	0.335754	1	CA.PGAv.1.6.scaffold1013.9	5	NULL	+	235830804	235835843	1500	ATGGGTGACTTGCCATGTCCACCATATCCTAACCGAAGATTGGAGGCGCGGATAATTAGCAAGGAAAAGCTACCAAAGATTTGTTTAGTTGCTTCTGCTACAAAGCACTTCTCAGCCAAGACTTTGACATGTATAACTAAAGTGAAACAGAGTGTACAGACTAGTGGAGCTGCTGGTGATATTGTCATATTTTTGGCTACCACTGCTGTTCTAGAGGTTGTAAGAAGGCTGAGCAAAGCTAGATGTCCTTTTATTTGGCAAGGTTTGCAGGCGCTGCAAGTTTTATGTTATCCACCATTTAAATGGATCCAAAATTGGGCTCCTTTGAAGCCACTGGTCAGACAATTGCAGAAATTGTCTAGGCCAATGCTATTGCTGTCAGTTGCAACAGTCTTCTCC…
534	XP_016560129.1	arogenate dehydratase/prephenate dehydratase 1, chloroplastic	https://www.uniprot.org/uniprot/?query=XP_016560129.1	F	FALSE	T	NULL	0.273972	1	CA.PGAv.1.6.scaffold1014.1	2	NULL	+	148184435	148192731	1221	ATGGCTTTGAAACCTGTGCCAATTTGGACCTGTTGTACCAATCAGCAGCATTGTTGTGTTTATCCTCAATCTTGGAAATTGGGTTTTTCACATGATGGGTATAGGGGTTCTGGATCAAGATTCTTGAATTTCAAGGCAAATAAGAAATGGGAATGTTTGGTTTTGTTATCTGAGACTGAGAGAGCTGTTACTCCTGTGGAAGATGAGGAGCCATTGGCACCACCTGAGGCTGCTTCTCCTGGTATTGTTGAAGAGAATCAGATCATCCACTCCAAAAGATTTCACAGGGATTTACAATCTTTACCAAAACCCTTATCTGCGACAGATCTTTCTTGTGGCAATCGTGATGGTTCAAAGGTGCGGGTTGCTTATCAGGGAATTCCAGGTGCATATAGTGAG…
535	XP_016560141.1	uncharacterized protein LOC107859601	https://www.uniprot.org/uniprot/?query=XP_016560141.1	F	FALSE	F	NULL	0.181285	1	CA.PGAv.1.6.scaffold1014.10	2	NULL	-	148418578	148423591	831	ATGTTAGGGCTTCAGAATCCACGAGCCATTAACAGCTGCCAATCATTTCTGGATACTAGTGTTCTGCATGAAGCCATTCCTTGCAAGAGTAAAAATGTCAATCCTTTGATTAGTAATCTTAGTTCTGCTGCCCTGGTGAGTTCTCCTGCCAAGGGAGTCAGCAGTTGTTCTTTTTCTTGGAATTGGACTAGTCAACTGAAAACTTATAAGCTCTGTCAGCATGCCGCTTCATATAGATTGCTGTGCCGGTCGCAAGATGCTACTTCTCCTGAAAATGAGTATCGTTCCTCCCGAAATATAGCTATCAGCCTGTTCAGGCGATACAAGAATTTTGTTGAGCGTGGAGGAGGTGACAACTTAAAAGAGTTCATCAGTGCTGGTGTAAATGCATATGCCTTG…
536	XP_016560142.1	deoxyhypusine synthase	https://www.uniprot.org/uniprot/?query=XP_016560142.1	F	FALSE	T	NULL	0.760762	1	CA.PGAv.1.6.scaffold1014.11	2	NULL	-	148432043	148440773	1134	ATGAAGGACAACAAAATGGATTCAGTAAGATCGGTAGTATTCAAAGAATCAGAAAATCTAGAAGGTTCTTCCATTATAATCGAGGGATACGACTTCAATAATGGCGTTAATTATCCTCAGCTTTTCAAGTCCATGCTTTCCACTGGTTTCCAAGCTTCTAATCTTGGTGACGCTATTCAAATTGTTAATCAAATGCTAGATTGGAGGCTTTCACATGAGGTTCCTACTGAGGATTGCAGTGAAGAAGAAAGTGATGCTGCATACAGAGAGTCTGTTACGTGCAAAGTCTTTTTGGGGTTCACATCAAACCTTGTTTCTTCTGGTGTCAGAGATACCATCCGTTACCTTGTTCAGCACCGTATGGTTGATGTTGTGGTTACCACAGCTGGTGGTATTGAG…
537	XP_016560144.1	aminomethyltransferase, mitochondrial	https://www.uniprot.org/uniprot/?query=XP_016560144.1	F	FALSE	F	NULL	0.8193	1	CA.PGAv.1.6.scaffold1014.12	2	NULL	-	148442360	148445034	1221	ATGAGGGGAGGATTGTGGCAACTTGGACAATCGATCACCAGACGTCTGGCTCAGGCTGATAAGAAAACTATTGGTCGCAGATGCTTCGCATCAGAGGCTGATCTCAAGAAGACTGTTCTGTATGACTTCCATGTTGTCAATGGGGGCAAAATGGTGCCTTTTGCTGGCTGGAGCATGCCTATCCAGTATAAGGACTCAATTATGGACTCTACAATAAATTGTAGGGAGAATGGTAGCCTCTTTGATGTTTCTCATATGTGTGGCCTAAGCCTCAAGGGGAAAGATACTATCCCTTTCCTGGAACAGCTTGTTATTGCTGATGTTGCTGCGCTCGCTCCTGGAACTGGTACTCTCACAGTCTTCACAAATGAGAAGGGAGGTGCAATTGATGATTCAGTG…
538	XP_016560145.1	peroxisomal membrane protein PMP22-like	https://www.uniprot.org/uniprot/?query=XP_016560145.1	F	FALSE	F	NULL	0.339353	1	CA.PGAv.1.6.scaffold1014.13	2	NULL	+	148469259	148473704	558	ATGGGATCAGTAGCCAAAAAGGGTCTGCAACAGTACTTGTTATACCTTCAGAAACACCCTTTACCAACAAAGGCAATAACAGCAGGAGTGTTGTCAGCGATCAGTGATATAGTGGCTCAGAAGATCACTGGCATTCAGAAACTTCAAGTTAGACGCCTTCTTCTCAAAGTGCTTTTTGGCGTTGCCTATCTTGGACCATTTGGGCATTTTCTTCACTTATTATTGGACAAACTTTTCAAGGGGAAGAGAGACAAGAGTACAGTTGCCAAAAAGGTGTTGCTGGAACAAGTTACTTCGTCACCCTGGAATAACTTGCTTTTCATGATTTACTATGGATTAGTCGTTGAAAGAAGACCCTGGATCCAGGTGAAATCTAATATCAAGAGGGAATATCCAAAA…
539	XP_016562096.1	probable F-box protein At4g22030	https://www.uniprot.org/uniprot/?query=XP_016562096.1	F	FALSE	T	NULL	0.824969	1	CA.PGAv.1.6.scaffold1014.14	2	NULL	+	148476024	148477277	1254	ATGGCAATCGTTTTGCGGTCTTCAAATTTCTTGAGTTCATTTAATTGTATTCCCTCAATATCATGTAGAAGGGGGTTGATTAGAGCGAATATCAATATTCGAAACAATCAGACGTATAAAATCTCTCTTCCCAGGCTTCAAAGAAAAGCCAGATTGGTGCAAGAAGAGGAGTTGATTAGTGTGTTGTCAACTAGCAGTAGTTCAATTGAGAAACAACTTAGTCCATCAAGAAGAAGTGATCCTCTAGTGATCGAGAAGCTATACGCGATCAAGGAGGCAATTGCTGATAGAGTGGAGATGCATAGAAATATTGGGGAACAGAGGAGCCAATGGAACAGTATGCTCTTGACATCGATTAATGGGATTACACTTGCTGCTGCTATATTAACTGGACTTGCA…
543	XP_016562099.1	MYB Transcription Factor; putative two-component response regulator ARR19	https://www.uniprot.org/uniprot/?query=XP_016562099.1	T	FALSE	F	NULL	0.854389	1	CA.PGAv.1.6.scaffold1014.18	2	NULL	-	148516264	148518844	759	ATGATGAAGGAAAATTCTTCCAAAAATTCTCCTTGTAATTTATCCATGAGACTTGGTCACGTGGAGCAGCCAATATTAGAAAATAGCAATAAATCATCATCAGGGGTAAGACCATATGTTAGATCGAAAATGCCAAGACTCCGATGGACGCAAGATCTTCATCGCAACTTTGTGCATGCTGTTGAGCGACTTGGTGGAGAAGATCGAGCAACTCCAAAGATGGTGCTACAGCTGATGGATGTGAAGGGACTCACCATATCTCACGTTAAGAGTCACCTTCAGATGTACAGAAGCATGAAACATGAACAGATGATGCAAGCTGAAGCAGAAGCTGCAAATGGGATTAAGAGGAATAGGATGGATGGTCCAGATCAACTGAATTATCTTAATTACTATGAT…
544	XP_016562100.1	uncharacterized protein LOC107861265	https://www.uniprot.org/uniprot/?query=XP_016562100.1	F	FALSE	T	NULL	0.21609	1	CA.PGAv.1.6.scaffold1014.19	2	NULL	+	148541931	148544978	636	ATGATCCAAGTATTGTTCAGTGTAATATTCGCCGAAATGGCGTTAATTGTGCTCTTCATATTCAAGACGCCATTGAGAAAGCTTGTAATAATGGGGCTAGACCGTGTTAAGAGAGGGCGCGGTCCAATCGTCGTGAAAACTACGGGCTCTACCATCTTCGTCGTGATGTTGTCGACCATCTACAGTGTGGTTTCCATCCGGAAAAGGTGGATCGATGAAGATGGCAATGTTACTCCTACTGATCAGATTCTTATGGCTCAACATCTTCTACTAGCTTCTCTCATGGGTTTTTCCCTGTTCCTTGGTCTGATGATTGACAGACTACACCACTATATAAGAGAACTTGGTATGAGGAGAAAGAGCATGGAAGCAGTGAATAAGCAAAATAGAGGTTTCGAG…
545	XP_016560131.1	putative lactoylglutathione lyase	https://www.uniprot.org/uniprot/?query=XP_016560131.1	F	FALSE	F	NULL	0.689885	1	CA.PGAv.1.6.scaffold1014.2	2	NULL	-	148194461	148197926	882	ATGGCGGAAGGTAGTGCACCAGCAGTCCCAAGTAGTGAGGTGTTGGAGTGGCCAAAGAAAGATAAGCGCAGGTTCTTGCATGCTGTATATCGTGTTGGTGACCTTGAACGTACCATCAAGTTTTACACAGAATGTTTTGGGATGAAAGTGTTGAGGAAGAGAGATGTTCCTGAGGAGAAGTACTCTAATGCTTTTCTTGGTTTTGGACCCGAAGAGTCTCACTTTGTTGTGGAGTTGACATATAATTACGGAGTTGATAAGTATGACATTGGAACCGGCTTTGGGCATTTTGCTATTGCCACACCAGATGTTTACAAACTGGTTGAGAAAATAAAGGCTAAGGGTGGAACTGTCACAAGGGAGCCTGGTCCCGTCAAGGGTGGATCTACTGTTATTGCT…
548	XP_016560149.1	aspartic proteinase-like isoform X3	https://www.uniprot.org/uniprot/?query=XP_016560149.1	F	FALSE	T	NULL	0.468382	1	CA.PGAv.1.6.scaffold1014.22	2	NULL	-	148553455	148555724	990	TTCCTTTTATCGCTGTTATTTTCTTTGGCCTTCTCCACATCAAATGATGGCTTGGTTAGAATTGGTTTGAAAAAGATCAAACTTGATCAGAACAACAGACTTGCTGCTCGCCTCGAAGCCAAGGAAGGGGAGGCGTTGAGGGCCTCTATTAGGAAGTACAACTTCCGTGGTAATCTTGGGGCGTCCGAGGATACTGACATTGTAGCACTGAAGAACTATATGGATGCTCAGTACTTTGGAGAAATTGGTGTAGGCACTCCCCCTCAGAAATTCACTGTGATCTTCGATACTGGTAGCTCTAATTTGTGGGTGCCTTCATCAAAGTGCTACTTCTCAGTCCCCTGCTTTTTCCACAAAAAGTATAAGTCAAGCCAATCAAGTACTTATGAGAAAAATGGG…
549	XP_016560151.1	probable WRKY transcription factor 31 isoform X2	https://www.uniprot.org/uniprot/?query=XP_016560151.1	T	FALSE	T	NULL	0.564048	1	CA.PGAv.1.6.scaffold1014.23	2	NULL	-	148564954	148567483	1662	ATGGACAAAGGATGGGGTCTTACCCTTGAAAGTTCTTCTTCTTCTGATAAAGTTGGTTTCTTCATGAACAAGCCTGTTTTTGGTTTTAATTTAAGTCCAAGATTGAACCCTGCTGAAATGTTTCCCAGCTCCGATGATAAACGTGCCATCGTTAATGAAGTTGACTTCTTCTCTGAGAAAAAGCCTATTGTAAAGAAGGAGAATTCTCAGGGTGACAGGACTGATCAATGTGTTGTAAATACTGGATTACAACTTGTGATTGCAAACGCTGGAAGTGATCAATCAACAGTAGATGATGGGATTTCATCGGAATTAGTACTTGAAGATAAACGAGCTAAAATTCAGTTGGCGCAATTGCAAGTTGAGCTTCAGAGGATGAATTCCGAAAATCAGCGTTTA…
550	XP_016556061.1	importin-5-like	https://www.uniprot.org/uniprot/?query=XP_016556061.1	F	FALSE	F	NULL	0.626809	1	CA.PGAv.1.6.scaffold1014.24	2	NULL	-	148611596	148616109	1017	ATGGTCGGTCATTGCTACTCCGGTCAGGGAGACGCAGTTAACGATGATGGAAATGAAGGGGAGTTGAGTATGTGTAGTTATGGTAAGGAGAGTTTGGGTAGGTTAGCAATTGCATTAGGGGGAAGTGTAATTGTGCCTAATTTGCCTTCGACGATTTTCAACTTTTTGGATCATGAAGATTGGCAAATTCATTATTCTGTTGTTACCGCGATTGGGGTTATATCGGAGGGATGTTCAAAGGTAGTGATTCATGCAGTTGGTCAGCTATCAATGCATATGAGCCTGCAGTTTCAAGAACCATATCATCAGCTGGTTCTTCCAGATTTGATAGCAGTATTGGATGATTTTGATAATCCCAGGTTGCAGAGTGGAATGACAATGATGAACGAAGCAGCTCTG…
551	XP_016560153.1	uncharacterized protein LOC107859611	https://www.uniprot.org/uniprot/?query=XP_016560153.1	F	FALSE	F	NULL	0.239974	1	CA.PGAv.1.6.scaffold1014.25	2	NULL	+	148623192	148624586	981	ATGTCAACACCTCCAAGCAAGTCTAACATGGCCATTGCGTCCATCTTTATTATTTTCCTTACACTTCAATTTCTTAGCATAACAGAAGCTCAATCAAGCATATGCAGAAACTCTTGTGGTGATCTCCCAATTCAGTACCCTTTTGGCATTGATGATGGCTGTGGCAGTCCATATTATAGGCACATTCTTGTATGCACTGGTGGTCAGCTTCAACTTAGAACTCCTTCTGGTAGATACCCTGTTAGAAATTTAAGTTATATCGATCCACATATTCTTGTGACCGACCCCTTAATGTGGAACTGTCTAGATGGTGATAATTTTCGACCGACTAGGCCGTTTAGCCTAGATACTAGCACACATTTCACTTTATCCCATGAAAATGACTACTTGTTCTTCAAT…
553	XP_016548944.1	high affinity nitrate transporter 2.4-like	https://www.uniprot.org/uniprot/?query=XP_016548944.1	F	FALSE	T	NULL	0.171913	1	CA.PGAv.1.6.scaffold1014.27	2	NULL	-	148664422	148665802	723	ATGACACGGCTATTTTCAGAGATAAAGCTTGTAGATGTTCTTGAATTGAGTTATACTTCAAAAGATGAGCCTCATCCTCGTGGAGAGATTTGTGGTAGATTTCCTATTATAATTGGGCTTGTTAATTGGACGACTGCTGGATGGGGGAATATGGGTGGTGGTGCTACACAACTCCTTATGCCTTTGATCTATGATAGAATTTATAAAGTTGGGGAAATTCCATTTACTGCTCGGAGAAACGCGTTATTTATTCCTGGTTGGCTTCATTTTATTATGGGAATTTTGGTTTTAACTCTTGATCAAGACTTGCTTGATGGTAACCTTGCTTCTTTACAGAAGAAAGGTGATATATTGTGGTATGCTGCAACAAATTACAGGACATGGATCTTTGTCTTGCTC…
555	XP_016560154.1	pentatricopeptide repeat-containing protein At5g56310-like	https://www.uniprot.org/uniprot/?query=XP_016560154.1	F	FALSE	T	NULL	0.220172	1	CA.PGAv.1.6.scaffold1014.29	2	NULL	+	148686537	148688222	1686	ATGGTGCGGGCATCCTGTAAACTTGTTCATGCTCTACCAAAACCCAACTCCAATAACTCCTACCACAAATCCGGTGTTCATCTACAAGACACATTTTTAGGGTTGCTTAAAAGTTGTTCCAACGAAAATCACATTTATCAAACTCATGGCTTCATGATACACCATGGTTTAGATCAAGACAACTTCATTTTAAGCCAATTCTTCCATACATGTTCCGCCCTTGGCTTTGTCAATTATGCCTATTCAATTTTGACTTCCAACCCCAATCCAAACATAGATCTTCACAATACTTTGATCAGTATTTTCTCTCGACAACAACATTTATCTAACGATGCGATTTGCCTTTATAAACAAGCTCGAGCCATTGGATTATATCCTGATACTTACTCTATCCCTTTT…
556	XP_016560132.1	5'-adenylylsulfate reductase 1, chloroplastic	https://www.uniprot.org/uniprot/?query=XP_016560132.1	F	FALSE	T	NULL	0.698976	1	CA.PGAv.1.6.scaffold1014.3	2	NULL	+	148282103	148284971	1383	ATGGCTTTGGCTTTCACTTCTTCACCTGCAATTCATGCTTCTTTGTCTTCCTCGTCATCTTCTTGTGAACAACCCAAAGTATCCCAGTTGGGTACCTTTCAGCCATTGGATAGGCCTCAACTCTTGTCGACTGCTTTGAATTCTCGGAGGCATTCGGCGGTGAAGCCATTGAATGCTGAGCCTAAGAGAAATGATTCAATAGTTCCCTCAGCTGCTACCATCGTGGCTCCTGAGGTAACAGAGAAGGTTGAGGCAGAGGACTTTGAGAACTTGGCTAAGGAGCTTCAAAATGCTTCTCCTCTTGAGATTATGGACAAGGCACTTGAGATATTTGGGGATGACATTGCTATTGCTTTCAGTGGTGCTGAAGATGTTGCTTTGATAGAGTATGCTCATTTA…
557	XP_016562102.1	protein GRIM REAPER-like	https://www.uniprot.org/uniprot/?query=XP_016562102.1	F	FALSE	F	NULL	0.518882	1	CA.PGAv.1.6.scaffold1014.30	2	NULL	-	148690087	148690566	480	ATGGTTTCAGCAACTATACTTTCGGCGGCTTCATCAGTCGATAAATTAGAAGAAGAAATGCCCGTAATAGATGACAAGAATAATGAAGTTGACGATATGGTTGAATCATTTGAAGCCCCTTTGAATGAAACTGATGAAAGTTCATCATCCATTCGAGGGGCTAGTCGTTTTCTTTTAGCACATGAATCTCCTTATTACAAGTCCAAAATCATAAAACAGCGTATGACATGTAACAAGAACCCTAGAATATGTCGTGCCAAAGGTAGCCCAGGGCCATTTTGCTGCAAGAAGAAGTGTGTAAACGTGTTTGCGGACAGGCATAATTGTGGAATTTGTGGGAAGAAATGCAGGTACAATGAGACTTGTTGTAGAGGGAAATGCGTTAACACTATGTTTCAC…
558	XP_016560155.1	proline synthase co-transcribed bacterial homolog protein-like	https://www.uniprot.org/uniprot/?query=XP_016560155.1	F	FALSE	F	NULL	0.479836	1	CA.PGAv.1.6.scaffold1014.31	2	NULL	+	148710634	148714550	840	ATGAACAATCTCGAAAAATCAGTGGAAGAGAAGGCAACAGAAGGCGAGAAAGAAGATTCATCAAGTGCAGTGCAGTCGACGGAGCCGTCAGATTCAGTTATGGCTGCTGCTTCCGCCACGGACGGCGTCGCTGCGACGGCGTTACGGTCGGTAATTCAGCGGATTGAACAAGCTGCCGAACGGTGTGGCCGCAGATCGGACCAGGTAAGGCTGGTTGCTGTAAGTAAAACGAAGCCGGTATCTCTCCTCAAACAAGTTTACGACGCTGGTCATCGTTGCTTCGGTGAAAATTACGTCAAAGAGCTAGTCGAAAAAGCTCCTCAGCTTCCAGATGATATAGAGTGGCATTTCATAGGGAATTTGCAGAGCAACAAAGTCAAGCCTCTTTTAACTGGAGTG…
559	XP_016560156.1	pentatricopeptide repeat-containing protein At4g04370 isoform X1	https://www.uniprot.org/uniprot/?query=XP_016560156.1	F	FALSE	T	NULL	0.471122	1	CA.PGAv.1.6.scaffold1014.32	2	NULL	+	148715596	148717869	2274	ATGCACAAGCTCAAACCCAACATCCGCTTCCGCCCTCTTAAACACCCACCACTTCGCCACTCCTCGGCCGCCGCCGCTGCCACCACCTCCACTACCAAGTCCTTCAATGCCACCCTCCACCTCCTTTCCTCGGAAGGCTCCCACCATCATGTTTTACTCGCATACAACTCCATGCTCAAGTCCTCTATACCTCCTGACCCATTCACTTTCCCCTCTCTACTTAAAGCCTGCATTTCTCTTAACCTCCTTCCCCACGGCCTTTTGCTACACCAACACATAGTCGTTAATGGGTTTTCTTCTGATCCTTATATTGGATCTTCCTTAATCAGTTTTTATTCCTCCTCTGGTCTTACAGAGCATGCACGCAAGGTGTTTGATACAATGCCTGAGAGAAACATT…
560	XP_016560158.1	uncharacterized protein LOC107859616	https://www.uniprot.org/uniprot/?query=XP_016560158.1	F	FALSE	F	NULL	0.590355	1	CA.PGAv.1.6.scaffold1014.33	2	NULL	+	148743389	148744796	483	ATGGGATTGTCCATTACTGCTTATGTAGCTGGTCCACCCCTCTATTGGCACATCTCTGAATCTATTTCTTCCTCCACTCATTATTCTTGCCCTTCTTGTCCTTGTGATTGTTCTAATGATAAACCCCTTGACTCTTTTCCACAAGGTGTAAATGTGAGTACTTTTACAGATTGTATGGAGCATGATCTGGGGGTGAGTGAGGGGGAGGAGCGAAACTTCACAGCTCTTTTGACAGAGGAATTAAAGCAAATGGAAGGTGAAACACTGGAAAACCAGAGAAGAGCAGACATGGCACTACTCGAGGCAAAAAAGATGGCGTCCTCATATCAAAAGGAGGCAGACAAATGCACTTCAGGGATGGGAACTTGTGAAGAAGCTAGAGAAAAAGCTGAAATTGCT…
561	XP_016561596.1	uncharacterized protein LOC107860670	https://www.uniprot.org/uniprot/?query=XP_016561596.1	F	FALSE	F	NULL	0.000143603	1	CA.PGAv.1.6.scaffold1014.34	2	NULL	-	148745780	148755198	1134	ATGTCTGTGAAAAATGTGTTGTGGTTGTGGTGGAAGCTGGTGGTTCTAGTTTCTCTTACTCTGTGTGTATTGGCTTTTCTCAAGCTACAGAGCTACTCTCTTTCCGATTCCGAACTTCCGTCTTCTTTTTCTACTTCTTCAATTTCTCGTAGATCTCGACCTCTTGATTATAGTGGCAATCCTAAAGTTGCTTTCCTCTTTCTTGTTCGTCGTAATTTGCCTCTCGATTTCCTTTGGGGAAGTTTCTTCGAGAATGCTGACACTGGTAATTTTTCCGTATATGTACATTCGGAGCCTGGTTTTGTGTTTGATGAGTCTACCACAAGATCGAGTTTCTTTTATGATCGGCAATTAACAAATAGCATCAAGGTAGCTTGGGGAGAATCAAGTATGATCCAA…
562	XP_016560159.1	leucine--tRNA ligase, chloroplastic/mitochondrial	https://www.uniprot.org/uniprot/?query=XP_016560159.1	F	FALSE	T	NULL	0.6827	1	CA.PGAv.1.6.scaffold1014.35	2	NULL	-	148759077	148763935	1653	ATGGCTGTGCCTGCCCATGACACACGCGACTTTGAATTTGCTATGAAGTACACTATCCCAATTTCTTGGGTTGTAAAACCAGATGATAGCAACTGTGGCAATTTTAAGAGACCATTTTCAGGTGAAGGATCAATGATAAATTCATCATGTTCAGAGTCAGGGCTTGACATTAATGGTTTGCCTAGCAAAGAAGCTGCTTCAGGAGTCATCCAATGGCTTGAGAAAAGTGGAAACGGGAAAAAGAAGGTAAATTACAAGTTGAGAGACTGGCTTTTTGCTCGGCAACGCTATTGGGGGGAGCCTATTCCTGTTATCTTTTTGGATGACACAGGAGAAGGTATTCCAATTCCAGAAACTGAGCTGCCCCTTACCCTTCCTGAGTTGGATGATTTCACTCCC…
563	XP_016560159.1	leucine--tRNA ligase, chloroplastic/mitochondrial	https://www.uniprot.org/uniprot/?query=XP_016560159.1	F	FALSE	T	NULL	0.262076	1	CA.PGAv.1.6.scaffold1014.36	2	NULL	-	148764050	148766686	1071	ATGCTAAACAGTCCCATATCTGTTGTGGGTTCTAGAGTTGATTTCCTTATATGGTCTTGTGGAGCTGGTTTGCATGTTGGACATCCACTTGGATATACTGCGACAGATATCCTTGCTAGATTTAAACGCATGCAAGGTTTCAATGTATTGCATCCAATGGGATGGGATGCATTTGGTTTACCTGCTGAGCAATACGCTATTGACACAGGCACACATCCAAAAATCACAACTTTGAGGAATATTAGTCGTTTCCGCTCGCAGCTTAAATCAATAGGCTTCTCTTACGATTGGGATCGTGAAATTTCTACAACAGAACCTGATTACTACAAATGGACTCAGTGGATATTTCTTCAACTTCTGAAGAGAGGACTAGCTTATCAGGCTGAAGTGCCTGTCAAT…
564	XP_016560160.1	lysine-specific demethylase JMJ25-like	https://www.uniprot.org/uniprot/?query=XP_016560160.1	F	FALSE	F	NULL	0.00712529	1	CA.PGAv.1.6.scaffold1014.37	2	NULL	-	148784936	148790509	3903	ATGGCCACGTTAGTTGCGAAACAAGGGCCATTGAGCAGTCAGAATCAACATACACCAAGAATGAGAAATCAGTCTAAGGTTTTTAGGAAGAGAAAGTTTGTCCTAAATCTTGATGAAGAAAAACTTGAAAAGGACAATGCAGCATCCGCGCCCGATGTTACAGATTTACCTAATAAGAAAAAAAAGCTTTGTTCTGAGTCTGGTGCCCTCCGTGGCAAAAGAACTGTGTCAGAGCATGTGAATGTTGCAATCAGGAAGGAGGAAGCACTTTTATCGGGCGGATCGGCAGAGAAAATTAAAACAGCGGAAAAGCCAAAGAGGAACATGATTAAATCACGTCTGAGAACAAAGACAGTAGCTAAGCAAACAATGACTGTAAAGGAATCTGAAGGCTCACAT…
566	XP_016560161.1	calcium permeable stress-gated cation channel 1-like	https://www.uniprot.org/uniprot/?query=XP_016560161.1	F	FALSE	T	NULL	0.104315	1	CA.PGAv.1.6.scaffold1014.39	2	NULL	-	148808572	148817232	2304	ATGGCGACACTTGGAGATATAGGCCTTGCAGCAGCAATAAATATTATATCTGCATTGATCTTTCTTGTGGCATTTGCAATTCTGCGGCTCCAACCATTCAATGATAGAGTTTATTTCCCCAAATGGTATCTTAAGGGGTTGCGACACAGCCCCACCCTCTCTGGGACATTCGTCACGAAGTTTGTTAATGTTGATTGGAGGGCATATATAAGGTTCCTGAACTGGATACCAGATGCACTGAAAATGCCTGAACCTGAGCTTATTGATCATGCAGGGTTGGACTCTGCTGTTTATTTGCGTATATACTTGCTAGGGCTGAAAATCTTTGTTCCTATAACGTTGCTTGCATGGGCAATCCTGGTACCTGTAAATTGGACAAATAGCACACTGACAAAATCC…
567	XP_016560133.1	ataxin-10	https://www.uniprot.org/uniprot/?query=XP_016560133.1	F	FALSE	F	NULL	0.185811	1	CA.PGAv.1.6.scaffold1014.4	2	NULL	+	148321806	148323415	1518	ATGATGGATGATAAAGTTGTACCGGAGCTTACTGTGGATGATAAAATTGTGACGGAGCTAACTATCCCGGAAGATGTTGCCAAAGCATTATTAGTTGTGACAAACTCATCTTCTTTAGAAAAGGCACTGGAGAAGCTGATAGAACTTGCCAAAGAGGCGGGTGGACGCTTAGATCTGTCGTCCAAAAATGTTGTCACCACTGTCCTCCAGCTCTGCCAGTCTCTGTCATCTATCTCTTACCGTCACCTCCTTTTGTTGTCTCTTAAGGTACTTAGAAATCTGTGTGCTGGGGAGATAAGAAATCAGAATGAGTTTCTTCAACAAAGAGGAGTTGTAATTGTTGTGGATGTTATTATGTCTATAGGACTTACTCCTGATCCTGACCATGCGATTATTCAA…
568	XP_016560162.1	chitin elicitor receptor kinase 1-like	https://www.uniprot.org/uniprot/?query=XP_016560162.1	F	FALSE	T	NULL	0.731293	1	CA.PGAv.1.6.scaffold1014.40	2	NULL	-	148830479	148834140	1932	ATGATTTTTCAAGAAAATAGAAGCTTTAAGTTAGTTATAGGCATTTTAGTGTTGAACATTTTGTGGGTGGGGGCTAAATCCCAGTGTAGTGATGGCTGTAATGCATTAGCTTCATTTTATGCATGGAATGGTTCAAATCTCACTTTCATATCGAATACTTTTTCAACCACCATCAAGAATATTCTTAGTTATAATCCTCAGATAACCAATCCAGATATTATTCAATTCAAAAGCAGAGTTAATGTTCCCTTCTCATGTAGCTGTATTGATGGGAAATTCATGGGACATCACTTTGGTGTGCAGGTCAAGACTAGAACTACCTATCCGAGAATCGCCCGGCTTTACTGTTCGAACCTTACAACAGTTGAAAAGTTGCAGGAGTCCAACAGATATGATCCT…
570	XP_016560163.1	chitin elicitor receptor kinase 1-like isoform X1	https://www.uniprot.org/uniprot/?query=XP_016560163.1	F	FALSE	T	NULL	0.0801878	1	CA.PGAv.1.6.scaffold1014.42	2	NULL	-	148837607	148842454	1362	ATGTCATGTGGAAATGGTTGTGACATGGCTATAGCTTCGTACCATATTTGGCCAGGAACCAACTTAACTTACATTAGTCACATATTCAACGTAACAGTTCCAGATATTCTTAAATACAATCCTGAAATTACAAACCAAGATAGTATAATCAGTGATACGAGGATCAATGTTCCATTTTCATGTGATTGCTTAAATGGTGATTTTTTAGGACACACTTTTGTGTACAAAACTGTGTTTGGTGACACGTACAAAAGAGTTGCTACTATGGCCTTTGCAAACCTTACAACGGAGTACTGGCTCAAACGGGTCAACAATTACGACCCGACTAATATACCGGATTATGCCATGATAAATGTGACAGTGAATTGCTCGTGTGGCGATGGACACGTGTCAGATGAT…
571	XP_016562103.1	uncharacterized protein LOC107861269	https://www.uniprot.org/uniprot/?query=XP_016562103.1	F	FALSE	F	NULL	0.731975	1	CA.PGAv.1.6.scaffold1014.43	2	NULL	+	148844619	148846394	528	ATGGAGTGCTCCACAGCAATCGTATTTTCGCAGCTCTCTTTACTCCCCTCAAGACTTCAAACAGAAACTAGAGCTAATCCATTCAAGTCATGGAAAGAGAGAACTCGTCAATCTACTCGTTTCCAGTGTCACAAGATGTATGTTCCTGGATTTGGGACATCACCAGAATCTACAGCAGCCCAACATTTACATCACTTCTTCAATTTTATTGCTGTTAAAATTGTTGCTGCACAGCTTCAGGGCTACAATCCTGAGGCATACGAGGAGCTGAGGGAGTTTCTGGATAGAAATTCATTGAATGATGGGGATAAGTTTTGCGCTGATTTGATGAGGGAATCCCCAAGGCATAAAAATCTAGATACTGTATCTTTTATGAAGGTTCGATCAGCATACTGTAAA…
572	XP_016560166.1	protein STRUBBELIG-RECEPTOR FAMILY 8	https://www.uniprot.org/uniprot/?query=XP_016560166.1	F	FALSE	T	NULL	0.00035331	1	CA.PGAv.1.6.scaffold1014.44	2	NULL	+	148870184	148876297	2175	ATGTATAGGAATAGATGTAAGAAAGACACCCTTTTCCCCTTTTTGCCAGTGCTGGTGATCTTGGCTGTGTTTTTTGAGTCATCGTTTGTTGTTGAAGGGAACACTGATCCCAAGGATGTGCAAGCTCTGCAGGTCTTGTATGCTTCATTGAATAGTCCTTCGCAACTCAGTAATTGGAAATCAAATGGCGGTGATCCCTGTGGCGAGTCTTGGAAAGGAGTCATTTGTCTGGGAGCTTCTGTTGTCTCAATTAAAATTAATGATATGGGGCTCAATGGAACGTTGGGATACATGCTCGATGCGCTTACCTCGTTAAAGAACTTGGATATGAGCGGCAACAACATTCATGATTCTTTTCCGTATCAGCTTCCACCCAATCTCACCAGCCTGAATCTTGCA…
573	XP_016560167.1	uncharacterized protein At1g04910	https://www.uniprot.org/uniprot/?query=XP_016560167.1	F	FALSE	F	NULL	0.177606	1	CA.PGAv.1.6.scaffold1014.45	2	NULL	+	148883909	148888761	1830	ATGGCTTCTCGTAGCAATTCATTTTGTAAATTTTCAGAATCATCGTACGACTACTACACCGATAACGAACAACCCGGGGATCAGAATCCGGATCGGGCTGACCCCCTGACCCGGAACAACTCTCTTAACGGGTTGCTGGGTTTCACATTCGGGTCGAAAAAGATGAGGAAGAAGAAACCCTTTTATCAGGATAGGGCAGCTCTCCTGTTGGCTTTCTTTGTGCTTGTTTTTCTGGGGATGAATTGGTGGATGATTTCTCGGATCCAAAATTCGGGTCGGGCTGCTACACCTCGGGTTGAGTTCAAGTTCTTGAAAGACAATGCATCCACTTTATCTGTTCGGGAAGAACTGGTAAAACTTGGCAAATTGAGAAAGCCTCAGAAAACGATATATGCACGA…
574	XP_016560168.1	homeobox protein knotted-1-like LET6 isoform X1	https://www.uniprot.org/uniprot/?query=XP_016560168.1	F	FALSE	T	NULL	0.79202	1	CA.PGAv.1.6.scaffold1014.46	2	NULL	+	148916443	148922368	1059	ATGGAAGGGGGTTCTAATGGAAATAATACATCTTGTTTGATGATGATGGGCTATGGAGATCATGACACAAATAACAACAACAACAGTGGAAGTGGAACACTGTGTACTCCTCCAATGATGATGATGATGATGCCTCCTCCTCCTACTTCTTTAACTAACAATAACAATGCCGAAACTAGCAACAACAACCACAATATCCTTATTCTTCCTTTCATGGACAACAATAATCCTCACGAAGATCATGGAAACAGCTCCTCTTCTTCTACTTCTTCCATCAAGTCAAAGATTATGGCTCATCCTCACTACCCCCGTCTCTTAGCTGCTTATATCAATTGTCAAAAGATAGGAGCTCCGCCGGAAGTGGTGGCAAGGCTAGAGGAACTATGTGCCACGTCAACA…
575	XP_016560171.1	chromatin remodeling protein EBS-like isoform X1	https://www.uniprot.org/uniprot/?query=XP_016560171.1	F	TRUE	F	NULL	6.60005e-07	0.0145208	CA.PGAv.1.6.scaffold1014.47	2	NULL	+	148926625	148932479	651	GTTCAGATGGCAAAGAGCAGACCTGGTAAACGAGACTTGGACTCTTATACCATTAGAGGCACCAACAAAGTTGTCAGAGCTGGGGACTGTGTGCTGATGCGGCCATCAGAAGATGATAAGGCTCCATATGTAGCACGTGTAGAGAGAATTGAAGCTGATAACCGCAACAATATAAAGGTGCATGTTAGATGGTATTACCGGCCAGAGGAGTCATTGGGAGGGCGGAGACAATTTCATGGATCGAAGGAGCTATTCTTGTCAGACCACTATGATGCTCAAAGTGCCCACACTATAGAAGGGAAGTGCATTGTTCACTCTTTCAAGAACTACACTAAGCTTGAGAACGTCGATCCAGAGGATTACTACTGTCGGTTTGAGTATAAAGCGGCAACTGGATCT…
576	XP_016560170.1	plant UBX domain-containing protein 4	https://www.uniprot.org/uniprot/?query=XP_016560170.1	F	FALSE	F	NULL	0.0538891	1	CA.PGAv.1.6.scaffold1014.48	2	NULL	-	148933371	148939334	906	ATGTCGTCACGCGATGGGAAGAAACCGTCAAGGCAAACGTCCGGCAACCGTGCCGGTGGGATTCGTACACTTTCCGATCTGAATCGTCCATCCCGTCACGATTCCGATAGCGACTCCGATGGTCCCCAAGAATACTACACCGGTGGTGAAAAAAGTGGAATGCTTGTTCAAGATCCTTCAAAGCATAATGATGTGGACGCCATCTTTGACCGAGCTAGGCAAGTGGGTGCCACGCAAGGTCCTTTGGAAACCGGTGTCCCTAGTTCAAGCTTTACTGGAGCTGGGAGAACTCTTGCAGGGGAGACAGTACCAACATCAGCTCCTCAACCGCCTGAGTCCATCGTGCACAATATTATCTTTTGGAGAAATGGTTTCACTGTAAATGATGGCCCTTTGAGA…
577	XP_016560174.1	uncharacterized protein LOC107859630	https://www.uniprot.org/uniprot/?query=XP_016560174.1	F	FALSE	F	NULL	0.935599	1	CA.PGAv.1.6.scaffold1014.49	2	NULL	-	148945724	148947463	1095	ATGGAAGAGCCTGAAAGACTTACACCATGCAACAGTGGAAGAAGGAGAAGCTCCGATTCTATCCATTCACCCGAATTCGAGTTTTGGATGGTCCGAAACCCCTCTTTTCCTCAGCCTAATCAGCTCTCTGCCGATGAGCTGTTCTCCCATGGTGTTCTTCTCCCTTTAGACCTTCTTCAATGCCCTACTACTGATGACCCATCTGAACCAAATGGGTCAAATGCTCCATTTTTTAATAAAACGGAGCCTGAACCATCCGGGTCGGGTCGTCCCGAAACTGAATCTGGGGTTGAACCTTCTGCTGCGATAGTCAACTCGGCTGCCGGTGGAGGTTCTTTCACGTCGTCGAAGCGTTGGAAGGATATTTTCAAGAAAACGGAGAAGAAAGACTCAGGGGTG…
578	XP_016560134.1	glucan endo-1,3-beta-glucosidase 1	https://www.uniprot.org/uniprot/?query=XP_016560134.1	F	FALSE	T	NULL	0.473778	1	CA.PGAv.1.6.scaffold1014.5	2	NULL	+	148326949	148330354	1575	ATGGCAAATACTAAAAAGTTCCCTCCTTTCTTCTTCTTTGTTTTCTTTTGCTACTGCTGCTTCTCTGTATCAAGTTCGAGTTTTGTACCAGAGATAAAAGTGCAGCAAGACAAAGATGAGCCATATGTGGGAGTGAACATAGGTACAGATGTTTCCAATTTGCTTGCACCAGCAGACTTGGTCGCTTTTCTGCAATTACAGAAGATAACACATATAAGGCTTTATGATGCTGACCCTGATATTCTGAAAGCACTAGCTAAGACCAAAATAAGAGTGATTATTAGTGTGCCTAACAACCAAATTCTTGCAATTGGTTCCTCTAATACAACTGCAGCTTCTTGGATTGGGCGTAATGTGGCAGCTTATTACCCTGAAACTCTTATTACAGCAATTGCAGTT…
579	XP_016560175.1	pyrophosphate--fructose 6-phosphate 1-phosphotransferase subunit beta	https://www.uniprot.org/uniprot/?query=XP_016560175.1	F	TRUE	T	NULL	0.817784	1	CA.PGAv.1.6.scaffold1014.50	2	NULL	-	148965607	148973605	1713	ATGGCCGCCGCCGCCGCTATTTCTTTGCTCAACAACGGAGATTTAGCTTCTTCCGTCAACTCTTCGGGCACCGGAAGATATGCTTCCGTTTACAGTGAAGTTCAAAATAGCCGTTTAGATCATCCTCTTCCTCTTCCTTCCGTTCTCGGTACTTCCTTCAAAGTCGTTGATGGCCCTGCTTCTTCTGCCGCCGGTCATCCAGAGGAGATTGCAAAGCTTTTTCCTTGCTTATACGGACAACCATCTGTATCATTGGTGCCCGATGCTTCTGGGGACGTTGCAATGAATCAGAGCTTGAAAATTGGAGTGGTGTTATCTGGAGGCCAAGCTCCTGGAGGACATAATGTTATTTCTGGAATTTTTGATTACTTGCAGACTCATTGCAAGGGAAGCACAATG…
580	XP_016560176.1	light-induced protein, chloroplastic	https://www.uniprot.org/uniprot/?query=XP_016560176.1	F	FALSE	F	NULL	0.777569	1	CA.PGAv.1.6.scaffold1014.51	2	NULL	-	148979234	148981110	969	ATGGCTTCCATCTCTTCTCTCAATCAAATTCCTTGCAAAACTCTCCAAATTACATCCCAATATTCAAAAATTTCATCTTTACCCCTCACATCCCCAAATTTCCCATCAAAAACTGAACTACACAGATCAATTTCAATCAAAGAATTCACAAACCCAAAACCAAAATTCACAGCACAAGCCACAAATTACGACAAGGAAGATGAGTGGGGTCCGGAACTGGAGCAAATAAATCCAGGTGGAGTAGCAGTTGTGGAGGAAGAACCACCAAAAGAGCCGAGTGAAATGGAGAAGCTGAAGAAGCAATTGACGGATTCTTTTTATGGAACTAATAGGGGTTTGAGTGCTAGCAGTGAAACTAGGGCTGAGATCGTTGAACTTATTACTCAGCTTGAATCGAAG…
584	XP_016560182.1	1-aminocyclopropane-1-carboxylate oxidase-like	https://www.uniprot.org/uniprot/?query=XP_016560182.1	F	FALSE	T	NULL	0.647223	1	CA.PGAv.1.6.scaffold1014.55	2	NULL	+	149050768	149052111	963	ATGGAGAATACTTTCCCAGTTGTGGATATGGGGTTGCTTCAAACTGAGAAAAGGGCTGAAACAATGGACAAAATCAAAGATGCATGTGAGAACTGGGGTTTCTTTGAGCTTGTGGATCATGGGATTTCCCATGAATTGCTGGACGCAGTAGAGAACTTTACTAAGGGGCATTACAAGAAGTGCATGGAACAAAGGTTTAAGGAAATGGTGGCAAGTAAAGGCCTTGAGGCTGTCCAAACTGAGATTAATGATCTTGATTGGGAAAGCACTTTCTTCTTGAAACATCTTCCTGTTTCTAATGTGTATGAAGTTCCAGACCTGGATGATGAATACAGGAATGTTATGAAAGAATTTGCACTGAAGCTAGAGAAACTAGCTGAAAATCTTTTGGACTTGCTG…
585	XP_016560183.1	uncharacterized protein LOC107859635	https://www.uniprot.org/uniprot/?query=XP_016560183.1	F	FALSE	F	NULL	0.210496	1	CA.PGAv.1.6.scaffold1014.56	2	NULL	-	149054025	149056367	2343	ATGGGGAAATCAGGTGGTAGGAAAAAGAAGGGGGGTGTTAGTCAAAATCAAAACCAGAACCAAGGGGCTGTTGGGAATAGCCATACTACTACACCTGTTGTTAATGGTAGTGTGGATTTGGACTCATCCATTTTCTCAAAAAGAGCCCATGAGCTGAAAGAAGAGGGAAATAGAAGGTTTCAGGCTAAGGATTATGTGGGTGCCCTTCAACAATATGAGAATGCTCTCAAACTTACACCAAAGGGACACCCTGATAGAGCTGTTTTTCATAGCAATAGGGCAGCCTGTTTGATGCAAATGAAGCCCATAGACTATGATTCTGTTGTTTCTGAATGTACTATGGCACTTCAAGTTCAGCCCCGTTTTGTTCGGGCTCTTCTACGAAGGGCTCGTGCATTT…
586	XP_016560184.1	protein REVEILLE 1-like	https://www.uniprot.org/uniprot/?query=XP_016560184.1	T	FALSE	F	NULL	0.838217	1	CA.PGAv.1.6.scaffold1014.57	2	NULL	-	149058366	149060973	1521	ATGTTTAATTCAGAGATGTCTCTGATGGTTAATAACGCTATTGCTCCCCGCGATCAAAGTGGAGAAAGTGGGGTGGACTCAATCCATTCCAGCAGGAATCAAATTTCGTCAGATGTGGGAGCATCATCAACAAGGAGCATCAAGCTGAAAGAGCAAGTTGCTTCTGCAGATGAATATGCTCCCAAGGTCAGGAAGCCATACATCATTACAAAGCAAAGGGAGCGCTGGACAGAAGAAGAGCATAAAAAGTTCCTTGAGGCTTTGAAACTGTACGGTAGGGCATGGAGGCGTATAGAAGAGCATGTGAGTACAAAGACTGCTGTGCAGATAAGGAGCCATGCTCAGAAGTTTTTCTCAAAGGTTGTTCGTGAATCGAATAATGGTGATGCAAATTCGGTG…
588	XP_016560135.1	L-ascorbate oxidase homolog	https://www.uniprot.org/uniprot/?query=XP_016560135.1	F	FALSE	T	NULL	2.82227e-05	0.612292	CA.PGAv.1.6.scaffold1014.6	2	NULL	+	148341951	148346061	1644	ATGAGGGAGAAGAACAATGTTCATTACTCTCTCATGCTCACTGTTATTCTTGTGTGTGTTAGTACTTTACCAAGTGTATATGGTGACAACCCTTATAGGTATTACACCTGGAAAATCACTTATGGTGATATTTATCCTCTGGGGGTCAAACAACAGGGGATCTTGATAAATGGGCAGTTTCCAGGGCCACAGATTGACTGTGTAACAAATGACAATTTGATTATCAGTGTCTATAACTACTTGAATGAGCCTTTTCTCATATCTTGGAATGGTATACAACAAAGGAGGAACTCATGGCAAGATGGAGTTTATGGCACAACTTGTCCAATTCTACCTGGGAAAAACTTCACTTACACCCTCCAAGCAAAAGACCAGATAGGTAGTTATTTCTACTTCCCA…
589	XP_016560136.1	expansin-A4-like	https://www.uniprot.org/uniprot/?query=XP_016560136.1	F	FALSE	F	NULL	0.0156903	1	CA.PGAv.1.6.scaffold1014.7	2	NULL	-	148348151	148351178	897	ATGAAGATTTGCGTTCATTTGTTCTCTCTCTTTTCGCCTGCCTCCATAAGTAGTACTGCCTTCCCCTTCATTTTTTTCAACCTCAAAAGAGTCAATCCTCAACTTCAACTATCAATGGGTATCATCATCACTTTTATTCTTGCTCTTGTTTTGCTGGGTTCTCTTGTTGTTGAAGCAAGAATCTCAGGAGTTTACTCCGGTGGTTCATGGCAAACTGCTCATGCTACATTTTATGGTGGCAGTGATGCTTCTGGAACTATGGGTGGTGCGTGTGGTTACGGGAATTTGTATAGCCAAGGGTACGGAGTGAACACAGCAGCACTAAGCACTGCTTTGTTTAATAATGGATTAAGTTGTGGAGCTTGCTTTGAGATCAAATGCAGAAATGATCCCCATTGG…
590	XP_016560137.1	uncharacterized protein LOC107859599	https://www.uniprot.org/uniprot/?query=XP_016560137.1	T	FALSE	T	NULL	0.456064	1	CA.PGAv.1.6.scaffold1014.8	2	NULL	+	148391289	148404121	831	ATGATGAACAAGGGGCTATTTGACATGTCTGAGAATTCTTCTGAAAATGTTTCTTGTGATTTATCATTGAGCCTTAGTCATGCTGCCCAACAAAATGTATTGGAAAGTAGCAATGACAATTCAGGGGTAAGATCCTATGTCAGATCGAAAATGCCCAGACTCCGATGGACTGATGATCTTCACCACCACTTTGTGAATGCTGTTGAGCTAGCTGGTGGAGTAGATCGAGCAACTCCAAAGATGGTGCTACAAGTCATGGATGTGAAGGGCCTCAACGTCAATCAGGTTAAGAGTCACCTTCAGATGTACAGAAGCGTGAAACAGCAGGAAGAGATGATGAAAGCTGAAGCAGAAGGTGGAAATGGGAGTAAGAGGATTAGAATGGAATATGATGCAGAT…
592	XP_016549936.1	nuclear transcription factor Y subunit C-4-like isoform X1	https://www.uniprot.org/uniprot/?query=XP_016549936.1	T	FALSE	F	NULL	0.389403	1	CA.PGAv.1.6.scaffold1015.1	12	NULL	+	27981504	27983898	597	ATGGACAACAACAACAACACTCACCAATCTCTAGCTGAAGCTTCGACCGCTGCTGCTACTGTTGCTGCTATAGCTCCGTCAGGCGCATATCCACCACAGAGACCCTACGACCATGTCCTTCAACAACAGCTAAAAATGTTGTGGAATTACGAACGGCAAGAAATTGAACAAGATACCGACTTAAAAAACCACCAGATTTCCCTCACTCGTATTAAAAATATAATGAAAGCTGATAAAGATGTTCCGATCAGTCGTACTGATACTTTCAATTTCCTTGTTGACATAATTCCCAGAGACGAAGTTAATAATGAGGGAGTTGGGCTTGGGTTAGCGCCGGGTGGTGTGCCATATTATTACCCTCTGTTGGGCCAGCTAGCTCCGGGTGGGGTAATACTTGGT…
596	XP_016553117.1	U6 snRNA phosphodiesterase-like	https://www.uniprot.org/uniprot/?query=XP_016553117.1	F	FALSE	T	NULL	0.273528	1	CA.PGAv.1.6.scaffold1016.1	3	NULL	+	47237809	47241439	465	ATGAGAAGTATTTTGGAAGTGTGGACGCGACTATCTGATGAGTCAGTGACCGTACTTGATCGAGGGAGAGCAAAACAATACGGTGTCTCAGAGGAGGTGAGGTATTTGATAGATTTTAACAAATGGGAGATATTTGTTAATGATGATTCAACTCGCTCATTCATGTCGTTGGAAGTTGTAGCAGGAGGCTTAGCTCAGATAAGAATGCAAATCCAAGCTGTTAATGAAGTCTACAAACTTCACAACCTTCCGGAATTTTACAAGGATCCACGTCCTCACGTCTCATTAGCTTGGACATTGGGGGACATCAGGGACACCCTGAAAAGAATGGTGGAAGAAGAGATGAAGAAATACAAAGCGGGTTTGAGTTCCCAACAGAAATGTATTTTCACAAGCAAA…
597	XP_016553116.1	myb-related protein Myb4-like	https://www.uniprot.org/uniprot/?query=XP_016553116.1	T	FALSE	F	NULL	8.30384e-11	1.85051e-06	CA.PGAv.1.6.scaffold1016.2	3	NULL	-	47242263	47243397	702	ATGCTAAGAGTACCACAACAACAACAGCAGAAAGGTACTACAATAAAGAAGGGGGCATGGTCTCCAGAGGAAGACCAAAAACTGAGAACTTATATCATGAGATATGGCATCTGGAATTGGAGACAGATGCCCAAATTTGCAGGGCTTTCACGTACGGGGAAAAGTTGCAGACTTAGATGGATGAACTATCTCCACCCTGATGTTAAGAGAGGACCTTTTACCATGGAAGAAGTCGAAACAGTGATCAAAACATATCAGAAACTTCGAAGCAGATGGTCAGCCATAGCAACAAAATTGCCAGGAAGAACAGACACCGAAGTTAAAAACTTCTTCCACACACACTTAAAGAAGCATCTTGGACTGAAAAATTATGATGCCCAACTGAAGACTAGGAAAGGC…
598	XP_016565004.1	uncharacterized protein LOC107863553	https://www.uniprot.org/uniprot/?query=XP_016565004.1	F	FALSE	F	NULL	0.187137	1	CA.PGAv.1.6.scaffold1016.3	3	NULL	+	47284301	47312281	1575	ATGCATCCTCCGTTCTCTTCTTCGCCGCCGCCCCAATTACCCAACGACTCTACCTCCGACAGCAGTGTCTCCGCCGAGCGCCGTCTTCGTGAGGCGGAGGATCGCTTAAGAGAGGCAATTGAAGAGCTTCAACGCCGCCAACGTCGTGCCTGGGGTATCTACCCGCCTTGTGACCATGCCGATGAATCATGTGTTGCTAACGCAATCGGTAACCTTTGCCAAACTTTTCTTCTCTCTTACGGTGTCCGCGTAGGAATCGGAATTCTCCTCCGCGCTTTTAAGCTCGCTCGCCGCCAGTCTTATTCCTCTCTACTTGATCTCAAGCAACTTGTCTCCGAAAAGGATCTAATTGTAAGAGAGGAAGCATGTCGAATTGGTTTGCTCTTTGGGGGATTTACT…
599	XP_016582082.1	pentatricopeptide repeat-containing protein At4g02750-like	https://www.uniprot.org/uniprot/?query=XP_016582082.1	F	FALSE	F	NULL	0.471096	1	CA.PGAv.1.6.scaffold1016.4	3	NULL	+	47833607	47839228	675	ATGCGTGAGAAGAATGTCATGTCTTATAATGCGATGTTGAGTTTGTATTTGGGGATTGGTGATTTTATGAGTGCACGGAAGGTGTTTAATGAAATGGGTGAGAGAAATATTGCGTCTTGGAACGCGATGATTAATGGGTATGCGAAGGTGGGTAGGATGAGGGAAGCGTGTGAGTTGTTTGATGAAATGCCAATGAGAAATGAGGTGTCGTATACGATTATAATTTCGGGTTGTGTTGGGGTAAGTGATCTTTTTAGTGTTCTGTTAGATTTTTCTATTACCCCGATGTTTCTGCTGCGTGATGGTAGAGACTGGACTGCGCCAGAAAAAAAGTATGCATTGATGGAGAAACTATTCTTATCTTTAAGAGTCTTCAACAGCTCTTTTATAGAGAATAGC…
600	XP_016581420.1	SNF2 domain-containing protein CLASSY 4-like	https://www.uniprot.org/uniprot/?query=XP_016581420.1	T	FALSE	T	NULL	0.786396	1	CA.PGAv.1.6.scaffold1016.5	3	NULL	+	47854372	47859297	3549	ATGGTTTCAGGCGACGCCTCTCTTCCAAATAGGAGGACCAGACAACAATTTTTAAATTATTGTGTGGAGTTTATTGAGAAGCGGAAGAGATTGACTCAAAATGGTAATCCTGCTCAGTCTTCTAGTTCTTGTTCTGTGAATATTGGAGACGATGTGAGTTGTGGGATGAAAAGAATAAAGGTGGAAGAAACCACAGCTTGTGGTGGATCGGGTGACAAGAGAGAAATGGGAACTATAGTGAGAAGTCTGGAAAAAGGAAAAAAGAAGCTGGACAATGGGAAGAGGAAGTTCAGTCCAGGAACTTGTGAGTTCATTACGAAACGTCCTTTCATTGAGGAAATATCTGATTCTGATGACGACACTGATGATGATTCAAAGGAGGAGGAGAGTGATTCTGAT…
601	XP_016581432.1	uncharacterized protein LOC107878807	https://www.uniprot.org/uniprot/?query=XP_016581432.1	F	FALSE	T	NULL	0.678202	1	CA.PGAv.1.6.scaffold1016.6	3	NULL	-	47860664	47889044	780	ATGGCTGTGACTCATGCTGATCTTGCACCAAGTCGCCCTAGCACCAATTTAGGTAGCAAAATAGGTGCATGTCTTATGGTATTGTCGATACTTCTTGGCCTATTCTGCTTCATACTCTCCCTCATTGCTGAGGCTACGCATTCTCAGGTGACATTGAGTGGTAAAGAGGAGTGCACATATAGTGGTAGTGGGAAAACACCTCTGCTGTGTGCTTCTGCTGCATTTTTGGTTCTGGCTATTGCCATGGTCATTGAGCACACTTACTTGTTGATTGTTGTGAGCAAATCGAGTCCTCCTATACTTTATTGGGATCCTCATTCCCAACCTGTCAAGACTCTTGTTTGGCAAGCTGGCTTCTTCTTTGTTTCTACATGGGTTTCATTTGCTGTTGCGGAGATA…
602	XP_016580675.1	beta-amylase isoform X2	https://www.uniprot.org/uniprot/?query=XP_016580675.1	F	FALSE	T	NULL	0.0182171	1	CA.PGAv.1.6.scaffold1017.1	12	NULL	+	193270778	193272443	1158	ATGGGGGATCATAGAACTAAAAGGCCCAAAACATATGATTGGTCTGCCTATAAGAGCTTTTTCCTACTGATTCAAAAAATAGGACTGAAGATACAAGCTGTTATGTCATTCCACCAGTGTGGTGGGAATGTAGGAGACGTGGTTTATATCCCTCTTCCAAAATGGGTACTTGAGGTTGGTGAAAAAGACCCTGATATCTTCTACACTAACAGAGCCGGTATCCGGAATAAGGAATACTTGTTGTCTCTTGGTGTTGATAACCAACGTCTCTTTCAAGGACGAACTCCTATTGAGATTTATAGAGACTACATGGCTAGCTTCACGGAGAACATGTTAGATCTTTTGCAAGCTGGGGCTATAATAGACATTGAGGTTGGACTTGGTTCTTCTGGAGAACTC…
604	XP_016543153.1	probable WRKY transcription factor 70	https://www.uniprot.org/uniprot/?query=XP_016543153.1	T	FALSE	T	NULL	0.507297	1	CA.PGAv.1.6.scaffold1018.1	10	NULL	+	193867221	193873264	468	ATGGAAGAGTTGAATCGCGGCAAGAAATTTACGCGCCGGCTAAGAGAGATAATAAAGAAACCTAAGATAAATGTGGGTAACGAAGATGCGTATATGTCTAGCGCTGAGGATTTGGTGGGGAAAATAATGAATTCATTTTGTGCGTCTCTATCGATATTAAGCTCTGAAGAATCTACTGAAGAAGTTTCTCAAAAGTCGATGGAAGACTCAAGTGGTAGTTGCAAGACTTCGTCACTTAAAGATCGACGAGGATGCTACAAGAGAAGGTGNAGAAGGAGAACTTTAGAAACAAGCATAAAAGAAACCTCAACTTTGGTGGATGATGGCCATGGTTGGAGAAAATATGGTCAAAAACAGATCCTCAATGCCAAATTTCCAAGAGTTGAGGATCGGAACCTT…
605	XP_016543159.1	IAA-amino acid hydrolase ILR1-like 3	https://www.uniprot.org/uniprot/?query=XP_016543159.1	F	FALSE	T	NULL	0.0673504	1	CA.PGAv.1.6.scaffold1018.10	10	NULL	-	193347338	193357122	1314	ATGGGTTCCTTCTGTGTAAATTTCATTTCAGCCCTGTTATTTTCAACTTTCTTGCGCAATTCAATAGCTTTGCATACTAATTTAGTTACTGAAACTGAACATGTAATTCATCAAATGTTGGAATCGGCTAGGCAGCCAGAGTTCTTCGACTGGTTAAAGAGCATTCGGAGGATAATACATGAGCATCCGGAACTGGCATTTGAAGAATACGAAACGAGTAAACTGATTAGCAATGAGTTGGAGTCTTTGGGTATTAAGTATATGTGTGGAGTAGCTAAGACTGGTTTGGTTGGAACAATTGGATCTGGATCTCAACCTTGGTTTGGTTTAAGAGCTGATATGGATGCACTACCTATTCAGGAATTGGTAGATTGGGAGCACAAAAGCAAGATTAATGGT…
606	XP_016543164.1	F-box protein SKIP24 isoform X3	https://www.uniprot.org/uniprot/?query=XP_016543164.1	F	FALSE	T	NULL	0.118496	1	CA.PGAv.1.6.scaffold1018.11	10	NULL	-	193270051	193273584	897	ATGTTGCCGGCGTACTCGTATTCAGCTTTGCCGGAGGAGCTATGGAGACGAATATTTGAAATCGGAATTGAATCCTCAAACTTCAACTACAAAGATCTTTGTTGTCTCTCTATTACCTGCAAGCTACTCAATCGACTCTCCCACGATGATTCTCTGTGGTCCTCTTTGTTCTCTGCTGATTTCCCACAATATCATATTAACCAACTTCCTTCATCTTCTTCTTCGATTTCCAACAAATCGCTCTACAAAATTAGATACGAAAAAGTTCGAGAACAGAAGCTTTTGGCTCATAGAAGGGCTGTTTTAAGAATTCAGAGCGAAATTAATGAGCATTCTAGGAGGATTGGGGCGATGGAACATCAATGTGCAGAGGAAAAAGAAAAAATGAAGAACGCTGTT…
607	XP_016543167.1	beta-fructofuranosidase, insoluble isoenzyme 1-like isoform X2	https://www.uniprot.org/uniprot/?query=XP_016543167.1	F	FALSE	F	NULL	0.254229	1	CA.PGAv.1.6.scaffold1018.12	10	NULL	+	193266457	193267930	1290	ATGTATTACAATGGAATTTATCACCTATTCTACCAGTACAATCCAAAAGGATCAGTATGGGGTAATATTGTTTGGGCTCATGCAGCATCTACAGACTTAGTTAATTGGATCCGTTTAGAGCATGCAATTTATCCATCCAAAGTGTTTGACAAATATGGTACGTGGTCAGGGTCAGCCACTATTCTTCATAATAAGCCTGTTATTCTCTACACCGGAATAATAGACGCTAATAATACTCAAGTGCAGAACTATGCTATACCCGCCGACTTGTCTGACCCATTACTTCGTAAGTGGATCAAGCCCGACAATAATCCATTAGTAGTCGCTGATAAGAGCATCAACAAGACCCAATTCCGTGACCCAACAACAGCTTGGTTGGGCCGAGATGGACTTTGGAGA…
612	XP_016543154.1	uncharacterized protein LOC107843397	https://www.uniprot.org/uniprot/?query=XP_016543154.1	F	FALSE	F	NULL	0.0819405	1	CA.PGAv.1.6.scaffold1018.3	10	NULL	+	193694834	193699624	1077	ATGTGCAGTTGTTTTTCTCCTACTACTAGTTTCTTTCCTCATTCTTCTTTTTCGTCTTCTTCTTTTTNNNNNNNCTTCTCTACTTCCAAATCAATCCATAAAACCCTACCCATCCATGCTGCCAATTTAAAACTTGGAATTTTCAGTAAAAAGAATATACCCAAGTCGTCGAGCAGTTCAGATGGGTATGATTTTTTCGACGATTTATGGTTGAAAAACCAGGAACAAACTGAAATCCCTGTCATTCCATCTTCAAGAATTGAAAAACAATTGGATGTTGTTCCAAGTACCGGAGAAAGAATTGATGATGATGATGGGAGCGTTGGGTTTCTTGAATTCAACAATAAGAAGATAGACAGGGAAGCTAAATTGGAAAAGAGAAATGTGCGGAGGAAGAAG…
613	XP_016543155.1	serine/threonine-protein kinase STN8, chloroplastic	https://www.uniprot.org/uniprot/?query=XP_016543155.1	F	FALSE	T	NULL	0.898086	1	CA.PGAv.1.6.scaffold1018.4	10	NULL	-	193690322	193693665	1509	ATGGCGTCTCTTTTTCCCCCTTCTACCGCCATTGCAATAACAAGTTTCCATCAAGAACCAAATCCCATTTGCTTTTCACCTTTAAAACCCATTTCAAAACGCTACTACTTTTGTTCTTTCACTAACCCTTGTAAAAGAAACAATACCATTGTTACTTGTAGTTCATTTCTTGAAGAAGTTTCTGTTAGCTTCGACGACTCATTGTCTCAGTTTCCAGTTTTCCAATCTGGGTTTGAGACATTTCAGAAATATTTGTTAGATTTGTCGGAAGAACAAAGATTGGTGTTGTTGGTTTTCGCGGGCCTTATATGGATATACTTGACAGCTAGACCTGGAGTTTTAGTTGGTGCTATTGATGCATATATTTTGGCACCTATTCAAGTGGGATTGGATAGTTTG…
614	XP_016543156.1	probable leucine-rich repeat receptor-like protein kinase At5g49770	https://www.uniprot.org/uniprot/?query=XP_016543156.1	F	FALSE	T	NULL	0.018531	1	CA.PGAv.1.6.scaffold1018.5	10	NULL	-	193679444	193685306	2922	ATGGCAGCCACTTGGCTGTTACTTTGCTGTTTTGTCTTCTCCTGTAGTATCCATTTAACATACAGTGTCACAGACCCCAGAGATGTTACAATACTTCGATCACTGAAAGATCAGTGGGAAAATATACCACCCAGTTGGCAGAAATCAGATGATCCTTGTGGAACATCATGGGAAGGTGTAACCTGCAACAACTCAAGGGTAACTGCATTGGGATTATCAACGATGGGACTGAGAGGAAAATTAAGTGGTGATATTGGAGGGCTCACTGAATTAATTTCCTTAGATCTGTCATTCAACCGAGGACTTACAGGTTCACTTTCTCCACGGATTGGGGATCTACAGAAACTAAACATATTAATCCTTGCTGGCTGTAGCTTCAGTGGCAGTATACCGAGGGAA…
616	XP_016543158.1	non-specific lipid-transfer protein 2-like	https://www.uniprot.org/uniprot/?query=XP_016543158.1	F	FALSE	F	NULL	0.616392	1	CA.PGAv.1.6.scaffold1018.7	10	NULL	-	193529811	193530191	381	ATGGACATGGTTGGCAAAATTGCATGCTTTGTGCTTTTGTGCATGGTGGTGGTTGCACCTTCTGCAGAGGCACTTAGCTGCAGCCAGGTTACATCTGGCTTGGCTCCTTGCCTCCCTTATCTGCAGGGTCGTGGCCCTCTCGGAGGCTGTTGTAGTGGAGTTAAGGATCTGCTTGCTGCAGCCAAGACCCCAGCGGACCGAAAGACAGCATGTACTTGCATGAAATCAACAGCTAATTCGATTAAGGGCATTGATGCAGGCAAAGCAGCTAGTATCCCTGCTACTTGTGGTGTTAACATTCCATACAAGATTAGTCCTTCCACTGACTGCTCCACGTACGTATTCACCTTCTTTTCTCTTGATCCATATTTTGTGCATTGA
620	XP_016558748.1	dehydrin Xero 1-like	https://www.uniprot.org/uniprot/?query=XP_016558748.1	F	FALSE	T	NULL	0.564903	1	CA.PGAv.1.6.scaffold1019.2	2	NULL	-	2819081	2820414	429	ATGGCACAAAACGTTACAAGCCAAGACCAAATGCACAAGGTAGTTGATGAACATGGCAACCCACATGTTCATGGAACTCATGAAGGTCGTACTGTCCCTACAGCTACAGTTGGTACTCATGATGATGCTAGGAAGAAAGATCACCATGCTGAGGGACAACAACAGCTTCATCGTTCTGGTAGCTCTAGTTCCAGCTCTTCAGAGGATGATGGGCAAGGTGGGAGGAGGAAGAAGAATAAGGGTGTAAAGGAGAAGATTAAGGAGACGTTGACCGGAGGCAGTCATGATGACAAGAAGGAAACAGGTGATCAACAACATGCTGCACACACAACGACTACTACTACAACAACTGGTTCTGTTGGAAATGAAGAAGAAGAGAAGAAAGGAATGATGGACAAA…
622	XP_016558749.1	proteasome subunit beta type-1-like	https://www.uniprot.org/uniprot/?query=XP_016558749.1	F	FALSE	T	NULL	0.556662	1	CA.PGAv.1.6.scaffold1019.4	2	NULL	-	3351921	3362793	672	ATGACAAAGCAGCAAGCAAACTGGTCTCCTTATGACAACAATGGAGGAACATGTGTAGCGGTAGCAGGTGCAGATTACTGTGTAATTGCAGCAGATACAAGGATGTCTACTGGATACAACATTCTTACTCGCGATTACTCCAAAATCATCAAACTCGCGGATAGATGTGTGATGGCCTCTTCAGGATTTCAGGCTGATGTGAGAGCTTTGCAAAAGGTTTTGGCATCCCGGCATCTGATCTATCAGCATCAGCACAACAAACAGATGAGCTGCCCAGCCATGGGTCAGCTACTTTCAAACACTCTTTACTACAAGCGGTTCTTCCCTTACTACTCCTTCAACGTTTTAGGTGGGCTTGACAGTGAAGGGAAGGGTTGTGTTTTCACGTATGATGCTGTT…
623	XP_016558752.1	protein HYPER-SENSITIVITY-RELATED 4-like	https://www.uniprot.org/uniprot/?query=XP_016558752.1	F	FALSE	T	NULL	0.0179588	1	CA.PGAv.1.6.scaffold1019.5	2	NULL	-	3395033	3396921	1488	ATGTCTTCCTCTGAAGAATCGAAAATTGCACTTGCCAAGACCGTTTTATCGACAGTGGGCTCTGTTGCTGCGACAACCATGGTTGTTCGGACAGTAGTCAATGAGTTCCTTCCCCAAGAATTATATGAATATCTCTTCTTTGGCGTCAAAAATCTCTTCAGCAGGTTCTCAAATCAGCTAACAATGGTGATTGAAGAATTTGATGGCTTGGTCAGCAATGAAATCTATGAAGCAGCTGAAATGTACTTGGGAAACAAATTGTCACCCAACACCCGTCGAGTCAAAATCAGCAAGCCTGAGAAGGAGAAACAATTCAACATAATGTTGGAACGCAACGAGGAGGTGTTAGATGTTTACAGTGGGCAGAAATTCAAGTGGATTTGGCTCAGCAAACAAGTA…
624	XP_016558750.1	UPF0261 protein BPP1817 isoform X1	https://www.uniprot.org/uniprot/?query=XP_016558750.1	F	FALSE	F	NULL	0.404216	1	CA.PGAv.1.6.scaffold1019.6	2	NULL	-	3398462	3407489	2265	ATGGCAACTACACACAGTAACACTCTTCGCGTTTTCTGTATTGGAACAGCTGATACTAAACTCGACGAGCTCCGTTTCCTCGCCGATTCTGTTCGATCCACTCTTAATAGCTTCTCCAGTAAATCCTCATTCAAGGTAGGGGTGACAGTTGTTGATGTGTCAACCAGCCTGAAGGGGGCAGATAATTGTACTGATTTTGATTTTGTACCAAGGAAGGATGTGCTTTCATGCTATGCACGAGGGGAAGAATCTGTGGTCCAGCTTCCAGACGATAGAGGCCAAGCTATTGGAATCGTGAGTAAAGCTCTTGAAACTTTCCTAAGTAAAGCTCATAATGGCCAGATTCTTGCCGGAGTGATTGGCCTTGGGGGTAGTGGAGGAACATCTCTATTGTCATCT…
626	XP_016569789.1	agamous-like MADS-box protein AGL12 isoform X2	https://www.uniprot.org/uniprot/?query=XP_016569789.1	F	FALSE	F	NULL	0.687144	1	CA.PGAv.1.6.scaffold102.2	4	NULL	-	135033769	135033966	198	TTGAAGAAAGAAATGGCTCGTGGAAAGGTTCAAATGAAGAGGATAGAGAACCCGGTTCATCGACAGGTGACCTTCTGTAAACGCCGAGCAGGGCTTCTTAAGAAGGCGAAGGAGCTGTCCGTCTTGTGCGATGCTGAAATTGGCCTTTTCATTTTCTCCGCCCACGGAAAGCTCTATGAACTCGCCACTAAAGGGTAA
627	XP_016569787.1	phosphoinositide phosphatase SAC1-like isoform X2	https://www.uniprot.org/uniprot/?query=XP_016569787.1	F	FALSE	F	NULL	0.69619	1	CA.PGAv.1.6.scaffold102.3	4	NULL	-	134244206	134282818	1620	ATGGCGAAACCCGAGAGTATGAAGTTAAATTCATCAAAGCTACCCCAAAAAATCCACCCCTCTAATGATCCATCTGAATTCAATCCTCTTTCCTATTCCCTCGAAAAGTTTCGCCTCTACGAAACACGTGCTAGGTTTTATCTAATAGGCAGTGATAGGAATAAACAGTTCTTTAGAGTGCTAAAGATTGATAGAATGGAGCCTTCAGATCTTAACATAAGTGAAGACCCAGTTGTGTATCCCCCTGAGGAAGTAAAAAGTTTACTTCAACGGATTGCTGAAGGAAATAGAGCTACGGGGGGCTTGAATTTTGTGGCTAAAGTTTATGGCATTGCTGGTTGCATTAAATTTTTGGAGTCACATTATCTTGTATTGGTGAAAAAAAGGCGCCAAATTGGA…
628	XP_016569785.1	phosphoinositide phosphatase SAC1-like isoform X1	https://www.uniprot.org/uniprot/?query=XP_016569785.1	F	FALSE	F	NULL	0.403132	1	CA.PGAv.1.6.scaffold102.4	4	NULL	-	134233998	134239105	435	ATGCCCAGTGTAATCCCACAATTGGGGTCTAGCAACGGTAGAGTGTATGCTTGGGAGCTTAAGAGCCCGAATTGGCTCTTTGGACAGAGGAAGTACGATGACAGTAATTCTGCATCCAAGGTGTCTTCACATGCAGTTTCTGATGGGGCTTCAAATGGTGAGAATGAAGCAGATGGTCTTGGTGATCTTAGCTGGATTTCTGGTGTTACCGATTTGAATCAAGAAGATATCTTTGAAAGTCCTTCAAGGTGTTGGTCTTTATTGAAAGATTTGGCTCTGATACCAATTGTTGGTTTGATTGCAACTGAAGCATTCAAAGAACCAGAGGCATTTCCCTATTTCTTCCGCGAAGGCAGTGAAAGCCTTATCCAAGCCTATGAATCCGGTACGGAAGACAGG…
629	XP_016569818.1	uncharacterized protein LOC107867870 isoform X1	https://www.uniprot.org/uniprot/?query=XP_016569818.1	F	FALSE	F	NULL	0.625355	1	CA.PGAv.1.6.scaffold102.5	4	NULL	-	133334013	133351964	2313	ATGGGTTCAAACAGAAAATCGAAGAGCTGTAAAATGCGAAACCTAGGTTCTAACGATTCTGGAATTTTACAGCATCTTATCTCACTCCTTCAAGATCCACAGGGTGTGAAGTTACCTATCTTGAAAAGTTTGTATTGTTTGCTTGCCCATTTCTCCTTTAACTCTCTACAATGTCCAACTTATAAACTTGATTTTGATGATTTGGACATGGAAATTGATCACAATGGGTTTAAGGCATCATCAAAAGATATAGAGACTATCTCTGGTATATTATTTGAAGAAATGTATGAGAGGTTTAGCCATTTATTCTCTGCACCCTGTGATACTTCTGTGAATTATCAGAGACAAGGTACTTTGCGGCAGAATACGTCCAAAGATGCTGAAACTTTTTATTTGCTA…
630	XP_016569816.1	histone deacetylase 14 isoform X1	https://www.uniprot.org/uniprot/?query=XP_016569816.1	F	FALSE	F	NULL	0.639721	1	CA.PGAv.1.6.scaffold102.6	4	NULL	-	133116113	133136214	1326	ATGGAGCTTCCCGCTGTTTGCTTGGGACCCTTTGGATGTAACTTGCTGTTCTGTGTTAGACCTCACAATTACTCTCATAAGAAGTATTCCAGAAATGGAATTGCTTTTAAGTACATAGATGGCCCAAAGTATATTGAATCAGGAAAGGAACATTCTTCAACAAGTGTTCGCGGCACCATTTATTGTTCAAATCAGCAGGAAAAAAATGTTGGCTTGCCTTCTGATCATATCCCAGTTAGTGCAAAAGTGGTTTATGCTGCTGCTCCTGCAATGAGTCATAATCAGGAATCACATCCAGAATGCAACTCTAGAGTTACTGCAATTTTGACAGCTTTGGAAAAGATGAAACTGACTTCAAAGTTTCGAGGTTTAGATGTTGTTGAAATACAGAATTTCAGA…
633	XP_016572723.1	putative 1-phosphatidylinositol-3-phosphate 5-kinase FAB1C	https://www.uniprot.org/uniprot/?query=XP_016572723.1	F	FALSE	T	NULL	0.00015689	1	CA.PGAv.1.6.scaffold1020.1	5	NULL	-	54739332	54748946	5205	ATGCTTGGTGGGGTTGTTTGTTGCCAGTCTATGGGAGTATCTAAAAGTTCAATTCTTGATTTGATTGCGAAAGTTAAATCTTGGATTTCGTGGGGAACGAGTGGTCCAACTTCCTTGGATTGCAGATTAAACATGGATGTTGACAGTAGCAAAACTTGTTGGGAATGCAAGATGAAGTTTACTGATTCTTGCAACAAGTACAATTGCCAAGTTTGCAATGGTGTTTTCTGCAGTGATTGTTGTATGCACAGTTATGGATCTTTGGATGTTGTTACATCTGGATCAGAAGGGACAATTGTTGATATAAAGTCTTGCAGGTTTTGTTCTGAGTTAAGGACTTGGAATAAAGGTGTTGGGAAGTATAGAGAAAAATTTTATCCTTCTGAGTTTCATGGAGGA…
634	XP_016553385.1	nicotinate-nucleotide pyrophosphorylase [carboxylating], chloroplastic isoform X2	https://www.uniprot.org/uniprot/?query=XP_016553385.1	F	FALSE	T	NULL	0.734645	1	CA.PGAv.1.6.scaffold1020.2	5	NULL	+	54666425	54669271	462	ATGAAAGATAAAGATAAAGTTCTGGAGGCTCTGAAAAACAAGGCTGTTGATTTGGAATTGGACTATTTAGTCGGGGCTGTTTCAACAAAGAGGCCATTTACAGCTATTGTGGGTGGTTCAAAGGTTTCGTGCAAGATTGGAGTGATCGAGTCACTCTTGGAGAAATGTGATATATTGCTCTTGGGTGGAGGTATGATCCTTACATTCTACAAGGCTCAGGGTCTTTCAGTTGAAACCAGGACGCTTGCAGAAGTCCATGAGGTTTTAGAATATGCATCTCAAACAAAGACTTCGCTGACTAGGATAATGCTGGACAATATGGTTATACCATTATCTAACGGGGATGTTGAGGTATCCATGCTTAAGGAGGCCGTAGATTTGATCAATGGGAGGTTTGAG…
635	XP_016572726.1	myosin-4-like	https://www.uniprot.org/uniprot/?query=XP_016572726.1	F	FALSE	T	NULL	0.715115	1	CA.PGAv.1.6.scaffold1020.3	5	NULL	+	54647101	54660835	1530	ATGATAATGAGAATTAAAGTTATCAGGAGTGAAGATGGTATAATGTTTTCACAAGAACATTATGTTGAAAAACTTCTTAAGAAGTTTGAATGTTGGGAGGTTTATGTAGTGGATGATTCAGTGAAGTTCAAGGAGGCTGTCAAGCATGGGAATTTGATTCCCCGCTACTGGTCTATATTCTCTGATCACTTAACTCCAGTCCTTGCTTACTGCTATTTGGTGAAGGAAGATGATAGGGAATCTCCGAGCTTCTTGTTCGATGTGATTGAGGCTCAACCGATAATGGAAATTGTTGCAAAAGAGAACATGGTGACAATTGTGGATCACTTTGAAGGAAGCAGAACTGAGGAATTTTTGGAAGATCCAATGATCAATCCTCATAAGATTATGGAAAAATGG…
637	XP_016572727.1	putative receptor-like protein kinase At4g00960	https://www.uniprot.org/uniprot/?query=XP_016572727.1	F	FALSE	T	NULL	0.801681	1	CA.PGAv.1.6.scaffold1020.5	5	NULL	-	54479357	54486117	1203	ATGACCAAACCCAAAAAATTGCTTGGTAATTTTTTGAAACCATTTTTCTCAAGTTCAAATAAAGGGAAAAATGAGGAGGACTTAGAGAAAATTGCTGCACAAGAACAGAAGCAATTTCCTTTTGAAGTTCTTGTTTCTGCAACCAAAGATTTTCATCCAGATAACAAGCTTGGTGAAGGTGGATTTGGCCCTGTTTTCAAGGGACAATTGAGTGATGGGAGGCAAATAGCTGTGAAGAAGCTTTCACATAGTTCAAGCCAAGGAATGAAGGAATTCAAGAATGAAGCTAAGTTGTTGGCTCGTGTACAACACAGAAATGTGGTGAATTTGTTAGGCTACTGTGCATATGGGGTAGAGAAGCTGCTTGTCTATGAGTATGTTGCTAATGAGAGCCTTGAC…
638	XP_016572617.1	HMG-Y-related protein B isoform X2	https://www.uniprot.org/uniprot/?query=XP_016572617.1	F	FALSE	T	NULL	0.014892	1	CA.PGAv.1.6.scaffold1020.6	5	NULL	+	54441541	54442092	552	ATGATAATGGGAGCTATAGAAGCGTTGAACGAAGAAGAAGGTTCAAATAAAACAACAATAGCCAAGCAAATTGAAGCAACTTATGGTACACTCCCAGCAGCACATGGTACACTTCTTGCACATCACTTGAACAAAATGAAGCAAACTGGACAGCTCGTTTTGGTGAAGAACAACTACGTGAAGCCTGATCCTAACNNNNNNNNNNNNNNNNNNNNNNNNNNNNNNNNNNNNNNNNNNNNNNNNNNNNNNNNNNNNNNNNNNNNNNNNNNNNNNNNNNNNNNNNNNNNNNNNNNNNNNNNNNNNNNNNNNNNNNNNNNNNNNNNNNNNNNNNNNNNNNNNNNNNNNNNNNNNNNNNNNNNNNNNNNNNNNNNNNNNNNNNNNNNNNNNNNNNNNNNNNNN…
639	XP_016572619.1	protein PLANT CADMIUM RESISTANCE 2-like	https://www.uniprot.org/uniprot/?query=XP_016572619.1	F	FALSE	F	NULL	0.0803899	1	CA.PGAv.1.6.scaffold1020.7	5	NULL	-	54259698	54263296	573	ATGAAGTCTTCAACAAGTTCAAGTGATCGATACCAAAAATTTTCATCGTCCTTCGGCGATGAAACGCCGTCGCCAATGGGCGTTCCAGTGAGCTCAAAAACACAATTTTACGTGGAGACAATTGATAAGCAACCAGCAATGTATAGAAAGAAGAAGAATGATGTTCCATGGTCAACTGGTTTATGTGACTGTATGTCCGATCCCAAGAATTGTTGCATAACATTATGGTGTCCATGCATCACTTTTGGACAGGTTGCGGAGATTATTGACAAGGGTTCTAATTCATGTGGAGTAAATGGAGCACTATATGCAATAATAATATGTGTGACTGGTTGCCCATGTTTTTACTCTTGTTTCTATCGTTCCAAAATGAGACAACAATACTTATTGAAAGAAAGC…
640	XP_016572618.1	glucan endo-1,3-beta-glucosidase 3-like	https://www.uniprot.org/uniprot/?query=XP_016572618.1	F	FALSE	T	NULL	0.283557	1	CA.PGAv.1.6.scaffold1020.8	5	NULL	+	54255515	54258976	1509	ATGAACTGTTGCTTAGCCGTTTACCGCCATGCACATCTTGCACTAGAAGGGACTCCATGGCACAATGATGAGGCTTTCGTTGGTGTAAACATTGGCACTGATGTGTCAGACATGCCTAATCCAACTCAGGTGGTGGCTCTCCTCAAAGCACAGCAGATTCGTCATGTCAGGCTATTTGATGCTGATCAAGCTATGCTACTTGCACTTGCTAATACTGGAATCTGCGTCATTGTTTCTGTACCAAATGATCAGCTCTTAGGAATAGGTCAGTCCAATGCCACTGCTGCCAATTGGGTTTCTCGGAATATCCTACCTCATGTTCCAGCCACCAACATCACAGCCATTGCCATCGGTTCTGAGGTCCTTACCACTCTTCCTAATGCTGCTCCGGTCTTAGTC…
642	XP_016547544.1	pentatricopeptide repeat-containing protein At1g10910, chloroplastic isoform X2	https://www.uniprot.org/uniprot/?query=XP_016547544.1	F	FALSE	T	NULL	0.0306247	1	CA.PGAv.1.6.scaffold1021.1	11	NULL	+	14104566	14129265	1980	ATGGAAGCTTGCTGTGTGTTTCAGTCTATAATTGCTGTTTCATCGCCTTTATTTTCTTCTATTCCAAATCCCAAACAAGCTTCCAACAGAAATGGAGGCATTCACAAGTTGCGGTGTGTAGCAAAAAAGATAAATACAACTTCAATTTCCGGCGAATTTCATAATGATTGTGTCTCTTCAAATCAGTCTCCTGTTTCCCGTATTGATAGACAGTCCACAATTCTTCAAATTCAGGAGTCATCCGACTTGAGTTCTGCTCTTGCAAGGCATGGTGAGATGCTTAATGTACAAGATATAAATGTGATTTTGCGCTATTTCGGGAAGCTAAATAGACGACAGGAGCTTTATCAGGTGTTTCATTGGATGAGGCAGAATCAAAAGATCAATGTTGCGTCATAC…
650	NULL	NULL	NULL	F	FALSE	T	NULL	0.725554	1	CA.PGAv.1.6.scaffold1021.17	11	NULL	-	14383680	14383943	264	ATGAGCAACCCAAATGGCAAAGGCAACGATGAGAATGGTAAAGAAAATGAGATGATCACAAGTAGTGAAATAATAAAATCAGTTGGTATTGTTGCTGCTGCTGTTGGTTTTGCTGCATGGGGCATTTGTAAAATTATGGGGTCTTCAGTTGATGAAAATAACAAGAAGTTGATGAAAAAACCAGGAGCAGATGGATACATGAATAGGGAAGACTTTGAAAAAAATCCTAAAGACTATTTCCGCGATCTTCACGGAAAGAAATGA
651	XP_016557531.1	uncharacterized protein LOC107857104 isoform X1	https://www.uniprot.org/uniprot/?query=XP_016557531.1	F	FALSE	T	NULL	0.0455772	1	CA.PGAv.1.6.scaffold1021.18	11	NULL	-	14402704	14405373	1305	ATGGTGATGAATTTTGATAGTCAACTGCTACTGAACTTAGTAGACATTGCTGGACAAGTGCTACTAGTTGATTTTGTTGTACACGAGCTATTGAACCTGATAGATTCTGTTGGACAAGTGCTATTGTATCTAGTAAATTTTGGTGGGGAACTACTAATTTTTTGTGTGCAACTGCTATTGTCCCCGGTATATTTTGGTGGGAGATTACTAATTTTTGTTGGGAAACTGATACTCTATCCTGTATATTTTGTTGTGCGACTGCTATTGTACCCGGTATATTTCGCTGTGAAATCGATACTGTATGCGGTATATTTTGTTGTGAAACTGCTACTGTACCTGGTATATTTTGTTGTGAAACTGATACTGTACCCGGTATATTTCATTGTGAAACTGCTACTG…
652	XP_016546520.1	uncharacterized protein LOC107846727	https://www.uniprot.org/uniprot/?query=XP_016546520.1	F	FALSE	F	NULL	0.390056	1	CA.PGAv.1.6.scaffold1021.19	11	NULL	-	14409866	14424759	1689	ATGATGAATTTTGATGGGCAACTGCTGCTGAACTTGGTACATTTTGTTGGGCAACTGCTAAATTTTGCTAGGCAACTGCTATTGAACATAGTAGATTTTGTTGGACAAGTGCTATTGAATCTAGTAGATTTTGGTGGGCAGTTGCTACTGAAGCTAATAGATTTTGGTGGGCAATTTCTAAATTTTTGTTGGGAACTGCTACCGATGCTGGTAAGTTTTGCTTGGCAACTGCTACTTAACCTAGTAAATTTTGGTGGGCGACTACTAAATTTTTCTTGGCAATTGCTACTATATGTGGTAGATTTTGTTGGGCAACTGCTATTGAACATAGTAGATTATGTTGGACCAGTGCTACTGAATCTGTTAGATTTTGGTGGGCAACAACTACAGAACCTAGTA…
653	XP_016548595.1	ACT domain-containing protein ACR4-like	https://www.uniprot.org/uniprot/?query=XP_016548595.1	F	FALSE	T	Capana11g002035	0.00970928	1	CA.PGAv.1.6.scaffold1021.2	11	NULL	+	14149705	14151978	1350	GAAGCTACAGTGAGCTATTCCCAAAACATAATGGATGATGAGTATGAGAAATTTATCAGAAGAATGAATCCACCAAGAGTTGTAATTGACAATGAATCTTGCAAAAATGCCACTGTTATACAGGTGGATAGTGCTAACAAACATGGAATACTTCTGGAGGTGGTACAAATTCTTACTGATCTGAACTTTATCATTACTAAGGCTTATATTTGCTCTGATGGTGGATGGTTCATGGATGTATTCAATGTTACCAATCAAGATGGAAACAAGATTACAGAAGAACCTATCTTGGATTATATCATGAAGTCTCTTGGTCCCGATTCTTGTTTTGCCTCGTCTATGAGAAGATCAGTTGGGGTTACTACAGGAATGGACCACACTGCAATTGAGCTAATTGGA…
654	XP_016546777.1	uncharacterized protein LOC107847043 isoform X1	https://www.uniprot.org/uniprot/?query=XP_016546777.1	F	FALSE	F	NULL	0.000114084	1	CA.PGAv.1.6.scaffold1021.20	11	NULL	-	14428410	14430862	906	CTACTGAATTTTGTTGGGCAACTGATACTGTACCTAGTAAATTTTGGTGGGCAACTGCTACTGTACGTGGTATATTTTGTTGCGCAGCTGCTACTGTCTCCGGTAATTTTTGTTGTGAAACAGCTACTGTGCCCGCTGGTAAATGTTGGTGGGCAGTTGCTACTCAGCTTGGTAAATTTTGGATGCCAATTGCTACTAAAACTAGTATATATTGGTGTGCAACTGTTGGAGAAGCTTGTAAATTTTGGTGGGCAAGAGTTATTGGGGCTCAAAAATTTTGATTGCCAAGTGCTATTGTTGTTGCAGAATTTTTCCGATCAAGTGCCACTGACGCTTAAGAATTTTGATTGGCTAGTGAAGAATTTATGTGGCCAACTTGTGAATCGGTTCAAAAGGATC…
658	XP_016548671.1	uncharacterized protein LOC107848421	https://www.uniprot.org/uniprot/?query=XP_016548671.1	F	FALSE	T	NULL	0.580877	1	CA.PGAv.1.6.scaffold1021.24	11	NULL	-	14622905	14626001	1116	ATGATGGAGAAAGTGAAGGAAGCTTTACTGAAGTTGCTAAATTGTTGTGGGCAAGGGCTAGTTCAAGTGGTAAAATTTGGTGGTCAAATGGTAGTGGAACTGATAACTTATGGTGGACAAGGAGTAATGGACGTAATATATTTTGGTGCACAGGGAACATGGAAGATAGTAAGTATCAGTAGTAGGCAAGTTCTACCAAAGCTGTTAAATTTTGGTGGGCAGGTGCTACTGAAAATGGTAACTTTTACTGGACAGCAACTGTTACCGACGGTGGTAAGTTTTGGTGGGCAACTGCTGCTCAAGGGGGTAAGTTTTGGTTGGTTAGTGATACCGAAGCTGGTAAATTTTGGTGGACAGCTGCTGCTGAAACTATTAAGATTTGGTGGACAAGGGATACTG…
659	XP_016547135.1	nucleolar protein 14	https://www.uniprot.org/uniprot/?query=XP_016547135.1	F	FALSE	T	NULL	0.722608	1	CA.PGAv.1.6.scaffold1021.25	11	NULL	-	14661150	14667429	657	ATGTTGTTGCTACTTCTATGGTGGATTACTGATCAGCGCGATGAGTTTTCTCAAAAGTATGTGTGTTGGGGTAATGAAACTTCTCAAAACAGTGTCTGTTGGATTGATGAAGTTTCTCAGAAGCGTATGCGTTACGCCTATCATGAGGCTTCTCAAAAGCGTGTGTGTTACACTGATGAGGCTTTGCATAAGACTGATAGCCCTTGTCGAAAGAGTGGTGTGTGTTGGACTGATGAACGCTCTCAAAAGAGTCTGCGTGACGCTGATGAATTATCTCAAAAGAGTGAGCACGACACTGATGAGTTGTCTCAAAAGAGTGTAACTAAACAATCTCAGAAGTTTTGTCCTGAGGCTATAGTATTTCTTCAAACTTTGCTGATGGCAGCTTTAGACAGGGAA…
660	XP_016547135.1	nucleolar protein 14	https://www.uniprot.org/uniprot/?query=XP_016547135.1	F	FALSE	F	NULL	0.0208604	1	CA.PGAv.1.6.scaffold1021.26	11	NULL	-	14671117	14683016	2790	ATGGCGAAAACGAGCAAAACCGAAAGTTCATCAAAGAAGAAGAAGATGAAGAAGAGCAGCAAAACAGGTCCAAAATCCAAAGACATGAAGCTCAAACCACCAAAGGAAAATCCATTCGAAGCTATTTGGTCACGCCGTAAATTCGATATACTTGGCAAAAAACGTAAAGGTGAACAACGAAGAATTGGTGAAGCTCGTTCTTCTGCCATCGAAAAGAGGAAGAAGACACTATTGAAGGAGTATGAGCAAAGTGGGAAATCATCAATGTTTGTTGATAAGCGTATTGGAGAAAATGATGAAGGGCTTGGTGAATTTGATAAAGCTATTATGAGGTCTCAGCGTGAGAGGCAGATGAAATTGAAGAAAAACAAGTATAATCTGTCAGATGAGGATGAAGAG…
661	XP_016546789.1	uncharacterized protein LOC107847058	https://www.uniprot.org/uniprot/?query=XP_016546789.1	F	FALSE	T	NULL	0.0778627	1	CA.PGAv.1.6.scaffold1021.27	11	NULL	-	14700938	14702323	720	ATGGTTAGAACTAGAATGCCAAATTTTTGCCTAAATAGAATTAGGCCTCATGTTCATCAAATTCGTTCACCACCTATAATACAAGCCACCAAAAACAATATTATTAATGAAGAAAAAAATAATCCTTCATTAGCCATGCCGGCGCCGATGGGAGAAGTTTCTGGTGACGTGGCAAAACCGACACCGTTGATTGGTCGAAAAATCATGATTTTAGTTGATTCAAGTGTTGAAGCTAAAAATGCATTGCAATGGGCATTAACTCATACCGTTCAAAGCCATGATGTGCTTGTTCTTCTTTATGTTACTAAACCTAATTCTTCTAAACAAGATGAGGATCCTAAGAAGGAAATTAATCCAAGAATTTTTGAATTTCTTGCTTCTATGAAGAATACTTGCAAG…
662	XP_016548325.1	E3 ubiquitin-protein ligase At3g02290-like isoform X1	https://www.uniprot.org/uniprot/?query=XP_016548325.1	F	FALSE	F	NULL	0.68474	1	CA.PGAv.1.6.scaffold1021.28	11	NULL	+	14725396	14732674	1134	ATGATCATTGTTTCTATGGTAATAGCTGATGGTGCTTATGCTTTGCGTAATCGACGTATTACTTGTCATCAGTGTGGAGCCATATTTGGTCCAGCACAACAAACTGCTGGGACTTCAGCTAATCAAGTCCCGTCATCTTCGACTTCTCTAGCTTCCATAAACAGTTCACATAACACAATCAGTTCTCAGGATAGAGGTTTACCAAGTATTGCTGCTCCAAGACAGCCACAAATTCAAGAAGATGTTGCATTTAGACGACAGGACAAAGGAACAAGTCATACACGGGTTGAGCCCGAACCAGATATAGATGCTGATGCTGAAATAACACAAAGGCTTCTAAAAGCGGACAAGCTGCCTAAATCACTCTTTGTCAATCAAGAACCGTCATCTTCGACTGCT…
663	XP_016546516.1	truncated transcription factor CAULIFLOWER A-like	https://www.uniprot.org/uniprot/?query=XP_016546516.1	T	FALSE	T	NULL	0.566233	1	CA.PGAv.1.6.scaffold1021.29	11	NULL	-	14734296	14739285	543	ATGGAACAGATTCTTGAACGATATGAGAGATACTCATATGCAGAGAGACGTTTGCTTGCAACCAATTCTGAATCACCGGTGCAGGAAAACTGGAGCTTGGAATATACTAAACTCAAGGCTAGGATTGATCTCTTGCAAAGGAACCACAAGCATTATATGGGAGAAGATCTTGATTCAATGAACTTGAAAGACTTGCAAAACTTGGAACAACAGCTTGATTCTGCTCTTAAGCTTATTCGATCGAGAAAGAACCAACTCATGCATGAATCAATTTCTGAACTGCAGAAAAAGGAAAGGGCAATCCAAGAGGAGAATAACATACTTGCCAAGAAGATCAAAGAGAAGGATAAGATAGTAGTGCAGCAAGGTGAATGGCACCAGCAAAATCAAGTACCTGCT…
664	XP_016548257.1	uncharacterized protein LOC107848095	https://www.uniprot.org/uniprot/?query=XP_016548257.1	F	FALSE	F	Capana11g002036	0.00159996	1	CA.PGAv.1.6.scaffold1021.3	11	NULL	+	14186149	14191830	1653	ATGAGTAGGGTGTCTCGAGGTGGGTCTCATGGTAGATCCCGTACTGGGAAGAAGACATTGAGGAGGCGCAATGATGGTGCAGGAGCTGATAATGTTGTCCTGATTGATGTCGAGTCTGAAACTTTTAGTAATGTTATTATTATTGATGTGCCTGAATCGACACCCAAGAAGTTTCGAGGTAAGGCAGCAGCAAAGAAAGCCAAAAGAGGTAAGACAGCAGCAAAGAAAGACAAAAGGTCTCCTTTGAGGAACATAATCTTCATCGATGATGATGAAAGCAATGAGAATGAATCTTCTGAATGTGGTGTGGAAGATGGCCACCACTTCTTTCAGGACCCATCTCCTAGCATGAGACCGTGCTCAACATCGGAAAGTGCTAAAAAACCTCTAGATGGAATT…
665	XP_016547230.1	MADS-box protein CMB1-like	https://www.uniprot.org/uniprot/?query=XP_016547230.1	T	FALSE	T	NULL	0.700036	1	CA.PGAv.1.6.scaffold1021.30	11	NULL	-	14752886	14760681	732	ATGGGTAGAGGGAAAGTAGAATTGAAGAGAATTGATAATAAAATAAATAGACAAGTGACTTTTGCAAAGAGAAGAAATGGACTCCTCAAGAAAGCTTATGAACTTTCTGTTCTTTGTGATGCTGAAATTGCTCTTATTATTTTCTCTAGTCGTGGCAAGCTTTATGAATTTTGCAGCAGCTCAAGTATGTCCAAGACATTGGAGAGATACCACAAACATAATTATGGTGCACTTGAAGGAACCCAACCATCAGCAGATTCACAGAACAACTACCAAGAGTATTTGAAGCTTAAAACAAGAGTGGAAGTGTTACAACAATCTCAAAGGCATATGCTTGGAGAGGATTTGGGAGAATTGAACACAAAAGACTTGGAACAACTTGAACGTCAATTGGATTCA…
666	XP_016548653.1	cytochrome P450 CYP749A22-like	https://www.uniprot.org/uniprot/?query=XP_016548653.1	F	FALSE	T	Capana11g002037	0.261778	1	CA.PGAv.1.6.scaffold1021.4	11	NULL	+	14194910	14200836	1416	ATGAAATCACAAGGTATAAGAGGTCCACCTTACAAGTTTCCTAATGGGAATGAAACAGAAATTAGAGACATGGAAATGAAATCCAACACTGGTCACATAGAGCTGAGACATGACATTTTCTCTATAATGCAACCACATTTACAGTCATGGATCAAACTATACGGAAGGAACTTTCTTATTTGGCATGGTTCTGAACCAGAATTGATTGTAACTGATGTTGACATGATCAAAGAAATTCTTAACAACAAAGAAGGTGCATACGTTCAGCGTAAATTTGGCGGTCCTTTATTGGATTTATTTGGGAATGGACTTCCATTTTCAGAAGGCCAGAAATGGTCTAAACTTCGAAAAGTGGCTGATTATGCTTTCCATGGACAAAGCCTGAAGGAAATGATTCCA…
672	XP_016564759.1	protein YLS7	https://www.uniprot.org/uniprot/?query=XP_016564759.1	F	FALSE	F	NULL	0.57628	1	CA.PGAv.1.6.scaffold1022.1	3	NULL	+	215358603	215363730	1653	ATGTCTTCTTTTTCATCTAAAGATCCTTCTGCACTGTCCTATCCAAAGTCACTATTGTCTATTGTAACTACAGTAGGAGGTCTTGCTGTGTTTTTAATTCTTGCTTCCTCATTTCTGGTCTCTCAGCCTATTGGCGCTGCAGTCCATGAGTATTTTTATGGTGTACATCAGTTGAAAAGGCCTAATTTGCTAGATGGGGATAGGGTAACACTTGCTGATTCTCGACGTGATGATGTTGTTAGTAATGATACACCAAACTTTAATTTGACTGTGGAGGAAAACGAAAAAGGACTCGAGGATGAAAAGGACCAGAGTTCCAAGTCTCAAGACGAAAAGAAGGAGCCAGATTCAAAGGGGGAACAAATTGAAAGTTCTACCCGAAAACCTATTTTGTCAGAT…
673	XP_016564755.1	LOW QUALITY PROTEIN: 65-kDa microtubule-associated protein 3-like	https://www.uniprot.org/uniprot/?query=XP_016564755.1	F	TRUE	T	NULL	1.7394e-12	3.88444e-08	CA.PGAv.1.6.scaffold1022.2	3	NULL	+	215384335	215388100	2220	ATGACAGCTGCTCAAGGTGATCCAATTCAGCCAATGGAAACTACATGTGGAACATTGTTATACGAATTGCAGATTATATGGGATGAAGTTGGGGAATCTGATGCTGAAAGGGACAAAATGCTGTATGAGCTTGAACAAGAATGTCTAGAAGTATATAGAAGAAAGGTGGATCAAGCAAACAAGAGTAGAGCACAACTAAGGCAGGCAATTGCTGATTCCGAAGCTGAGCTTGCAGCTATCTGTTCTGCAATGGGGGAGCGACCTGTGCATATTAGGCAGTCTGATCAGAGCCTAGGTGGTCTGAAGGCAGAACTCAGAACCATTTTACCAGAATTGAACGAGATGCGCAGTAGGAAATCTGATAGAAAAAAACAATTCATTGAAGTTACAAAGCAGATA…
674	XP_016564754.1	B3 domain-containing protein Os02g0598200-like isoform X2	https://www.uniprot.org/uniprot/?query=XP_016564754.1	F	FALSE	F	NULL	0.435669	1	CA.PGAv.1.6.scaffold1022.3	3	NULL	+	215673224	215689550	1503	ATGGTTCATCCGCACAATGAAGCATGTGACATGTGCACCCGCACGTGCATGTTGATACATGGACATAGAGATCCCTCACCAATTGTTAGTTCTTTCTTCAAAGTCATGATCGACAAGCGCTTCTCCAAAGTTCTGTACTTTCCCCCCAGATTTGCTCGATTGGTATCTCACTTGACTGATCAAGAAACTTATCTGGAGGACTCAAGTGGACAGCGATGGAGGGTGGGAATATGTAATCATAAGGGTTCTCTTGCAATTCGACAAGGATGGCGTACATTTTCATCAGAACATGGTCTAAAAATGGGAGACTTCTTGGTTTTCCACTATATTCGTGGTCAGCACTTTGTTGTCCAAATATATGGAACAAGTGGTTGTGAAAAGATCAATTTTTACAATGAC…
675	XP_016568509.1	uncharacterized protein LOC107866957 isoform X2	https://www.uniprot.org/uniprot/?query=XP_016568509.1	F	FALSE	F	NULL	0.707126	1	CA.PGAv.1.6.scaffold1022.4	3	NULL	-	215954241	215956627	1467	ATGGGTAGTAATTCGAAGATGTTTGCAGAATCGACTTTGACTGAATTGGTTGAACGCAACAATGCCAATAGAAGGGCACCTATGGATGGAATTTCAAGAATAGTTGTGGATTTAAAACAATTTCAGAGGTGGTGTGAGGATTGCACATGCAGTATTAACTACCAATGCAACTCTTGTGTCTATGGGTGTGTACGCAGTGTTAACTGCCAATGTTGCTTTTGTCTTGATGTATGTTCAAGGGAAATGAATGAAGGGGAAACCCAAGCTGAGGTGTTCGAAGAATGTCCTCAACGGGTCGAATCTGAAGTTCTCCTTGATCTTCACTCCATCCAAAATGCAAACACCAAGAAGACCGAGATCCTGAACTCACATCTGGATTCACGACTTTATGTTCTTGCT…
676	XP_016564742.1	B3 domain-containing protein Os01g0905400-like	https://www.uniprot.org/uniprot/?query=XP_016564742.1	F	FALSE	T	NULL	0.376859	1	CA.PGAv.1.6.scaffold1022.5	3	NULL	+	215957785	215961510	1392	ATGAGACTAGACAAATTCCTAGTGTCTTCATTTTGGGAGGAGTTGGCTCCCAATGTGATCCAGTTTCCTCTTCCACTACTATTTTTGGACCATTCACCTATCATGCTGGATGGAAGTAAAGGAAGATGGACGAGATCTTATTTTAGAGCTGAGAACGTGTGGCTAAGTGTGATGGGTTTCGGGAATAAGTGTGATAATCTCAGTTTGTCACTTGCTGTTATGCAATGGACTGAGAAACCCTACCAGTTCCTCTTCTTGTTGCGCCTTGTTGTCTCAATGGAAGTGGATGACATTGGCTTGCTTGCCCAGCATTTATGCTGCAGGATTGGGGCCCTCCCGACTACCTATCTTGGATTATCGCCAACCACATCAAACAAGGATCATATGTTTATAGCCATT…
678	XP_016542104.1	uncharacterized protein LOC107842666 isoform X1	https://www.uniprot.org/uniprot/?query=XP_016542104.1	T	TRUE	F	NULL	0.0494576	1	CA.PGAv.1.6.scaffold1023.1	NULL	PGAv.1.6.scaffold1023	-	497807	509997	3834	ATGGCCGTCACTGAAAAACCCGTCAAGATTAAAACTCTTCCCAAACTCCAACTTCATCAAGAGGTCGAGGTGAGGAGTATTGAAAATGGATTCCTGGGTTCATGGCACTTGGCTACTGTAATTGCTTCTTATGATTTGGTTCGTCAAGTTCAATACCATCACCTTCTGTCTGATGACGGTTCTATCAACTTGATTGAATCCGTCAAGGTTTCTCCCATGGTTGATGGAGTTATTCCTGCTGAAAATATATCAGTTACCTATCGTGGCAACATTAGGCCTTCACCACCTCCACTTCAATTTGGGAGATGGCTTCTATCTTATGGGCAATGTGTTGATTTGTTTTATCAAGATGCTTGGTGGGAAGGTGTAATATTTGACCATGAAGATGGTGCCGAGGAG…
679	XP_016544941.1	protein EMSY-LIKE 3-like isoform X4	https://www.uniprot.org/uniprot/?query=XP_016544941.1	F	FALSE	F	NULL	0.15575	1	CA.PGAv.1.6.scaffold1023.2	NULL	PGAv.1.6.scaffold1023	-	623184	630120	651	ATGACACATTCTCATTCTCAGGATCTACTGGCTAAGGGGGCTGGTCATCAACTCTATGGATATTATCTCTGCGAGGAGGCATACTCTATACATGGAAGAAAGAGGTTGAGTTCACTCTATCTATTCGGTTCTTCAAGATCCAGTTTGCGAGCTGGCTATGGACTACGAGCCCTAGATAGTAGTGGAACCGATGATGATCTTTCTCCATCACAACAAAATAGGATTTCTAGAGGTAGTGGTTACATTACTGGAAATGGAAGATCTGCTGTCACTGGTTTTGTTCCCTACCAGAGGATGTACGGTGAAACAGATATGGAGGCCCAAATTCACCGACCTGAGCAAGAAGCATACATTTCGGTTCTAAGAGCCTTTAAAGCTCAAGCTGATGCCATTACATGG…
681	XP_016548132.1	F-box/kelch-repeat protein SKIP11-like	https://www.uniprot.org/uniprot/?query=XP_016548132.1	F	FALSE	F	NULL	5.0779e-05	1	CA.PGAv.1.6.scaffold1024.2	11	NULL	-	30763564	30764892	1329	ATGTCAGAAGAACGGTCCTGTGTGGTGGTTACAAGGGATTGTCAGACAGAAAGTAACGGGACGGTTTGCATGAGTTATCGACTTGATAGTATTGAAGTCCAGAATGGCAAAAGGCCATTGGAATATGACCAGGAGGGTGAAAATGTGCAACGCAAGTTGCAAAAGCAGTCCGACGGTTCCAACCTAGTGGGAGTGACTCTATCCTTGGGAAGTTCTTCAGCATCCCCTCCTGAGCAAACTGACAAACGGGATCATGCTGGGGATAATTCTGACAGGAACACACTTTTTCCTGCCCTTGACCGTGACAGCTCCATCAATTCTCTCATTCGTTGCTCGAGGTCAGATTATGGCGCCATAGCATCTTTGAACCACAACTTCCGCTCATTAATTAGGAGCAGT…
682	XP_016548132.1	F-box/kelch-repeat protein SKIP11-like	https://www.uniprot.org/uniprot/?query=XP_016548132.1	F	FALSE	F	Capana11g001726	1.3487e-06	0.0296161	CA.PGAv.1.6.scaffold1024.3	11	NULL	-	30778635	30780197	1329	ATGTCAGAAGAACGGTCCTGTGTGGTGGTTACAAGGGATTGTCAGACAGAAAGTAACGGGACGGCTTGCATGAGTTATCGACTTGATAGGATTGAAGTCCAGAATGGCAAAAGGCCATTGGAAGATAACCAGGAGGGTGAAAATGTGCAACGCAAGTTGCAAAAGCAGTCCGATGGTTCCAACCTAGTGGGAGTGACTCTATCCTTGGGAAGTTCTTCAGCATCCCCTCCTGAGCAAGCTGACAAACAGGATCATGCTGGGGATAATTCTGACAGGAACACACTTTTTCCTGCCCTTGACCGTGACAGCTCCATCAATTCTCTCATTCGTTGCTCTAGGTCAGATTATGGCGCCATAGCATCTTTGAACCACAACTTCCGCTCATTAATTAGGAGCAGT…
683	XP_016547267.1	F-box/kelch-repeat protein SKIP11-like	https://www.uniprot.org/uniprot/?query=XP_016547267.1	F	FALSE	T	NULL	0.389785	1	CA.PGAv.1.6.scaffold1024.4	11	NULL	-	30793269	30794594	1326	ATGTTAGAAGAACGGTCCTGTGTGGTTACAAGGGATTGTCGGACAGAAAGTAACTGGACGGCTTGCATGAGTTATCGACTTGATAGGATTGAAGTCCAGAATGGCAAAAGGCCATTGGAAGATGACCAGGAGGGCGAAAATGTGAAATGCAAGTTGCAAAAGCAGTCCGATGGTTCCAACCTAGTAGGAGTGACTCTATCCTTGGGGAGTTCTTCAGCCTCCCCTGATGAGCATGCTGACAATCAGGATCATGCTGGGGATAATACTGATAGGAGCACGCTTTTTCCTGCCATTGACCGTGACAATTCCATCAATTCTCTCATTCATTGCTCTAGGTCAGATTATGGCGCCATAGCATCTTTGAACCGTAACTTCCGCTCATTAATTAGGAGCGGTGAA…
684	XP_016546775.1	transcription factor PRE6-like	https://www.uniprot.org/uniprot/?query=XP_016546775.1	T	FALSE	F	NULL	0.738354	1	CA.PGAv.1.6.scaffold1024.5	11	NULL	+	31170019	31170180	162	ATTAAACAGGTTTCAGCTTCAAAAGTTCTGCAAGAGACTTGCAACTATATAAGGAATTTACACAGAGAAGTGGATGGATTAAGTGAGAGATTATCACAACTTTTGGAATCAACTGATAGTGATAGTGCTCAAGCTGCCATTATTAGAAGCTTACTTATGTAG
692	XP_016575267.1	eukaryotic translation initiation factor 5B-like isoform X1	https://www.uniprot.org/uniprot/?query=XP_016575267.1	F	FALSE	F	NULL	0.71472	1	CA.PGAv.1.6.scaffold1025.5	6	NULL	-	173162449	173166054	3171	ATGGGGAAAAAGAAGCCTGTGCGTGAAGAAGAGAGTCTAGAATCTTCCAAGCAGGGTGGTGTTGGTGTTGGTGGTGGAGGAAAGTCGAAGAAGAAGAATCGGATGATAGATGATGATGAATACTCTGTTGGGACAGAATTGTCTGAAGAGCCTGTCGTTGTGGAAGACAAAGGCGTGGCAGTGTCGGAGATTAGTAAGAAAAGAGGTAAGAAGGGCAAGAAATCTGGGGGTCGAGATGAAGATGATGATGATACAGAGGATAAACGAGAGGAGGAGGATGAGGAAAAGAAGTTGGGAGGTGGTGAAAAGAATCGTGCTAAGCAGGTTGGTGGAGGAGGCAAGTCGAAGAAGAAGAATGTGGCTATTGATGATGATGAGTACTCTATCGGGACTGAAATA…
693	XP_016575267.1	eukaryotic translation initiation factor 5B-like isoform X1	https://www.uniprot.org/uniprot/?query=XP_016575267.1	F	FALSE	F	NULL	0.584817	1	CA.PGAv.1.6.scaffold1025.6	6	NULL	-	173154721	173156506	888	ATGATGCCATCGTTTTCCACCATGGGACTTGAGCATGCAATTGCTGGCACTAGTTTATATGTTGTGGGGCCTGATGATGATGTGGAGGACATAAAAGAAGCAGCCATGGAAGATATGAGGTCGGTGATGAGCAGGATTGATAGAAGTGGGGAGGGAGTTTATGTTCAAGCCTCTACGCTTGGATCATTGGAAGCTTTGCTGGAGTTCTTGAAAACTGACGAAGTAAGAATACCTGTTAGTGGAATTGGCATAGGCCCTGTGCACAAAAAGGATGTCATGAAAGCCAGTGTCATGCTTGAGAAGAAGAAAGAGTATGCAACAATCTTGGCCTTTGACGTGAAAGTGACACAAGAAGCTCGAGAACTTGCAGATGAGGCTGGTGTAAAAATTTTTATGGCT…
694	XP_016575269.1	IAA-amino acid hydrolase ILR1-like 3	https://www.uniprot.org/uniprot/?query=XP_016575269.1	F	FALSE	T	NULL	0.00417497	1	CA.PGAv.1.6.scaffold1025.7	6	NULL	+	173147906	173151823	1308	ATGAACCCATTTCGCATGAACTTGACACTCATATTAGCTTTACTATCCACTAGTTTTCCATACAATTCATGGGCTGTACATACTTATTTGGGATCTGAAACTGAGTCACTGACTCGGGAGCTTGTGGAATGGGCTAGGCAACCGGAGTTCTTGGATTGGTTGAGAAGGATTAGAAGGAAAATCCATGAGTACCCAGAATTGTCATTTCAAGAATACCAAACGAATCAACTCATTCGAAATGAGTTGGACTCACTTGGGATTAAGTACAAGTGGCCAGTAGCTAAAACTGGTTTGGTTGCAACTATTGGATCTGGTGCCAAACCTTGGTTTGGCTTGAGAGCTGATATGGATGCTCTCCCCATTCAGGAATTGGTAGATTGGGAGTGCAAAAGCAAGATC…
695	XP_016572003.1	jmjC domain-containing protein 7 isoform X1	https://www.uniprot.org/uniprot/?query=XP_016572003.1	F	FALSE	F	NULL	0.536703	1	CA.PGAv.1.6.scaffold1026.1	1	NULL	+	29987137	29991863	1146	ATGGCAGAACAAGAACAATCACCCCTCCAAAACCTGTGGCACGAACTTCGAGATTTAACACTGGGCACCACAACCCAAATTGACCACATCTCTTCCCCACCCACCCCACTCCACTTCCTCCGCAACTACGTCTCCCCTAACAAGCCTTGCCTCATTTCCAACTCCATTAATCACTGGCCAGCCACATCTCTCTGGCACTCAACACCATACCTCCTCAACACCCTCTCTTCCTCCCCGGTCTCGCTTCACCTCACCCCAAAAGGCCATGCTGACTCACTTTCCCGACACCCCACTTCCTCGTCTTCACTTTGCTTTGCTTCAGCTGAAGTGCAACGTGTTCGTTTTGAAGATGCATTGACACGGGTGTTGGAGTCGGATACGAAGCGTTGCGTGGGGTAC…
696	XP_016572025.1	F-box/LRR-repeat protein At5g02910-like	https://www.uniprot.org/uniprot/?query=XP_016572025.1	F	FALSE	F	NULL	0.6565	1	CA.PGAv.1.6.scaffold1026.2	1	NULL	-	29994150	30001536	1098	ATGAAGAAACCGAAAGTAATCGAAACGATCATTGGCGACGACGGAACCCTAGACCGAATCAGCCAGTTACCTGATCCACTGCTTGTCAAAATCCTCTCTCTTTTACCAACAAAGGATGCTTTCACCACATCTGTTATCTCTAAACGGTGGCAGCATCTCTGGACTTGTGTTGTTATATCATGGAAATCTCTGAAGACATTCAAGTTTAATCATGGGAAGTTAGATGATGAAGTAATTGTGCAGTTACTATCAGGTTGTCCTGCTTTGGAAACTATTGAATTGTCATCTTGCCGTATCTTTAGTCGTCTCGAAATTAATAATAATTTTAACTTAAAGAGTTTGAAGTTGGAAGATTGTTATGTTCGTTTTGGAAGAGGTTGTCATTCGTTGAAAATTATT…
697	XP_016571984.1	pentatricopeptide repeat-containing protein At1g31790	https://www.uniprot.org/uniprot/?query=XP_016571984.1	F	FALSE	F	NULL	0.185975	1	CA.PGAv.1.6.scaffold1026.3	1	NULL	+	30007934	30009196	1263	ATGGAGGTCACGTCATCCTACCCAAAACCACCATTGTTCCATACCAACACCACTCCAAGAAACTCCAAGAAATCCCTACCCATCCCGACCCACCCCATCTCCAACACCTCCCTTCAATTTCAATTACCTCTACATAAACCCCACTACAAAATACACCAACCCATTAAACCACAACCCAAGAAAACAACAAACGCAAGTAGCCCAAGTTGCACAATCTCTGATGTTTTAAGGCTAATGGATAGTCTTGGTATTGATATACCCGTAGACACATATGTTTCGCTTTTCAAAGAATGCACTGAATTTCGCGATCCTTTGAAAGCGGTTGAACTGTATAACCATATTTGTAAAAGTGACGTTGTTCCTACCTTGCCGTTGTTGAACCGTTTGTTGCTTATGCTT…
698	XP_016571972.1	probable carotenoid cleavage dioxygenase 4, chloroplastic	https://www.uniprot.org/uniprot/?query=XP_016571972.1	F	FALSE	F	NULL	0.128791	1	CA.PGAv.1.6.scaffold1026.4	1	NULL	+	30147133	30151601	1812	ATGGATGCTTTTTCTTCAACTTTCCTTTCTACATTATCACAACACCCTAAATCTCTTCTTTCTCCTAATAATAATTATTCTTCCAACTACACATCTTCTTCTCCTACTCTAAAAATCTGCAATGTTAGAATTGAAGAAAGGCCACAAACTACCACTACCACTACTAGGACAAAACCACAAGAAAATCCAACCCCTTCATCACAAAAACCAACTCCGAAGAGGGAGTTGCCTATAAAGCCAACACCCTCAAGAAAGCCTCTAGAGCCATCACTTCCATCCGTTATCTTCAATGCATTTGACGATTTTGTGAATACTTTCATTGATCCTCCTCTGAGATCTTCTGTTGATCCGAGGTATGTTCTCTCTAGTAACTTTGCTCCAGTGGATGAGCTTCCTCCT…
699	XP_016571953.1	WAT1-related protein At4g19185-like isoform X1	https://www.uniprot.org/uniprot/?query=XP_016571953.1	F	FALSE	F	NULL	0.199578	1	CA.PGAv.1.6.scaffold1026.5	1	NULL	+	30197175	30203954	1149	ATGGCAGCAGGAAATGGGGGTCAGATATGGAAAGCCCATGGTGCCATGGCTTTGGTACAGCTTGCTTACGGTGGATACCATGTGATTACTAAAGTAGCTCTCAATGTGGGCATGAATGAAATTGTCTTCTGTTTGTATAGAGATCTTCTTGCTATATCGATTCTTGCCCCAGTTGCTTATTTCAGTGAAAAGAGGTCGAGGCTTCCATTGAATAAGCGGCTATTACTTTCATTCTTCATTCTAGGATTGACTGGTATTTTCGGTTGCCAACTGTTGTTCCTTATTGGTCTTGGTTACACAAATCCAGCTTATGCTGCTGCTTTGCAACCTGCAATACCAGTCTTTACGTTCATACTTGCTGTACTCATGGGTACAGAAACAGCTAAGCTTCTTACCGTG…
701	XP_016571934.1	LOW QUALITY PROTEIN: uncharacterized zinc finger CCHC domain-containing protein At4g19190	https://www.uniprot.org/uniprot/?query=XP_016571934.1	T	FALSE	F	NULL	0.716846	1	CA.PGAv.1.6.scaffold1026.7	1	NULL	-	30278755	30303234	2145	ATGGAGGAAGAAGGAAGTGGAATCCGGCTAAGCAAGAGATTTTCCGACAAAGGAGGAGAAGTTGATTACAAAACTAAAGCTGGTACTGCATGGTCTCACTCTTTCCTTAATCAGAAACCTTGGCATCCTCTCTCTTACCCAAATCAACGTCGCAAATGGATTGCTGAACAGACTCATGCTCAGAGAGAATTACGAGCTGAGGAAATTGCCCGCGAGTATGCTCAAGAACAGGAGTTTTTCCGTCAGACTGCTCTCGTCTCCAAGAAAGAGAAAGAAAAGATGGAGATGATGAAAGCTGTGAGCTTTATGTATGTGCGACCGCCTGGTTACAATCCAGAAAGTGCCAAAGCTGCGGAGATTGCTGACGAAGCAAAAAATCAGGGGCAGGGGCATGACAAC…
702	XP_016572512.1	uncharacterized protein LOC107870486 isoform X1	https://www.uniprot.org/uniprot/?query=XP_016572512.1	F	FALSE	T	NULL	0.0757899	1	CA.PGAv.1.6.scaffold1026.8	1	NULL	-	30437417	30441581	1395	ATGCTGTTGTGTGCATCATTGCCAGGGCTGTGTCATCAGAACATGTTGGTAGGTGGTGCGATGAAGGAACTTTCAGCAGCTATGGCTTCTTTGAATGTTTACAGCAGGTGTGATTTTGATGGTCGTGTTGGATGTTGGATTGGGAATGAGAAAGGAAGATGGAACAAATTGGCTGCTGCAAGTACAATGTCACCAAAGAAGAGGAGGTTGAGCATTTCTCCTCTGGCTTCCTCTGCTCTAGCAGAAACCCGATATACATCTAGAGCCGAATTCTATCAGGAGGTTCTTAATGACGCCAGGAAAAAATTTACCCAGGAGATATCTTTCCAAGCCAAGGACAAAGATATTTCGTTGGCGAAGGCTTTGCTTTTCGTGGCCTCTGAAGACGAGGCATTTATG…
704	XP_016569842.1	uncharacterized protein LOC107867884	https://www.uniprot.org/uniprot/?query=XP_016569842.1	F	FALSE	F	NULL	0.856418	1	CA.PGAv.1.6.scaffold1027.1	4	NULL	-	151418040	151425499	1758	ATGGAAGATAAATCTATTCCTTTCGAATCAAGTCACTCCGAACCAAGCACAGATAGCAATCACGGATGGCAAAAGGTGACATACGTGAAGAAGCAGAAGAAAAAGCAGCAAAAGCTGGCGGATTCAGGCAAGGTTATCGCCAATGGATCCGCCGTTCCCGGCGCTGATAATGTGTTTAAGTCGCTCGAGAAGCAGTCCGATGAACGCCGCAAGAGAATTGCCGCTCAGACGGCTGCGATGTACGCCGTTGGAGATGCTCCAGTTAGATCGGCGCTGAAACATCGGTCGGACGATGAAGATGAGGATAGCGATGCTGAAGGTGCTGTAGGTGGCGCTGAGAATGGTTTGGTGGGGGAAAAGAAGAGGGAGAAGGTAAAGAAGCTGAAGAAACTGAAAGTT…
709	XP_016570224.1	uncharacterized protein LOC107868142	https://www.uniprot.org/uniprot/?query=XP_016570224.1	F	FALSE	F	NULL	0.0246873	1	CA.PGAv.1.6.scaffold1028.4	4	NULL	+	46134809	46141368	519	ATGAAGGAAGACGAATCCATACCTTTATCTACACCAACGGCAGCAGCATATCCACTGTCGAATAGTATATTGTTCGGAAGAGGTCGGTACAAGTTTTGGGCATTGGCAGCTATACTTTTGTTAGCATTTTGGTCAATGTTTACTGGTACTGTTACTCTCCGTTGGTCTGCTGGAAATCTAAACACTCTCTCTGATATCTTCGATATTCCACTATCCGACGATCTTGATGTCCTCGAAATGGAGGAGAGGGAGAAGTTGGTGAATCATATGTGGGATGTGTATACCAATAGTCCTCGGATCAGATTGCCTAAGTTTTGGCAGGTGGCATTTGAGGCGGCTTATGAGGAGTTAAACAGTGATGCTGCTGAAGTTCGAGAGGCTGCTATCTCCGAGATCTCT…
710	XP_016570227.1	acidic leucine-rich nuclear phosphoprotein 32-related protein	https://www.uniprot.org/uniprot/?query=XP_016570227.1	F	FALSE	F	NULL	0.00176344	1	CA.PGAv.1.6.scaffold1028.5	4	NULL	-	46018450	46021629	1383	ATGGACGAAGTTTGGGAAAAAGCGGTGGAGACGGCGTTAAACGGCGAGAGTGATTTTGCTTCTGTGAAAACCCTAACGTTAGACGGAGCCGTTAAGTGTGTGCATGGAAAATTGGCTCCTCCGTCAATTTTCGAACGATTTGAGAACCTGGAGCATCTATCGATAGCGAATACGGGTGTTTTCTCGCTGGAAGAGTTTCCTCGTCTACGGAATCTGCAGAAGCTGAATTTATCGGATAATAGAATTGCTGGTGGGCTTGAGTTTATTGTTGGTGCTGGTTTGAACTCGCTTAGGGACCTTGATTTATCGAATAATCGGATTCAGGAGATCGATGATCTTCGGCCTTTGGCTGAATTAAGGCTTGTTTCTCTTGATCTATATGAGTGTCCGGTTACGAGG…
711	XP_016571701.1	uncharacterized protein LOC107869775	https://www.uniprot.org/uniprot/?query=XP_016571701.1	F	FALSE	F	NULL	0.000649221	1	CA.PGAv.1.6.scaffold1028.6	4	NULL	-	46015115	46015603	489	ATGCTAATCTTTTTAGCTCCGTCTTCTCCCAAATGCCTTCTTCCATCACAAAAACACCACCCCAACAATCCCAAACCAACTAACTCCCAAACAAAACTCAAAATCCAATGTATGACCAAACAAACAACCGAATCCTCAACTCCAATCGAAAAACTCGCCATAGCTAGTGGACTAATATCAACACCAGTTATTGGATGGTCACTTTACACACTAAAAACAACAGGCTGTGGACTTCCACCAGGACCTGGTGGTTCAATTGGTGCACTTGAAGGAGTGAGTTATTTAGTTGTGTTTGGTATTGTGGGTTGGTCATTGTATACTAAGTCGAAAACCGGGTCAGGTTTGCCTAATGGACCATTTGGGTTGTTGGGTGCTGTTGAAGGGTTGTCTTATTTGTCT…
712	XP_016570229.1	proline-rich receptor-like protein kinase PERK1	https://www.uniprot.org/uniprot/?query=XP_016570229.1	F	FALSE	T	NULL	0.717526	1	CA.PGAv.1.6.scaffold1028.7	4	NULL	-	45973412	45978765	1578	GCATTACCTCCACCTTCACAAGATTCACCACTGAATAAATCATCTGGCTCCTCGGGAAGCAATCTCTCGTCACCACCTGATCATTCATCATCCACCGCAAATGTGACAATAGTAGCTGCAATAGCTGTGGCAGGCATATTGATTCTAGCCGTTGTCATTGTCTGCCTATTATGTAATAGAAGGAAGAAGAAACAACCATACTATGTAGATCCCGCACATATGCCACCACCAAAAGGTGGTGATCCTTACTACAATACCGCCACTTATTCAAGCCCTAATCCCAATACCGATCACATTGTTACGTTAGCTCCACCACCAGGTGTAATGGGAACTCCTCAAGAAGCTCATGGGTGGGGCCCGCCGCCCCCACCTCTGGCTGCGAATACGAGTAGTGAATTC…
717	XP_016552342.1	zinc finger protein ZAT10-like	https://www.uniprot.org/uniprot/?query=XP_016552342.1	T	FALSE	T	NULL	0.857627	1	CA.PGAv.1.6.scaffold1029.3	12	NULL	-	224092853	224093539	687	ATGGCACTTGAAGCTTTGAACTCTCCAAGTACCACAACCCCACCATCATTATTCCAATTCCAACACACTACTACTCAAAGTTACATTGAATCATGGACCAAAGGAGGCAAGAGATCAAAACGGTCTCGTAGCATCATGGAGGAGCAACGTGATCAGCCAATAATTACTGAAGAAGAATACTTAGCTTTTTGTCTACTCATGCTTGCTCGTAGCGGTAATAACAATAACAATAATATCACTACTAGTAGTGCTACTATTACTACTAATTCAACAAAGAATTTGTACAAGTGTTCAGTGTGTGGTAAATCATTTGGATCTTACCAAGCTTTAGGTGGACACAAAGCTAGTCATAGTAAACTTGTTCTTATTAACGGAGATAACGTCAGTTCCATTACCACT…
719	XP_016557423.1	60S ribosomal protein L18a-like protein	https://www.uniprot.org/uniprot/?query=XP_016557423.1	F	FALSE	F	NULL	0.00366434	1	CA.PGAv.1.6.scaffold103.1	8	NULL	+	55417561	55434067	492	ATGAGTGAAGAAGGTGGAAAGATGAACAGAGACACAGCTGCTCCGGCAACGGCNNNNNNNNNNNNNGGCGAGCCATTGCTTGCAAATTATTGCTACGGGACATTTCAAGGAGTCGCCAGTTATCAATCTCCTCCTCCTTTACAATCTCATCCGGTCTTCGGTTTCCCTCAACCCATACCTCCTCCTGCTGTCTGCGCCGTTCCGCCTTGTTACTTTCCTCATGGTTATCAAACCGTTCAAGGTTATGCTGTTGCTGAAGGTAGACCAATAAGGGAACATCGGCTTCCGTGTTGTGGTATGGGGATTGGCTGGTTCTTGTTCATTATTGGTTGCTTTCTTGGTGCCATTCCCTGGTACATTGGAGCTTTTCTTCTTTTGTGTGTTCGGCTCGATTACAGA…
722	XP_016557404.1	putative lysine-specific demethylase JMJD5	https://www.uniprot.org/uniprot/?query=XP_016557404.1	F	FALSE	F	NULL	0.000528098	1	CA.PGAv.1.6.scaffold103.12	8	NULL	+	53335416	53340924	957	ATGTCCACATCAGCAACATCTGTCACCGAATCACCGGAGAAGTCGCGAGTGAAATCACCGAATTCGACGCTGGCGTTCTGCGAGATGCATGGGAATAGTTACATTCGGGTCCATGGAATTCACTTGTACCCATATGGAGAGATACATAATGTGCAACAGTTGTTACCTAGGAAGTCACTGTCTTGTAAGTTAGTAGGGAAAAGGTCAGGCTTATCGTTGGAGGCATTCCTGAAAGACCATTATTTATCAGGATCCCCGGTGGTCATCAGAGATTCCATGGATCAATGGCCTGCTAAGAATAAGTGGAATGGCATGAATTACCTTAGAAAGGTTGCTGGCTTCCGTACGGTCCCCATTGAGATGAAAGAATGCATCCAGAATAAACAACCACGTACAGTA…
725	XP_016557411.1	putative hydrolase C777.06c isoform X1	https://www.uniprot.org/uniprot/?query=XP_016557411.1	F	FALSE	F	NULL	0.623186	1	CA.PGAv.1.6.scaffold103.15	8	NULL	-	52276573	52294005	957	ATGGCCGCCGCTGAGAACGGCAGCACGCAGCCGCAACAATCAGCGTTGATCTTCCTAGGCACCGGTTGTTCCAGTGCTGTTCCCAATGCATTGTGCCTCATCCGTGCGTCAAATCCTCCTTGTACCGTTTGTTCCCAGTCACTTACCGTTCCACCTGAAGATAACCCTAATTATAGGTGTAATACATCTCTTCTTATTGATTATTATAAGGACAATGATGAGCACAAGTACATATTAATTGATGTTGGGAAAACGTTTAGGGAGCAAGTACTTCGGTGGTTCACTCGTTATAGAATTCCCCAAGTTGATTCTATTATTTTGACTCATGAGCATGCTGATGCAACTCTCGGCTTGGATGATATCCGTGCAGTGCAACCATTTAGCCCAACAAATGACATT…
727	XP_016537673.1	50S ribosomal protein L3, chloroplastic	https://www.uniprot.org/uniprot/?query=XP_016537673.1	F	FALSE	T	NULL	0.720274	1	CA.PGAv.1.6.scaffold103.17	8	NULL	-	52049876	52054121	642	ATGGCAACTAAGCTTGGCATGATGAGTTTCTTCGAAGAATCAGGAACATTTGTCCCTGTAACTGTAGTTGGATTTCGGGAGGGAAATATAGTTACTCAGATTAAAACTGATGCTATTGATGGTTATAATGCAGTACAAGTTGGATATCGAAGAGTTCGGGATAAAAAACTTACTAAACCTGAAATGGGTCATCTTGAAAAATCCGGGATTATTCCGTTGAGACATTTGCAAGAGTTTCGTCTTCAGAGTGTTGATGGTTTTGAGGTTACCCAGAAACTGGATTTTAATGAGCTTTTTAAAGAAGGTGATTTGGTTGATGTCTCTGGTACAACCATTGGAAAAGGATTTCAAGGTGGTATCAAGAGACATAATTTCAAGAGGGGCCAAATGACTCACGGA…
728	XP_016582122.1	uncharacterized protein LOC107879639	https://www.uniprot.org/uniprot/?query=XP_016582122.1	F	FALSE	F	NULL	0.635524	1	CA.PGAv.1.6.scaffold103.18	8	NULL	+	51586771	51587151	381	ATGTCCAAAAGAACAAGAAAAAGTACGCCATTGAATATCAAAGAAGAAGCTATCAAAAGTCTCCAACACCCTGAAGAATTGGTCAATGCAAATGTGAATGTAGAACAAGAAGAAAAAGGAGTAATTAGCAATAAAGAGAAAGAAGAAGACGACGATAAGAAGAGTTTGAAGCAGTTGATAGAAGGTAGAGGCACTTCATTGGGACACCATTTCACAGAAGAAGAAAGGCAACTTCAAATGGTTGTAAAACCGCCAGAGAATGGAATGAAATTCAAGCAAATGGTGAGTCGTTATGCTAAAGTTTTAAGCCATATGATTAAGCTTAAGAGAAAGAAGCCTGCAGGTTACAGATTGAAGATGCAAGTCCATAATAAACCTTGA
730	XP_016557407.1	F-box protein At4g18380-like	https://www.uniprot.org/uniprot/?query=XP_016557407.1	F	FALSE	F	NULL	0.625375	1	CA.PGAv.1.6.scaffold103.2	8	NULL	-	54749130	54750296	1167	ATGGGTTCATCAAAGTCAGATCTGAGGTCAACGATCTACCCAGAACCTGTTGACCATTTCGACCAGTTACCGGATCCAGTTCTTCTCTTAGTTTTCAACAAGATCGGTGATGTTAAAACACTTGGAAGATGTTGTGGAGTTTGTAAGAGGTTTCATTCACTTGTTCCTCAAGTTGACAACGTTGTTGTTCGTGTTGATTGTGTTATCTCTGACGATGATTCATCGTCGTCTTCTACATCTTCTGGTGGATCATCTGATAAGTCGCGACACCCGATTTCTTCTCTTTTTCGTTTTGTATTTCTTGGTTTGGTTAAACCCTTTCAATCCCTTTCTCATTTGATCTCGATTTCTTCGAGGCGATGCACTGCTTCGTCGTCGTCTCTTGTTGATGATGATTTT…
731	XP_016542854.1	origin of replication complex subunit 3 isoform X1	https://www.uniprot.org/uniprot/?query=XP_016542854.1	F	FALSE	T	NULL	0.394218	1	CA.PGAv.1.6.scaffold103.20	8	NULL	+	51469407	51479721	1737	ATGTATTCACCAAATGAACATCCTCCCACAGACCAACTTGCTGAAAACAATCTTCAGCCATTCTTCGTGCTGCACAAGGCATCAAAGTCTTCAGAGTCGTCTGCTGTAATGTCTCCTGGAAAACCAAGAAAAAGAAGACTTGACTCTTCACCAAAAGTGTCATTAAATAGTGAAAGCATGAAAGAGAACTTGAAAATGGAAGTTTTCCCCTATGTCTGGTCAAAAATTGAATCCAACATTAAGGATGTCTTGAGGAGTATAAATGCTGATGTATTTGATGAGATAGGACGATGGGTTTGTGAATCTTTTAACGAAATTTGTTCATGTAGAGGGCCTGTTGATCCATCAAAGTCAACTCTTCCATACCCTTTTGTTCAAAATGGTGGTTTAGTTAAAAAG…
732	XP_016542853.1	delta(12)-fatty-acid desaturase FAD2-like	https://www.uniprot.org/uniprot/?query=XP_016542853.1	F	FALSE	T	NULL	0.61342	1	CA.PGAv.1.6.scaffold103.21	8	NULL	+	51404813	51405934	1122	ATGTCTGGTGCAATGACAAAAACTGATCAAAGGAGAAGAGCTCCAGTTTCAAAGGCTCCTTTTACAGTGGGTGAGCTCAAGAAGGCCATTCCACCTCATTGCTTTCAGCGATCTCTTGTTCGCTCCTTCTACTATGTTGTTAAGGATATCACGCTACTGTATGTCTTCTCGTACATAGCCAACACTTACTTCCACCTCCTTCCATACCCATACTATTACCTAGCATGGCCGATTTACTGGATCGCTCAAGGTAGTGTTTTAACTGGAATATGGGTCATTGCCCATGAATGTACTCACCACGGATTCAGTAATTATCAGTGGGTAGATGACACTGTTGGTTTTATCCTCTATACAATAATTTTTGTGCCCTACTTTTCATGGAAATATAGTCATCGCCGT…
733	XP_016542852.1	signal recognition particle 14 kDa protein-like	https://www.uniprot.org/uniprot/?query=XP_016542852.1	F	FALSE	T	NULL	0.51764	1	CA.PGAv.1.6.scaffold103.22	8	NULL	-	51376356	51382053	381	CAGGTACGGTTACAGCCAGACCCATTTCTCAATGAACTGACAAGTATGTTTGAGCGAACTACTGAACATGGTTCCGTTTGGGTTACTCTCAAACACTCTTCTGATAAATCTAAAGCCCAGCGGAATAAGATGAAGACAGCTGGGGAAAATATTGAATTTAAGTGCCTCATCCGAGCAACTGATGGTAAAAAGAATATTTCCACAATGGTTGGAGCAAAAGATCACCAGCGTTTCCAAGCATCTTATGCAATTTTGCTGAAGGCCCGGTTGACTGCACTAAAGAAGAGGGAGAGGAAGGACAAGAGGAAGCTGGCTGCTGACTCTGACAAAAAGATAGAGAGTTCAAAAAAGAAATCTGCTGCTCCCAAGGCCTCTACATGA
734	XP_016557409.1	uncharacterized protein LOC107856970	https://www.uniprot.org/uniprot/?query=XP_016557409.1	F	FALSE	F	NULL	0.603688	1	CA.PGAv.1.6.scaffold103.3	8	NULL	+	54725573	54733064	696	ATGGAGGCACTGAAAGAGTGTTGCGCGAATATAGTTGTGTATCTACATCCATCCAAGGCCAAAAAGGTCGAGGCCTCTGTTTATCGCCAACTTAGCTCTCTTCTTTTCAAGTTTAATGAATCTTTAGATGGTGTGGTATTGACTTATGAACCGAAGTTCAGTAGCAATTTGGCTAAAATTCTTCCAGGAATTCACCCTTATTTTGGCGTGAGATTTGAAGCAAAGTTGCTACTTTTTCATCCAAAGCCAGACATGCTATTAGAAGGTGAGGTCGTTAAAGTTGGCCAGCAGTCTATTCACATAATTGTTCTTGGTTTTTCTTCTGCCGTCATAGCAGATGAGGACATTCGAGAAGATTTCAAGTATAAAATTAAACATGGGAAAGAAGTTTTTGTCAGC…
738	XP_016557429.1	transcription factor TCP2-like	https://www.uniprot.org/uniprot/?query=XP_016557429.1	T	FALSE	T	NULL	0.0545741	1	CA.PGAv.1.6.scaffold103.7	8	NULL	-	54147276	54148526	1251	ATGGAGGAGATTCAAACTGAAGAGTGCAAATTTCCAAGGATCAGCAACAAGGAGGATAAGCAGTACCAATATGATGTAGATGATGCAGGAGAAGTCAACAAGTGTACTGATCTTGGTGGCATTGGAAAACTTTATGGGTGGCCTTCATCAAGAATTGTTAGAGAGTCTCGTGCATCCGGAGGGAAAGATAGACATAGCAAAGTATTGACTTCAAAGGGGTTGAGAGACAGACGTGTTCGCCTCTCTGTCAACACGGCGATACAGTTCTATGATTTGCAAGACCGGCTCGGCTGTGAACAGCCAAGCAAAGTTGTGGAGTGGTTGCTAAAAGAAGCTGCTCCTTCAATCTCTGAGCTTCCACCTCTCGAGGCATTTCCTGATACACTGCAGCTCAGCGAC…
739	XP_016557418.1	transcription factor TCP2-like	https://www.uniprot.org/uniprot/?query=XP_016557418.1	T	FALSE	T	NULL	0.646516	1	CA.PGAv.1.6.scaffold103.8	8	NULL	+	54041395	54042681	1287	ATGGAGATGGAGGAGATTCGAACTGAAGAGTGCAAGTTCCCAAGAATCAGGAACAAGGAAGATGAGCAGTACCAATATGAAGTAGATGATGCAGGAGAAGACAAAAAGCGTGGCCTTGGTGCTATTGCAAAATTTTATGGTCGGCCTTCATCAAGAATTGTTAGAGTTTCTCGAGCATCTGGAGGGAAAGATAGGCACAGCAAAGTATTGACTTCTAAGGGGCTAAGAGACAGACGTGTTCGACTCTCAGTCAACACAGCTATACAGTTCTATGATTTGCAAGACCGGCTCGGTTGTGATCAGCCGAGTAAGGCTGTGGAATGGTTGCTAAAAGCAGCTGCTCCTTCAATTGCTGAGCTTCCACCTCTCGAGGCATTTCCAGATACACTGCAGCTCAGC…
741	XP_016568760.1	coenzyme Q-binding protein COQ10 homolog, mitochondrial	https://www.uniprot.org/uniprot/?query=XP_016568760.1	F	FALSE	F	NULL	0.825141	1	CA.PGAv.1.6.scaffold1030.1	NULL	PGAv.1.6.scaffold1030	-	54323	62971	759	ATGCGGAGTTTTGTATCGACATCGAAGGTAATTAGGCGTTTAGTTACGCATCGGAATGTGTGCAAACAGAGAGTTGGGATTGAAAACCATGTTCAAGTTCGATGCTTGAGTGGTATTGTTGGTGTTCCTTCAGTTTCACCTGGTTGTGATGTTGGTAGCAAGGTGATTAAGCCGCTTTCATCGTCGTCGGCATTGGGAGAAGTTTGTAGAATTGGGAATTCGATTCAAAGTAGAGGATTTTTGGGATGTGGTGATGGAGAAGAGGGGAATATGTTAACGAAAATACACGAGGAGAAGTGTGTTGTGGGATACTCTCCAGAGCAGTTATATGCTGTGGTTGCTGCTGTTGACTTGTATGAAGATTTCCTCCCCTGGTGTCAAAGATCGGAGATCCTAAGA…
742	XP_016568774.1	THO complex subunit 5A	https://www.uniprot.org/uniprot/?query=XP_016568774.1	F	FALSE	F	NULL	0.547212	1	CA.PGAv.1.6.scaffold1030.10	NULL	PGAv.1.6.scaffold1030	-	200409	208775	2427	ATGAAACTAGACGTAACAATGGGGGAACCCGGCGAGATACTACCGGAACACAAGCCGGAAAAGTCGCCGTACGAAGTTCTACAGCAAAGCAAAGGTTCCGTAGAGGAAATTGTTGCCAAAATGCTTTCTATGAAGAAACAAAACACGCCGAGAACTGAAATCCGCGAACTTGTCACTCAGATTTTCGTCAATTTCGTCTCTCTCCGTCAGGCAAATAGATCAATCTTGCTCGAAGAGGATCGTGTGAAGGGGGAGACAGAACGTGCAAAAGCTCCCGTGGACTTCACCACACTGCAGCTCCACAACTTGATGTATGAAAAAAGTCACTACGTGAAAGCTATTAAGGCCTGCAAAGATTTCAGGTCAAAATATCCTGATATTGAACTTGTTCCCGAGGAA…
744	XP_016568775.1	annexin D5-like	https://www.uniprot.org/uniprot/?query=XP_016568775.1	F	FALSE	F	NULL	0.000529824	1	CA.PGAv.1.6.scaffold1030.12	NULL	PGAv.1.6.scaffold1030	-	284625	289111	951	ATGGCAACACTGAGTATTCCTCCAGTTTTAACTTCCCCTCGCGATGATGCCATGCAACTTTACAAAGCTTTCAAAGGATTTGGATGTGATAAAGCAGCAGTGATTAACATCCTTGCCCATCGTGATGCAACTCAGCGTGCTCTTATTCAACAGGAATACAGAACTATGTATTCTGAAGATCTAACCAAACGCTTGGTCAAAGAGCTTAGCGGTAAACTTGAGAAAGCAGTCTTGCTTTGGATGTATGATCCAGCAGGAAGGGATGCTATCATTATAAGGCAAGCTTTGAGTGCTGGCACCATTGATCTCAGAGCTGCGAGTGAAGTGATATGTTCACGGACTCCTTCTCAAATAGTGCATTTCAAACAACTTTACCATTCCATGAATGGTATCTACCTT…
745	XP_016570767.1	uncharacterized protein LOC107868599	https://www.uniprot.org/uniprot/?query=XP_016570767.1	F	FALSE	F	NULL	0.00341968	1	CA.PGAv.1.6.scaffold1030.13	NULL	PGAv.1.6.scaffold1030	+	300480	305190	1716	ATGCCGGAGCTAGGATTTCAGGATTCGAGATCGGTTCGTGATGTTAGTCCGGACTCTGTTATTTTCACCGGCGATTCTAATTTCAGCATCTTCTCTTCTGTTTCCGGTAGCGTTGACCGGTGTTCATTCGCTTCCGATGCTCATGATCAGGATTCCTCCGTTTCTGATGCTTCTAATAATTTGGCAGGGCGTGAATGCCGTGAAGCTTCGGGTGGTACAGTTGCAGATCCAAACAAAGCAAAGGTACACAGAAATAGTCACCTTAGCAGAAAGGAAAAAGCAAAAGTTCAAAAGGCAGAGAAGAACAACGAGATTGACACAGAGGATGAAAATCTGTATTTAGATTCCGCAAGAAGCTCCTTTTCTCAAGCTCTTAAAGAATGTCAAGACCGGAGGTTT…
748	XP_016571465.1	LOW QUALITY PROTEIN: heat stress transcription factor B-4	https://www.uniprot.org/uniprot/?query=XP_016571465.1	T	FALSE	T	NULL	0.00245076	1	CA.PGAv.1.6.scaffold1030.16	NULL	PGAv.1.6.scaffold1030	-	364957	366203	1140	ATGGCTTTGATGTTGGACAATTGTGAAGGCATATTACTATCACTAGACTCACACAAATCAGTTCCAGCTCCATTCTTAACAAAAACATACCAACTTGTTGATGATCCTTCTACTGACCATATTGTTTCTTGGGGTGAAGATGACACTACTTTTGTTGTTTGGCGTCCACCTGAATTTGCTCGTGACCTTCTCCCTAATTACTTCAAACACAACAATTTCTCTAGCTTTGTCCGCCAACTCAATACCTATGGTTTTAGGAAAATCGTACCAGACAGATGGGAGTTTGCAAATGAGTTTTTCAAAAGAGGAGAAAAACATTTGTTATGTGAGATCCATAGGAGGAAAACTGCTCAACCACAAAGTATTCCAATGAATCATCACCATTCATTTAACCATCAT…
750	XP_016568781.1	uncharacterized protein LOC107867162	https://www.uniprot.org/uniprot/?query=XP_016568781.1	F	FALSE	F	NULL	0.727499	1	CA.PGAv.1.6.scaffold1030.18	NULL	PGAv.1.6.scaffold1030	-	415964	417834	864	ATGGCGAGAAAACAACGACGTCGTTTCATTCGACACCCGTCATCAGTCCAATGGGATCTCCTCCTCATTCTCACTCTTCCATTGGTCGTCACTCTCGTGAATCTTCTTCTAGTAGATTCTCCGGTTCGCTTAAACCTGGATCCCGGAAGATTACTCCGTCNCGCCGGTGGTGGTGGCGGCGTTGGTGGTGGTGGTGGGAGGAAAGGGCAGAAGTATTGGAAGGAATGTGATGTTATTGAAGAAGAAGGACTACTAGAAGAAGACGGGGGGAGGAAGTCGCTTCCCCGTCGTTGTTACTTTCTGGCGTTCTTTGTTGGGTTTTTTATACTGTTCTCGTTGTTTTCGCTTATTCTTTGGGGTGCTAGTCGTCCTCAGAAGCCCAAAATTACTATGAAGAGC…
751	XP_016568798.1	subtilisin-like protease SBT1.9	https://www.uniprot.org/uniprot/?query=XP_016568798.1	F	FALSE	T	NULL	0.164887	1	CA.PGAv.1.6.scaffold1030.19	NULL	PGAv.1.6.scaffold1030	-	436655	439031	2280	ATGGCAAATCATATTGCCTTGTGTATTTGGTTACTTTCCATCTTGGTTTCTATAATTCAATTGACAAAGTCAGAAACTTATATCGTTCATATGGATTTGTCAGCCATGCCAAAAGCTTTTTCGAGCCATCGTAGTTGGTACTTGACAACACTTTCTTCTGTATCAGATAGCAGTACAAGTAGCAAAGACTTGTTGTCCTCGAAACTTGTCTATGCTTATACTAATGCCATCAATGGTTTCAGTGCAACTCTTTCTCCTTCTGAACTAGAAGTCATCAAAAAATCTCCAGGCTACGTTTCTTCAATGAAGGATATATCGGTTAAAATTGACACAACTCACACATCCCAATTCCTTGGCCTAAACTCTGAGTCTGGTGTATGGCCAAAGTCTGATTATGGC…
752	XP_016568758.1	serine/threonine-protein kinase tricorner-like	https://www.uniprot.org/uniprot/?query=XP_016568758.1	F	FALSE	T	NULL	0.399602	1	CA.PGAv.1.6.scaffold1030.2	NULL	PGAv.1.6.scaffold1030	-	70943	77463	1596	ATGGATATGGAAGGTGCTGCTGCTGCTGCTGATGGAACTGTAAAATTAGGAGCTTTACCAATGAAACCTGATCGAATTTTCAATAATTTGGAACCTGAATTCACTGTTTCTTCACCTGTTACTCGTCAAAAAGCTGCTGCTGCTAAACAATTCATTGAAAATCACTACAAAAATTATCTACAAGGCTTGCAAGATCGTAAAGAAAGGAGATGGGCATTGCAGAGGAGGGCTCAAGAAGCACAGGTACCTAGTGAAGAGCAAGAAAAGATGCTTAGGAATTTGGAGAAGAGGGAGACTGAATATATGAGATTGCAAAGACATAAAGTTGGGATTGATGATTTTGAACAGTTGACTGTTATTGGTAAAGGTGCCTTTGGTGAGGTTAGGTTGTGTAGATTC…
754	XP_016570769.1	LOW QUALITY PROTEIN: subtilisin-like protease SBT1.9	https://www.uniprot.org/uniprot/?query=XP_016570769.1	F	FALSE	T	NULL	0.217519	1	CA.PGAv.1.6.scaffold1030.21	NULL	PGAv.1.6.scaffold1030	-	450621	452635	1929	ATGTCCGAGGATGAATTGCAAGTTCTTGAAAAGTTGCCTGGTTTTGTCTCGGCTTATGCTGATAACACGGATGTGATTGTTGGTGTCATTGACTCTGGAGTATGGCCAGAGAGTCGAAGTTTCAAGGACAATGGGATGACTGAAATTCCATCAAGGTGGAAGGGTATATGTGAACCTGGACAAGAATTTAATGCTTCGATGTGTAACAAGAAGTTAATTGGTGTTCGATACTTCAATAAAGGAGTTAAAGCTGCACGTCCCAATATCACAATTAGTATGAATTCAGGACGGGACACACATGGTCATGGCACGCATACTTCATCAACCGTTGGTGGAAATTATGTGGAGGGTGCTTCATTTTTTGGCTATGCAACGGGCACAACAAGAGGTGTTGCACCA…
756	XP_016570768.1	probable serine/threonine-protein kinase At1g01540	https://www.uniprot.org/uniprot/?query=XP_016570768.1	F	FALSE	T	NULL	0.239068	1	CA.PGAv.1.6.scaffold1030.23	NULL	PGAv.1.6.scaffold1030	-	481397	484515	1446	ATGTCTACATTTCTGAATAATGAACTATCCAAGAGAACTTCAATTTTTGGTTTACGTTTATGGGTTGTTTTGGGTATTTGTGTAGGTGTTGCGATTGTGTTAGTTCTTTTTCTTATCGCACTTTGGTTCACTTCTAAACGTAATAGTAGAAAAACCGTTAGTAGGAAAACCCTTTCAATTTCAGCTAAGAAAAAACCCCAAAATCCCAATATCCCTAAAAAAACCCAGAATTCCGGTGATGAACAGAGAATTCATATTGAGATTGGAAAGGGTCATAAGATTGAATACCCGGTTCGGGTCGGGTCGGGTTCCGGGTCGGGTCACGGAAGTGGGGAAGTAAGGTCGAATGAGCTGGCTATTGTTGTTGTACCGGAGGTTTCGCATTTGGGATGGGGTCAT…
757	XP_016570768.1	probable serine/threonine-protein kinase At1g01540	https://www.uniprot.org/uniprot/?query=XP_016570768.1	T	FALSE	T	NULL	0.00764447	1	CA.PGAv.1.6.scaffold1030.24	NULL	PGAv.1.6.scaffold1030	-	486823	491334	675	ATGAATTCGGAAAATCGGAGAGAGTTTTTGGAAGATGATAAGGTTGATAACTTCGGTTTCAGTAGTGAGGAATGTGATGGACTTGATATGCCATCTAATCAAACTCATCCACGTTCCTCAAAGAGGAGTAGATCTGCTGAAGTTCATAATCTGTCTGAGAAGAGGAGGAGGAGTAGGATCAATGAGAAACTGAAAGCATTGCAGACCCTAATTCCAAATTCTAACAAAACTGACAAGGCATCTATGCTTGATGAAGCCATTGAATATCTGAAGCAACTTCAGCTGCAAGTTCAGATGCTTACCTTAAGGAATGGATTGAGTTTATACCCGGGATATGTTCCTGGGTCTTTGCAGTCAATGCCACTTCCATCTGGTAATGAATTTGATGGAAGAAGTTTT…
758	XP_016568795.1	NAC domain-containing protein 68-like	https://www.uniprot.org/uniprot/?query=XP_016568795.1	F	FALSE	T	NULL	0.575103	1	CA.PGAv.1.6.scaffold1030.25	NULL	PGAv.1.6.scaffold1030	-	514209	517176	840	ATGGGAGACAATACGGCGTTGTTTTCGCTTCCTCCGGGTACCCGATTCTACCCTTCTGATCAACAGATAATTCGTCACTATTTATCTCCAAAGAACGATGCCGATCACCGGAACGACGTTCAATTTGACCTAATTAAGGAAATTGATCTCTATAATTTCGACCCGGTTAACTTACCGGATTCCGCCCGTTTTCTATATGGCCGAGGTGGTCGGAAAAAGCACTGGTTTTATTACGTGGCTAGGGTTTTGAAGGGAGGAAGGAGGAGGATAAGTGGTGGTGGTGGTTATTGGAGGAAGAGAGGTGGAGTTAGGGATGTGGTGAGTGAGGGTGCAGGGAAAGGTGTGGTGGGGACGCGGAAAAGTTTTGTATTTTATTCGGGGGATTGTGGTAAGAATGCT…
759	XP_016571471.1	WUSCHEL-related homeobox 4	https://www.uniprot.org/uniprot/?query=XP_016571471.1	F	FALSE	F	NULL	0.187963	1	CA.PGAv.1.6.scaffold1030.26	NULL	PGAv.1.6.scaffold1030	+	595752	597805	729	ATGTACATGGGATCATCAGGAAGCTTAACCATGAAGGTGCATCAATTCACACGTGGATTCTTGGAGCATGAAGCAACCACAACTGCTCCTCCTTCACTTACACTTGGTTGCAAACGTTTAAGACCACTTGCTCCTAAGCTCACCAGTACTACCAATAATGATTCAACCACCATTGTTACTCCTCCTTTTGATCTTAAGAGCTTCATTAGACCTGAAAGTAGCACTAGCCCTCCTAAACATGCTTTCAATGAAGAGAAGAAAGATTCCTCTCAGGTGGAGTCACACCCAGGAGGAACGAGGTGGAATCCAACACAAGAACAGATAGGGATACTGGAAATGCTGTATAGAGGTGGAATGCGTACCCCTAATGCCCAGCAAATTGAGCAAATCACAGCACAG…
760	XP_016568792.1	LOW QUALITY PROTEIN: pentatricopeptide repeat-containing protein At3g54980, mitochondrial-like	https://www.uniprot.org/uniprot/?query=XP_016568792.1	F	FALSE	F	NULL	0.0777548	1	CA.PGAv.1.6.scaffold1030.27	NULL	PGAv.1.6.scaffold1030	-	636655	637811	1062	ATGGTTGATAATGGAGTTTTACCTAGTATAACTTTGTACAACAATATGATTCTTGGAAGTTGTAGAAATGGGAATATGGACAGAGCTTTGGAGTTGTTCTCAGAGTTGCCAAAAAAGCATTTGAAAGCTAATGTTATAACGTACAGCATTTTGATTGATGGATATTTTAGAAAAGGTGACTCTGATAAAGCTGAGAACATGTTTAATCAAATGTCCTCTTCAGGAATTTTCCCTACTGACTACACATTCAATATCGTGATCAGTGGTATGTCTAAGGTTGGCAAAACATCGGAGGCAAAAGATTTGCTTAAACAGATTGTGGCAAGTGGTCTCTTCCTTCCAACATGCATGTCTTACAATAGCCTAATCAATGGATTTTTGAAGGAAGATGATGTCAAC…
761	XP_016568792.1	LOW QUALITY PROTEIN: pentatricopeptide repeat-containing protein At3g54980, mitochondrial-like	https://www.uniprot.org/uniprot/?query=XP_016568792.1	F	FALSE	F	NULL	0.00670264	1	CA.PGAv.1.6.scaffold1030.28	NULL	PGAv.1.6.scaffold1030	-	637868	638326	459	ATGAAAGGCAGGGGTTGGGTTCCTTCTGAGGGCACATATACAAACAGAATTACAGCTTGTGTGAAACAAGGGAATATGGTTGAGGCATTAAGGCTTAAGGATGAAACGGTTAGTAATGGCCATCAGATGAACTTGGTGGTTGCAACAAGTTTGATGAAAGGGTATCATGTGCAGGGCAGTTTATCGAGTGCTTTGGATTTGTTTGATAAACTGTCCGAGTATGGACTCACTCCGAACAAGGTGACATATGCAGTTATAATAGAAGGATGTTGTAAAAATGGGAATGTTGAGAAAGCATTACAAGTTTACAGGCAAATGAAACTTGCTGGTATTAAGCCTAATGTTTATGGTGAACATTCAGTAATAAAGGGATTTTTGAGTGTTAACTTGTTAGATGAA…
762	XP_016568792.1	LOW QUALITY PROTEIN: pentatricopeptide repeat-containing protein At3g54980, mitochondrial-like	https://www.uniprot.org/uniprot/?query=XP_016568792.1	F	FALSE	F	NULL	0.653896	1	CA.PGAv.1.6.scaffold1030.29	NULL	PGAv.1.6.scaffold1030	-	638353	638871	519	ATGAAAGCTTTACTCCCTTCTTCTTCTCAGATCCCTCCATGGCTAATCACTCGACGCCATTTATGCACTTGTTCAACCTCATATTCCGGTCCTTATGCTAACGTTGTTTTCAATGGCTTAGTCAATTGCGGTAAGGCTATTGATTTCGAGTTGAAGAATCCTCACGTTTTTAATTTCTTGATTAATAGTTGTGTGAAAGCGGGTAGATTGAATGATGCAATTGATTGTTTTAATGGGATACTGGAACGCGGTATAATGCCCTGTGTACCGATTGTGAATAAGCTTTTGAAGACGCTGGTGAGGCAGGATATGATTGGAGTAGCGCGAGATTTGTATACTGATGTAGTGTCTAGAGGAATTGATTCTTATGATTGTGGTACGGTTCGTATTCTGATGTCT…
763	XP_016568761.1	glutamate receptor 2.9-like isoform X1	https://www.uniprot.org/uniprot/?query=XP_016568761.1	F	FALSE	F	NULL	0.572624	1	CA.PGAv.1.6.scaffold1030.3	NULL	PGAv.1.6.scaffold1030	-	104114	111732	2538	ATGGAGATGGCTGTTGATGACTTTAATGCCCAAAATTCCAAATGTTCAGAGTTAGTTCTCAACTTTGCTTATTCCCATGGTCCTGCAGCTTCCCTTGCAACTTATCTGGCCAACAAGAAGCAAGTACATGCCATCCTTGGACCATTGACGCACCAAGAAGCTGCTTTATTTTCTGACTTTGATGATGAAGCCTACAAGGGCATCCCCATTATTTCTCTAAGTCCAGCTGCCACATATTCGACAATGTTACTCGCGGAACCACCTTCACTTATCCAAATGAGTGGTGATGTTAACTCCCAAATGCAATGCTTTGCTTCCTTAATTGGCCATTTCAAATGGAGAAAGGTGATAGCTTTATATGAAATTAGTAACAGTTTCTCCAATATGCATTTTAAGCTC…
764	XP_016568791.1	ethylene-responsive transcription factor ERF010-like	https://www.uniprot.org/uniprot/?query=XP_016568791.1	T	FALSE	T	NULL	0.169743	1	CA.PGAv.1.6.scaffold1030.30	NULL	PGAv.1.6.scaffold1030	-	675757	676206	450	ATGATGGAAGGAGAAAAGAGAAAGCAAAGGCAACACCAACAAGATAAGCCATATCGAGGTATACGTATGAGGAAGTGGGGGAAGTGGGTTGCTGAAATTAGAGAACCAAACAAACGTTCTCGAATTTGGCTTGGCTCTTACTCTTCTCCTGTTGCTGCTGCTCGTGCTTACGACACCGCTGTTTTCTACTTGCGAGGTCCTTCTGCTAGGCTTAATTTCCCTGAATGCATAGTAGATGACCTTGCAATTCATGATCTCTCTGCTGCTTCTATTCGCAAGAAAGCTACTGAGGTAGGTGCTAGAGTTGATGCCCTACAAACAGCGATTCATAATTCTGCTGCTGCTCCTCATGCTGAATCAAACTGTAACAGCTCGAACATGAGATCAACAAGGGTCATG…
765	XP_016568789.1	uncharacterized protein LOC107867170	https://www.uniprot.org/uniprot/?query=XP_016568789.1	F	FALSE	F	NULL	0.000765319	1	CA.PGAv.1.6.scaffold1030.31	NULL	PGAv.1.6.scaffold1030	+	734409	737334	1443	ATGCAAGAATGGTCCAAGATTATTTTAGTAGCAGTTTCAAGTGGTATTCTTGTATTAATTGTCATCACGATAATTAAGAGAAGGTGTTGTCCAAAAAAGCCTAGAGAAAAAAATAATCAGAATTTGCAAAATGGGATATCAAAACTCCATCATGTAAGTCTTCATCAACTAGAAAGAGATGGTACAAAGAAAACTAGTAATTATTATGTTTTCAAGCAAGGGGGTGTAACATCTACTAAGAATTTTTTCAATTGGTCTGATCATCCATCACTTGTTACTGATGCTGTTGAAAATGGATGGTCAAGATTTGCTTTCACAACTTATACACCATCACCATCCATTAGATCATCAACAGCGAGGTCCCTATTGGGATCATGTGGTGTTGGTGAAAATGGAAAT…
766	XP_016568788.1	SUMO-conjugating enzyme SCE1-like	https://www.uniprot.org/uniprot/?query=XP_016568788.1	F	TRUE	F	NULL	0.0683925	1	CA.PGAv.1.6.scaffold1030.32	NULL	PGAv.1.6.scaffold1030	-	740534	750244	483	ATGTCGGGCGGAATAGCGCGTGGTCGTCTTGCTGAGGAGAGGAAAGCATGGCGTAAAAATCACCCTCATGGTTTTGTGGCAAAGCCGGAGACTGGTACTGATGGGTCTGTTAATTTGATGCTTTGGCAATGTTCTATCCCTGGTAAACCTTCGACTGACTGGGAGGGCGGTCACTATCCACTAACAATGCAATTCAGTGAAGACTATCCAAGCAAACCCCCGAAGTGCAAGTTTCCACCAAATTTCTTTCATCCAAATGTATATCCTTCAGGAACTGTATGTTTGTCGATCCTCAATGAGGACAGTGGATGGAGGCCAGCCATTACAGTTAAGCAAATTTTGGTGGGTATCCAAGATTTGCTCGACCTGCCAAATCCTGATGATCCAGCACAAACCGAT…
767	XP_016568787.1	kinesin-like protein FRA1	https://www.uniprot.org/uniprot/?query=XP_016568787.1	F	FALSE	T	NULL	0.158035	1	CA.PGAv.1.6.scaffold1030.33	NULL	PGAv.1.6.scaffold1030	+	772033	781809	3093	ATGGAAACTTCACCTGGTGGAGAGGATTGTTGTGTGAAAGTGGCAGTTCATATAAGGCCACTCATTGGAGATGAGAAGCTTCAGGGTTGTAAAGATTGTGTCTCTGTTGTACATGGGAAGCCTCAGGTGCAAATTGGTACACATTCCTTTACTTTCGATCATGTTTATGGGAGCACAGCTTCTCCTTCAGCTGCCATGTATCAAGAGTGTGTGGCTCCTCTTGTTGATGGTTTGTTCCAAGGTTATAACGCCACCGTTCTTGCTTATGGACAGACAGGTTCAGGGAAAACATACACCATGGGAACTGGTTTCAAAGATGGTTTCCAAACTGGACTAATACCCCATGTTATGAATTCTTTGTTCAACAAGATTGAGACGTTGAAGCATCAGGCAGAGTTC…
768	XP_016568786.1	uncharacterized protein LOC107867166	https://www.uniprot.org/uniprot/?query=XP_016568786.1	F	FALSE	F	NULL	0.150975	1	CA.PGAv.1.6.scaffold1030.34	NULL	PGAv.1.6.scaffold1030	-	783854	788947	582	ATGGACAGTTCAGACACTGACATGATGGAGGCGGGGCCACCGGAACCGNNNNNNNNNNNNNNNNNNNNNNNNNNNNNNNNNNNNNNNNNNNNNNNNNNNNNNCCGCCACCGTCACTGCTGCATTCAGTTTCAAACCAAGACGGCGTCGTTAGAGATATGCTAACTACCGCTCGCCAGCTTATCGATCAAGGCAAACCTTCTCAAGCTCTTCAAGCGGTGGTGGCGGCCATGAGAACCAAAGGCGGTGAGCAGGCAGTATTTCAAGCCCTTAGTCGTGCCCAGGACCTATACCGAAATAAAATACAGACAAATGCGGCTGCAGATGAGCTGGCTTCTTTGTTTGCTGAGTGTGCCATTGCCGAAGCCATCCCTGCCATATCGCAACCTTCTGAACATAAT…
769	XP_016568784.1	probable inactive receptor kinase At5g67200	https://www.uniprot.org/uniprot/?query=XP_016568784.1	F	FALSE	T	NULL	0.555445	1	CA.PGAv.1.6.scaffold1030.35	NULL	PGAv.1.6.scaffold1030	-	792140	798189	1977	ATGAAAATACAACAATTCTTAGTTGTTATACTTCTCTTGCTTTTGTCTACTTCCTCTACCTCTACCGTTTCTTCAGATGCATCAGCATTGTTAGCATTCAAATATAAAGCTGATTTGGAGAACAAACTCGAGTTTTCCACTAATACAACCTTCAGATTTTGCAAATGGCAAGGTGTACAATGTGCTGGAAAGAAAGTTGTTCGTATTATTATTGAAAGTTTATGGTTAGGAGGTACATTTCCTGCTGATACATTGTCTAGGCTTGATCAACTACGAGTTTTGAGTCTTCAAAACAACTCACTAACCGGTCCGATTCCTGATCTTTCTTCACTAACAAATCTCAAAGTACTTTTCCTTGACCATAACATTTTCACTGGTTCAATTCCAGTTTCCATTTTC…
770	XP_016571467.1	uncharacterized protein LOC107869446	https://www.uniprot.org/uniprot/?query=XP_016571467.1	F	FALSE	F	NULL	0.737199	1	CA.PGAv.1.6.scaffold1030.36	NULL	PGAv.1.6.scaffold1030	-	802226	806766	777	ATGATAGTGGTTGAAGTGGTGGTAGAGCTGGCAATACTGATGACAATGGTGGTGGCGGTAGTGGTTTATGATAGTGGTGGCACTGGAATTGGTGGTGGTGTTGGCGATGGTGGTGACGACGGCTATTACAAATGTGTCATCAAACCACCTATATCGCGTCTTGACTTTCCAAATCTTACAACTTTCTGTATGACGAATGTAACCATTGACCCAGCCACAGAGTTTTGTGTTTTCAAGTCACCTCGTCTTGTCGTTTTGCACTTGATATATTGTGATGGCACTCAATACCTGAACATTGTTTCACCAAGATTAGAGTCCTTGTATGTGTCAAACTCCCACTATCTCGTGCTGAATTACTTTGTCAACTGTAATAATTTGAGAAGGCTGCGAATTCGATCT…
771	XP_016571466.1	uncharacterized protein At4g06744	https://www.uniprot.org/uniprot/?query=XP_016571466.1	F	FALSE	F	NULL	0.274413	1	CA.PGAv.1.6.scaffold1030.37	NULL	PGAv.1.6.scaffold1030	-	835846	837003	1158	ATGATGAACAGTACTACTATCAAATTTCTTATACTTTTCTTCAGTGTTACAGTAGCACAACCACTAAAAGGACAAAACCAATTGATTTTGGCAGATCAAAGACTTGCTATAGTATACCCCATTATCCAAAACTTCAAGAATACTATCTCTTCTGATCCTTTAGGTGTTACAAAATCTTGGGTTGGTCCAAATATATGTAATTATACTGGTTTTTACTGTGAAAGTCCTCCAGACAACAACTCAGCAATTGCTCTTGCTTCTATTGATTTCAATGGGTTTCAACTTAGCGCTTCGACGCTTGATGGCTTCCTTGATCAGCTTCCAGATATAGCCATTTTTCATGCTAATTCCAACAATTTTGGTGGGAATTTGTCTCCAAATATCGCGAATCTTCCTTAT…
772	XP_016568783.1	probable WRKY transcription factor 7	https://www.uniprot.org/uniprot/?query=XP_016568783.1	T	FALSE	T	NULL	0.0122262	1	CA.PGAv.1.6.scaffold1030.38	NULL	PGAv.1.6.scaffold1030	-	843545	845054	945	ATGTCCACTGGTTATAGACCCAATAATTTCTCATCAAAAATGGAAGAAAATTCCGTGCAAGAAGCTGCTGCTGCCGGCCTTCAAAGCGTTGAGAAATTAATCCGGTTGCTTTCTCAATCCCAACAACAACAACAACAAAATCATCAGCAACAAACAAATTTTCAGAATTCATCGTCGAATGATTATCAGGTTGTTGCTGATGTTGCTGTTAACAAATTCAAAAAGTTCATTTCGTTACTTGACAAAAATCGTACTGGACATGCCAGATTTCGTCGTGCTAAACCCCAGCAGAACAAGCAACAAATGGAGGAATCTGAAAAGCAACAATCTAGTGCTACAAAAATTTACTGTCCAACTCCCATACAAAGATTACCACCGTTACCACACAACCACCATCAA…
773	XP_016570766.1	glutamate receptor 2.7-like	https://www.uniprot.org/uniprot/?query=XP_016570766.1	F	FALSE	F	NULL	0.113646	1	CA.PGAv.1.6.scaffold1030.4	NULL	PGAv.1.6.scaffold1030	-	113344	114676	651	ATGACTGTTCATAGGCTGGAACCTTCTGTTCTAAATGTTGATTATCTTCTCAAGACCAATGCGGCAGTTGGTTGCAATGGCAATTCATTTATAGTCGGATATCTGGTGAATTTGAAGTTCAAACCAGAGAACATCAAGAAAATCAGTTCAATAAGTAACTACCCTAAAGCTTTTGAGAAGGGAGAAATTTCTGCTGCTTTCTTAGTAGCTCCGCATGCCAAAGTTTTCCTAGCAAAGTACTGCAGAGGTTACACCAAATCAGGACCTGTCTTTAAGCTTGGTGGATTTGGCTTTAATGGAGAGGTAAATCAACTAGAAGAACAAACGCTTATTTCTTCAAATTGCTCTTCTTCATCAGCCGAGGAACAGGGCCCTGGATTAGGACCAGAGTTGTTCTCA…
774	XP_016568768.1	glutamate receptor 2.9-like isoform X6	https://www.uniprot.org/uniprot/?query=XP_016568768.1	F	FALSE	F	NULL	0.60326	1	CA.PGAv.1.6.scaffold1030.5	NULL	PGAv.1.6.scaffold1030	-	125492	127073	1242	ATGCTAATAGAGTTCAGAGTAAATTATCTTATCAACAAGAATCAAGTACATGCCATCTTTGGACCATTGACACAGCAAGAAGCTGCTCTATTTTCGGGCTTTGATGATGAAGCCTACAAGGGCATCCCCATTATCTCTCTCAGTCCGGCTGTTACTTATTCGATGTTGTTACTCGAGGAACCAACTTCACTTATCCAAATGAGTAATGATGTTAACTCCCAAACGCAATGCGTTGCTGCCTTAATTGGCTACTTCAAGTGGAGAAAGGTGATAGCATTATATAAAATTAGTAACAGTTTGTCCAATGTGGATTCTGGACTGATCACTTACCTTTCAGATTCACTCAAAGTTGTTGACTCCACTGTTGAATACCATTTGGCGTTTCCTCCTTTGTTCTCT…
776	XP_016570766.1	glutamate receptor 2.7-like	https://www.uniprot.org/uniprot/?query=XP_016570766.1	F	FALSE	F	NULL	0.56067	1	CA.PGAv.1.6.scaffold1030.7	NULL	PGAv.1.6.scaffold1030	-	150915	158351	2706	ATGAGGACTGAAGCTGTTTTGTTAACTTTGTTGATCTATTTCTTATTGGCAGCATTTTCATTGGCTAGTAAAAAAAATGGTTTACCACGTGATGATTGTAACATGATAATGTGGAGAATAGGAGCAATTATTGATCCAACAAGAAGAGTAGGCAAAGAGCAAAAGGTGGCTATGGAAATAGCAGTTGATGACTTCAATGGCCAATATTCCAAATGTTCACAGTTAGTTTTCAACTTTGCTTATTCCCATAATCCTGCAACTTCCCTTGCAACTTATCTTGCCGACAAGAAGCAGGTACATGCCATCCTTGGACCATTGACACGCCAAGAAGCTGCTTTATTTTCGGACTTTGATGATGAAGCCTACAAGGGCATCCCCATTATTTCTCTAAATCCAGCT…
777	XP_016568769.1	protein DCL, chloroplastic isoform X1	https://www.uniprot.org/uniprot/?query=XP_016568769.1	F	FALSE	F	NULL	0.662012	1	CA.PGAv.1.6.scaffold1030.8	NULL	PGAv.1.6.scaffold1030	+	166556	171038	678	ATGGCTTCAATTTGCTCTTCAAATTTCCACTTGTTATGCAAAAACAATCCTAATTCTAGCACTATATCTCATCACTTAATACTATCTCCTTCTTCATTCTCCTTCTCCCGTTGTGGCGGTTTGCGGTTGTGCCATTGCTTGGCGGTGAAGACTGGTTCAGAAGGCGGAGGGATACACAGCGATAAAGCGGAGCTGTTGAGGAAGCCGGTGATTTCTACGGAGTTGGAAACGGCGTCTGGTAAGGAGGAGTTGGTGAAGGAGGATTCGGACGATGAATTGGGGAAAAAGGGAGGAGATGGTGAGGGTTGGGTGGATTGGGAGGACCAAATTTTGGAAGATACGGTGCCGCTTGTTGGATTTGTTAGAATGATTCTTCATTCTGGAAAATATGCAGTTGGC…
778	XP_016568773.1	ABSCISIC ACID-INSENSITIVE 5-like protein 5	https://www.uniprot.org/uniprot/?query=XP_016568773.1	T	FALSE	T	NULL	0.428902	1	CA.PGAv.1.6.scaffold1030.9	NULL	PGAv.1.6.scaffold1030	+	194757	198621	1362	ATGGGGAGTAATTATAATTTCAAGAACTTTGGAAATGAGCCACCAGGGGAGGGTGGAAGTGGTGGTTGTGGAAAGCAGCCGGGGAACTTTCAGTTGCCGCGGCAGTCATCTATCTATTCGTTGACGTTTGACGAGTTTTTGAGCTCAACAGGAGGAATTGGAAAGGATTTTGGGTCAATGAACATGGATGAGTTGCTGAAGAATATATGGAGTGCTGAGGAGAGTCAAACTATGGGAGGTACTGGGATTGGTGGGCAAGAGGTTGGTGTTTCAGGTGGGCATTTGCAGAGGCAAGGCTCTTTGACTTTACCTAGGACACTGAGTCAGAAGACTGTTGATGAAGTTTGGAGGGATATGTCAAAGGAGCATGGTGGTGGTGGTGGTGGTGGAAAGGATGGA…
779	XP_016551740.1	uncharacterized protein At1g04910	https://www.uniprot.org/uniprot/?query=XP_016551740.1	F	FALSE	F	NULL	0.104075	1	CA.PGAv.1.6.scaffold1032.1	12	NULL	+	42568937	42581432	1983	ATGTCGTCGTCAGACTCATCCTGTTGGAAAGAGGCAGTCAATAGTGAGATTGATTCAATCTTAAGCAACCATACGTGGGAATTTGTTGATCTTCCTCCAGGAAATAAACCTTTAGGTTCTAAATGGATCTTCAAAAGGAAAATGAAAGTGGATGGTACTATTGACAAATACAAGGCAAGACTTGTAGTAAAAGGCTTCAAGCAAAAAGAAAGCCTTGATTACTTTGATACATATTCGCCAGTAACAAGGATAACATCGATTCGAATGTTAATTGCCTTGGCTGCGGTATATGGTCTTGAAATCCATCAAATGGATGTGAAAACCACATTCTTAAATGGAGAATTGGAGGAAGAAATTTACATGGAACAACCTAAGGGTTTTGTGGTTCCAGGAAAGGAG…
780	XP_016551739.1	uncharacterized protein LOC107851295	https://www.uniprot.org/uniprot/?query=XP_016551739.1	F	FALSE	T	NULL	0.57569	1	CA.PGAv.1.6.scaffold1032.2	12	NULL	-	42582266	42587489	1821	ATGCTAGAAAAAGCTAGTATTTCCAAGACTGAATCTGCTGAAAAGAAACTATCATGGCTTCGTTCTCAGATTATTGGTGAAAATGTCGATTTCGAGACGCCATTTGGGAGACGTAGGCTTACTTATGCTGATCATACTGCGTCAGGAAGATGTCTTCTCTACATCGAAAACTATATCATTAATAATGTCCTTCCTTTTTATGGCAATAGTCATACTAGTGACAGTCATGTAGGATACCAAACAACAAAATTGGTGCATGAAGCAGCAGCTTATGTGAAGAAATGCTTAGGAGGAGGAGATGAAGATGCTATTATATTCTGTGGTTCTGGTTCTACTGCTGCAATTAAAAGGCTCCAAGAAGTCATGGCCATATCTGTCCCTTCTATCCTTAGAGATAAA…
783	XP_016551637.1	uncharacterized protein LOC107851211	https://www.uniprot.org/uniprot/?query=XP_016551637.1	F	FALSE	T	NULL	0.107002	1	CA.PGAv.1.6.scaffold1032.5	12	NULL	+	42916349	42919746	1977	ATGGAATTTGAGGAGCCAATATTGAGAGTAAACATAACAGACCATAACAAGATTAAGCACTACAATAATAATCTTGAAACAAGTTCTATTAGCTGTTCCTCTGTTGCCTCACATGAGGATTTGGCGAGTAGGATTGAATCATTTCATGTGAGAGAAAAGGGTAATATTTCTAAGAGTGAATCTTCTGAAAAGAAACTTTCATGGCTGCGTTCTCAAATTGTTGGTGAAAATGCCGATTTTGAGACGCCATTTGGGAAACGTAGGCTTACCTATGCTGATCACACGGCCTCCGGAAGAGGCCTTCACTATATCGAAAACTATATCATCAATAATGTCCTTCCTTTCTATGGCAACAGTCACACCAGCGACAGTCATGTGGGATATCAAACAACCAAATTA…
787	XP_016552281.1	transcription factor MYB108-like	https://www.uniprot.org/uniprot/?query=XP_016552281.1	T	FALSE	T	NULL	0.0254225	1	CA.PGAv.1.6.scaffold1033.2	1	NULL	-	183997900	184012341	1659	ATGATTATGCTCACGGCGGGAGTAAACAAGGATGTCATCTATGAAAACTATGACGAACGTGTCCAAGTATTTCTTGAAAATACGGTTCATCAAGTCCATGAAAGCTACAAGGGCATTGCCAACCCAGTGGCTAATTCAGCTGCATCTAAGATTCGGGACTTCACCCGAATGAATCCTCTATTCTTTTCCCAGTCTAAGTCAGAAAAGGATCCTCAGGAGTTCCTTGACCAAGTTCAGAAGGTTATAGACATCATGGGGGTTACTACTAATAACAAGGCCAAGATGAGTAAGTTTATTTATGGGGTGAATAAAAGTGTGGTTAATCAGTGCAGGTTCGCGATGTTGAATAGTGACATGAACATAGCCAGGTTTATGAACAATGCTCAACAGATAGAAGAG…
788	XP_016582268.1	uncharacterized protein LOC107879840	https://www.uniprot.org/uniprot/?query=XP_016582268.1	F	FALSE	F	NULL	4.84855e-05	1	CA.PGAv.1.6.scaffold1033.3	1	NULL	+	184311797	184321104	1908	ATGCCACTGCGTACAACCCGACAATGCTTCAACAAAGGAGACGCCGTAGAAGTGCTGAAAACCAACCCTTTTAATATCTGGTTCCCCGCCACCGTACTCCGATCTACTCCATTTAAGAAAACCAGAAATAGTCAAATTTACGTTGAGTTCCAGACCATTTCTGAAGAGGTACGGCGGAGGGAGTACGTTAACATCAATGATGTACGTCCTGCACCTCCACCGGAGCTTCACAGGTACTTCAAGGTTGGTGACAATGTGGAGGTTCTTTACAAAGAAAAAGGATGGAGAAAAGGGAAGGTGGGTGATATCTTGGAGAATTATGTATATTTGGTTTCAGTTGATAGTGTAGAGGAAGAAATTGTTAAAGTGGAACAATGGGGTTTACGAGTTTATCGAGTC…
789	XP_016582233.1	uncharacterized protein LOC107879804	https://www.uniprot.org/uniprot/?query=XP_016582233.1	F	FALSE	F	NULL	0.611866	1	CA.PGAv.1.6.scaffold1034.1	NULL	PGAv.1.6.scaffold1034	+	44597	45693	1011	ATGCTCTTTCATGACTACTACACCGAATCATATGATTCGATTCCTATGGCCATAATTTCTGAGGAGGATTCAGAAGGAGGAACCCCTTTAATTAAGAAACCTTATCATCTCCGGGGTTTTGGTGTTGATAAGTTCTTCGATGGTCCTGTGGATGGCGTGTTTTCGCTTAGTGAAAGAAAGTTAGGAACTGACTATGACCCTCTTTTGAGACTGTGGAATCCTGCAACCAGGGTGGTAACCACTCTCCCTCCAGTCCCCTTCAAGCTTCAACCATTTCTCGAAAATACGGATAACTATTGTGGGTTTGGATTCGATCCCCCCTTTACAAGTAACTACAAGGTGGTTTGGGTCCACCAGTTCTCTTATTACGACGGTATGTTCGGGCGATCATATGGAGCC…
790	XP_016538582.1	kinesin-4	https://www.uniprot.org/uniprot/?query=XP_016538582.1	F	TRUE	T	NULL	1.36061e-08	0.000301755	CA.PGAv.1.6.scaffold1034.10	NULL	PGAv.1.6.scaffold1034	-	119125	123942	2439	TTTTCAGATCGAGCCCTAGAAAAGCTATGCGATAATTTTGATCAGGCAGTCACAATCTCTGGCGATGATTTGATGAAGGCTTCTTCATCCACTCCAAATGGGGTTAAAGTTGAGAAAACTCCTGATTCACCGGATGAGGGTAATGCTTCACCTTGTACCACAGAAGTATGTTCATCATATCAAGAGCAGTCTCTTCCAATTCTAGAGAAGATTGAAGATAGCGACAAAGTGCTCGACTTGACGGAAGAACAGGGAGCATCATGTAATGAAGTCAAGGGCACGAGCGTGGACTCTTTTACTGGTTCTGAAGCTTCTAACGCTCTTCAGCATATGAGTGTTCAACTTGAACTTCTAAAAAAGAAGTATGATGAAGAGTGCGAGCTACTAAAGCAGAAGTGT…
791	XP_016538584.1	uncharacterized protein LOC107839560	https://www.uniprot.org/uniprot/?query=XP_016538584.1	F	FALSE	F	NULL	0.114521	1	CA.PGAv.1.6.scaffold1034.11	NULL	PGAv.1.6.scaffold1034	+	125492	130558	1011	ATGGCATCTTCAAACCTATCATGGTGTTGTTCTCCAATACCCAAACCATCCTCCAAAACTCACTTCTCCTCATCTCTTTCCCCCTTATATACTAGTGGGTTTTCTGGAATTTCACTCCATAAATCCATTTCCAGCTCAAAAGTCCATGCCAAGTTTGACAAATTCCAAAGCCAAGAAAATCTTGAACACGAACTCCCTCAACAACCATTGCAAACAATGGATGAGGAGGATCAAGAAGAAGATGACAGCTGCTTACCTTCTGATTTGGAGGGTGCCGTTCAGCAGTCAGGCCAAGCTGCTGCCTCTTTTGTGTCTTCAGGAGGAATGAGAGCCATCGTTGAGCTCTTAATACCACAGCTTCAGTTTCTTGATGATGAGGGTGCACAAACTGAATTATGG…
792	XP_016538583.1	pentatricopeptide repeat-containing protein At3g05340	https://www.uniprot.org/uniprot/?query=XP_016538583.1	F	FALSE	F	NULL	0.781522	1	CA.PGAv.1.6.scaffold1034.12	NULL	PGAv.1.6.scaffold1034	-	131230	133233	2004	ATGAATGCTGGATGGATCTTCTTGAATTTAAAGCCTTGTTTACCTTCATGCTTCTCCTCTCTTCTCTTCCAGTTCCGACCATTCTCCTCTTTAAACCCACTATGTTTCTCCTCTGCACGAAGGATAAGCCTTCTCCTTTCTACTTCTGGAAGGGATGGCAATGCCCGTCTTGGTTCTTCCATCCATGGCTTCATCCTCAAGGACCCACAATTTGTTTACTTAGGAAATCAGTTTAATACCCAAGACGTGCTTGTAGTTTGGAATTCTCTTTTGACAATGTATGCAAGATGTGGTAGGATGCGTGATGCAGTCCAAGTGTTTGATGAAATGCCCGTGAGAGATACTGTGTCTTGGAACTCGGTTGTTTCGGGGTTTTCAAGCAATGGGAACTTTAAAATG…
793	XP_016581874.1	LRR receptor-like serine/threonine-protein kinase FLS2	https://www.uniprot.org/uniprot/?query=XP_016581874.1	F	FALSE	F	NULL	0.484361	1	CA.PGAv.1.6.scaffold1034.13	NULL	PGAv.1.6.scaffold1034	+	135938	137173	1236	ATGAGGAAACTTCAAGTGTTAGATCTTTCTGGAAATGCTTTTACAGGATCTATACCATATTCCATAACAAGAGTGAAGCAGCTAATGAGATTGGGCCTTTCAGACAATCTTTTGTCTGGAAAGATTCCTGATTGGTGGTATGAATTGCAACAACTCCATGTATTAGATTTGTCAGGGAATAACCTTTCAGGTAGTATTCCTCCAGTTCGTTCACCACCCTCACTTTTTTGGTTGAGATTGTGTCGCAATAACCATTCTGGGGAACTTCCTGAATCATTGAGGAATTGCAATACCTTGCTTGCACTTGATATTGGAGACAACAAAATCAACGGCACCATACCGGAGTGGTTTGGAGAAAGTCTCTTATCTTTGCAAAAGCTTAGAATGACTAGTAATATG…
794	XP_016538589.1	uncharacterized protein LOC107839561 isoform X1	https://www.uniprot.org/uniprot/?query=XP_016538589.1	F	FALSE	F	NULL	0.194472	1	CA.PGAv.1.6.scaffold1034.14	NULL	PGAv.1.6.scaffold1034	+	160829	162901	2073	ATGATGGCAACTGAAGATAAAACACTGTTTTGTTTCTGTCATTGGGGTAGGAAAAGTAAGGTGCTTCCAGATGGATCAACTTTGTATGCGGGAGGTATTACCCGTCAGATTATTGTGAAAACTGGCATAAAGTATAATGATTTTGTGAATGCAGTTTTTGACCAATTATGCCTTGATCCTTCGGATAAGATCTTGCATTTTACTGTGAAGTTTGATAGGTTGCAATTGATACAGCTGAGCGACCAAGAAGATGTCAATTCTCTATTACAGTTTAATGATGGTTCTGCACATGTCTATGCATCCAGTTTGGAGAAGGAGCCTTATTCTATACTGCCGTTGGTTGGTGCGGAAAAAGTTGAACTTACTGTTGATTCAGATTTGGAAGCAGACACAGTAGCT…
795	XP_016538591.1	protein HYPER-SENSITIVITY-RELATED 4-like	https://www.uniprot.org/uniprot/?query=XP_016538591.1	F	FALSE	T	NULL	0.32528	1	CA.PGAv.1.6.scaffold1034.15	NULL	PGAv.1.6.scaffold1034	-	164260	167219	1488	ATGTCCTCTTCATCAGCAGAATCGAAAATGGCCCTAGCCAAGACTGTTTTATCGACAGTAGGCTCCGTTGCTGCAACAGCCATGTTGGTTCGTACGATAGCCCACGACTATATCCCTCGGGAACTCCATGACTATCTCTTCTATGGACTCAAAAACATGTTCACCATGTTCTCGAATCAGCTAACAATGGTGATTGACGAATTTGATGGCCTGGTCAACAATGAAATTTATGAAGCTGCTGAGATTTATTTGGGCAACAAATTGTCCCCTAACATCCATCGACTTAAAATCAGTAAGCCTGAGAAGGAGAAGAATTTCAACATCACCATGGAACGTAATGAGGAGGTAACCGATGTTTATAATGGACAGACATTCAAGTGGATTTGGCTATGCAGACAA…
796	XP_016567545.1	trihelix transcription factor ASR3-like	https://www.uniprot.org/uniprot/?query=XP_016567545.1	T	FALSE	F	NULL	0.0225022	1	CA.PGAv.1.6.scaffold1034.16	NULL	PGAv.1.6.scaffold1034	-	213805	214608	519	ATGCATTTCTTTGGAAGTCAATCACCAATTAACTTGTCACAGGCAAATGGAAGCAGCGAATCTTATTGGATTATTAGCAACGATCTCTGGCGAGAGAAAAGACTATCAGGTTCTTTCGACAGAGAAGTGTATAATGTCTTGGATGGGAAGGAAGTCTCAGCGGAAGCATACCAACTAGCTCTGGTAACCATAACCACAGATGATAACTTTGGCTATGGTATAGAAACAGTCGAAGAGGAAGCGGAAGAGGAAGAGGAGGAGAATGACGATGTTTCTCATACAGGGGAATATACCATGGAAGATGATGTTCTGCCTCCAGCCACGGAGGAAGTTGGAAGCAACCCACTGAAGGAAGGCAACGTCAAAGATAACAAAGCTAAGTCCATTCCCTCTCCAACA…
797	XP_016581875.1	LRR receptor-like serine/threonine-protein kinase FLS2	https://www.uniprot.org/uniprot/?query=XP_016581875.1	F	FALSE	F	NULL	0.643446	1	CA.PGAv.1.6.scaffold1034.17	NULL	PGAv.1.6.scaffold1034	+	221162	224191	3030	ATGGCATGTTGCAAAAGTTTAGTTGCTCTACTTGTTTTACTTCTTCAATCATTTACTCCACCTGTTCTAACTGAAGCCACTAAAACTACATCTTTACCTTTGGCAAACACTACTCGAGACAAAGTGAGATGTGTTAAGCGTGAGAGGAATGCCCTATTAACATTCAAGCAAAGTCTAACAGATCCCTCGGGCCGACTGGCTTCTTGGGTTGGCTCTGAGTGTTGTATCTGGAAAGGTGTTTATTGTGACATCCAAACTGGTAATGTCATCAGGCTTGATCTCAACGATAGATCAGACAATTGCTATTGGAAGAAAATGGACTCCTTGACTACAGGCAACTCATCATGCTTGGGTGGCAACATAAGTCCTGCTTTACTCGAATTGCATTACTTGGAGTAT…
798	XP_016538593.1	GDSL esterase/lipase At5g03980-like	https://www.uniprot.org/uniprot/?query=XP_016538593.1	F	FALSE	F	NULL	0.641196	1	CA.PGAv.1.6.scaffold1034.18	NULL	PGAv.1.6.scaffold1034	-	251334	253172	1146	ATGGCAGCAACAATAAGATTATCGGTTGTTGATGGCCTAGTCCTTTCTTTGGTCATTTTAATGGTGAATATTAGCTATGCCCAAGAAGTATTAAAGCTTCAAAAACCAAGGTTGATGAATTGTAGATTTGATAAAATATATCAATTGGGTGACTCACTTTCTGATACTGGCAATTGCATCAGAGAGAGCCTTTGTGGAGCTCATACTGAATGTAGAAGACTTCCTTATGGAATGAATTTTTACCAGAACGCAACTGGACGTTGTTCTGATGGCATGATCATTATTGATTTCATAGCACTGGAATCTGGTCTTCCTCTACTTAATCCGTACAAGGATCGAAATGCAAATTTTGGACATGGTGTGAATTTTGCAGTAGCAGGAGCTACTGCTTTATCATCA…
801	XP_016538592.1	acetylajmalan esterase-like	https://www.uniprot.org/uniprot/?query=XP_016538592.1	F	FALSE	F	NULL	0.3326	1	CA.PGAv.1.6.scaffold1034.20	NULL	PGAv.1.6.scaffold1034	-	275759	277470	1146	ATGGAATCGGCAGCAACAATGAGATTGGCTCATGGCTTTGTTCTTTGTTTGGTCATTTTAGCGGTGAATATTAGCTATGCTCAAGACTTACTAAAGGTTCAAAAACCAAGATTGATGAATTGCAGATTTGATAAAATATATCAATTTGGTGATTCACTTTCCGATTCCGGTAATTGCGTCAGAGAGAGCCTTTGTGCGTCTCATTTAAGGTGTAAAACACTTCCTTATGGAATGAACTTTTTTCGGAAAGCAACTGGTCGTTGTTCTAATGGCATGCTCATCATTGATTTCATAGCTGTGGAATCTGGTCTTCCTCTACTTAACCCGTACAAGGATCGAAATGCAAATTTTGGACATGGGGTGAATTTTGCAGTAGCAGGGGCTACTGCTTTATCAGCA…
805	XP_016538612.1	sucrose nonfermenting 4-like protein	https://www.uniprot.org/uniprot/?query=XP_016538612.1	F	FALSE	F	NULL	0.0024675	1	CA.PGAv.1.6.scaffold1034.24	NULL	PGAv.1.6.scaffold1034	+	382074	392558	1458	ATGTTTGGGTCTGGAAGTGATAGTGGACAGAATCATACTGGGGTTGTTGGAGCTACTGTTTTGATGCCAACTCGTTTTGTATGGCCTTATGGGGGAAGAAGAGTGTTGCTCAGTGGCTCTTTCACTAGGTGGGAAAATCACATAGCAATGTCACCTATGGAGGGCTACCCAACTGTGTTTCAGGTTGTCTGCAACTTAACACCAGGACATCACCAGTACAAATTCTTTGTTGATGGAGAATGGCGTCATGATGAACGCCAGCCATTTGTAAGTGGAGACTATGGTGTAGTCAACACAGTTTTCTTGCCCAGGGAGACAGAGGCTGCTACTCCTGAACTTTTTGGTTCAGATGCGCCCGTTAGATCTAATATGGATGTCGATAATGATTTTCTTCGACTG…
806	XP_016538610.1	probable microtubule-binding protein TANGLED isoform X1	https://www.uniprot.org/uniprot/?query=XP_016538610.1	F	FALSE	F	NULL	3.0223e-09	6.71494e-05	CA.PGAv.1.6.scaffold1034.25	NULL	PGAv.1.6.scaffold1034	+	394331	396590	1419	ATGGTAGCAAGAACCCCACCAAAGTTGCAGCACAAGAAAATGGTGGTGCCTCCTTTAAACCCTGTTCTTCTTAGAGAAACACTAAACAAGGTGGACAAGTGTATGGCTCGATTGCAAGAGCTTCAATACACAGTTGCAGGTGGTAATAAGGTGATTTCTGGTGTAACTCTTAGTCCCCGTAGCACCAGAGGCTATCTGAGAACTAGCCTTAGATGCAAACAAGAATCTTTGAGGATCAAGAATGCTACTTCTCGCAAATCTCCTCCAGGAAAATTGCCCACAAATGGAGGCAAGTGGGAATGGAGGCGAATGTCGCTACCGGCGATGCTTCTAGGAGAGACTGTGGCTGAAATTAAACAGGCTAGTCAATTTGCTAGAGATATAGTGGAGGCAGTAGGT…
807	XP_016538609.1	uncharacterized protein LOC107839578	https://www.uniprot.org/uniprot/?query=XP_016538609.1	F	FALSE	F	NULL	0.0288066	1	CA.PGAv.1.6.scaffold1034.26	NULL	PGAv.1.6.scaffold1034	-	397595	400258	807	ATGGAATGCTCATCTTTGTACAGCAACACTTCTGTAATTGGAACTTCAGCTATCTTTCCAAGAACCCCTGAGAATATTAACCGCCACACTTTTCCATCAACTTGTTCTTTTCCTAAAAGCCCCTCTGCTACCCTTTCTTCTTCTACTACAGTGAAGTGTTATGGCTTGAATTATGGGGATGAAGAACCCCTTTCTACTTCTTTGGCATATGATGTTCTTGGTGTTGCTCCTAATTGTTCTGCAGATGAGCTGAAATCTGCTTTCAGGAATAAGGTTAAGAAGTGTCATCCTGATGTAAGGAGAGATGGGAATAGTTCAGATAAAATGATTCGTCGAGTCATTCAAGCCTATGAGATGTTGTCCAACTTGACGAAGTCAGAGATAATTGAAAGGGAATGC…
808	XP_016538608.1	LRR receptor-like serine/threonine-protein kinase GSO2	https://www.uniprot.org/uniprot/?query=XP_016538608.1	F	FALSE	F	NULL	0.843425	1	CA.PGAv.1.6.scaffold1034.27	NULL	PGAv.1.6.scaffold1034	+	401757	404777	3021	ATGGCATGTAGGAAAGTTTTAGTTTCTGTACTTGTTTTCTTTATTCAATCCTTTCCCCTACTTGTTTCAGTTGAAGCCGTCAGCAGTGCTTCTTTACCTCTGGCAAACACTACTGAAGCCAAAGTAAGATGTGTTGAGCGTGAGAGGGATGCCCTATTAAGATTCAAGCGAAGTCTCACGGATCCCTCTGACCGACTGGCTTCTTGGATTGGCGAAGAATGCTGCATATGGAAAGGTGTTTCTTGTGACGTACAAACTGGTAATGTCATCAGGCTTGACCTCAAAGATACATCAGGCAATTGCTATCGGAAGAAAATGGGATATCTGATTTCTGGCAATTCGTCGTGCTTGGGTGGCAAGATCAGTCCTGCTTTACTTGACTTGCAACATTTAGAGTAT…
809	XP_016538607.1	probable 3-hydroxyisobutyrate dehydrogenase-like 1, mitochondrial	https://www.uniprot.org/uniprot/?query=XP_016538607.1	F	FALSE	T	NULL	0.853307	1	CA.PGAv.1.6.scaffold1034.28	NULL	PGAv.1.6.scaffold1034	-	406899	407954	1056	ATGCCTATGATATCTTCTTCCTTCCATAAATTTGTGCGGCTCCTGCCTTACTCTCACTACCCCTCTCAACTTATCTTCACCATCTCCGCCGCCACTACCGCTCATCTACGCCGTACAATGACAACCTCCGCCGCCGCCGCTAACCCATCAAACACCCGTCTAGGATGGATCGGTACCGGAGTGATGGGCCGTTCTATGTGCGCCCACTTAATCAACGCTGGGTACACTCTCACTATCTTCACCCGTACACCATCCAAAGCCCAAGAACTCATCTCCATGGGAGCTCAATGGGTCGACACTCCAAACGCCGTCGGTGCTCAATCCGACGTCGTTTTTACCATCGTTGGCTACCCTTCTGATGTTCGCCAGGTTATTCTTGATTCGAATTCTGGTGCTCTT…
810	XP_016581878.1	receptor-like protein 12	https://www.uniprot.org/uniprot/?query=XP_016581878.1	F	FALSE	F	NULL	0.28903	1	CA.PGAv.1.6.scaffold1034.29	NULL	PGAv.1.6.scaffold1034	+	409303	411503	1194	ATGACTTCCATCACCTCATTGAGACATCTTAACTTGTCATATAACAACCTTCATGGCCCTAGCCCATCAACAAACCAATTCGGAACCTTCACTGATCCTTCAGATTTCGAGGGATCTATACCCTTAGACTTTGGTCATGTGATGACAAAAATTCAAGTGTTAGATCTTGCTGGAAATGCTTTTACAGGATCTCTACCAAATTCAATAACAAAAGCGAAGCAGCTATTGAGATTGGACCTTTCAGACAATCATTTGTCTGGAAACATTCCTGATTGGTGGTATGATTTGCAACAACTTCAAGTCAGAGATTTGTATGGGAATGATCTTTCAGGTAGTATTCCTCCTTCAATATGTTCACCACCCTCACTTTTTTGGTTGAGACTCAGTCGCAATAACCTT…
812	XP_016538605.1	uncharacterized protein LOC107839575	https://www.uniprot.org/uniprot/?query=XP_016538605.1	T	FALSE	F	NULL	0.098083	1	CA.PGAv.1.6.scaffold1034.30	NULL	PGAv.1.6.scaffold1034	-	412767	419624	2517	ATGGCTCTTTCTTTTCTTCTCCTCAAACGCTTATCATCTTCCTTTAAACCAAAACCCCATCTTTTCACCCTTTCATTAATCAAAACGAAAACTTTCTCTTCTTTTTCACCTTCAGATTCCACAACAAACGGCACTACTACACCCTCTAAACCTTCTTCTTTATCAGCTCGTATGAGCTTCGTATTCGATCAAATAGACGCCATTGAGAAAGAACGGGCCGAAAAGGACGAAACCCTTCAACGTATTCGGGCCTGGCGTGAATCCAAGAAGGCAAACCAAGCCCAAGCCCAAACCCAAGCCCCGAATCAGGACCAAGAACCGGATGATTCAAGATCGGTTTTTTCTGAGGTGGGGTTATCGGAAATGGAGATGGAATCGAAAAAGAATGATGGGTTTGAT…
813	XP_016538602.1	DNA polymerase zeta catalytic subunit isoform X1	https://www.uniprot.org/uniprot/?query=XP_016538602.1	F	FALSE	F	NULL	9.04135e-08	0.00199787	CA.PGAv.1.6.scaffold1034.31	NULL	PGAv.1.6.scaffold1034	-	422503	435694	5892	ATGGAGGATTCTCAGAACGATTTGAAATTCTTCAGTGTTCGAATTGTTTCTATAGACTATTACATGTCCCCTCCTCTTCCCGCCTTCGACATTTCTTACAGCACTTTCCAAGGTGGGAGAGTAAATGAGGTCCCTGTGATAAGAGTGTATGGTGCTACTCCTGCTGGACAGAAGACCTGCTTGCATCTTCATGGAGCTCTTCCTTATTTCTATGTTCCATGCTCAGAGCTCTCCCTCCAATCAGATGAGAAAGGGAGCGAATGCACGAATGCTCTCGCTCGTGCTCTTGAGAAGGTGCTCAAGCTAAAAGGTAGTGCTGGTTCAAAACGTCAACATGTCCATGGCTGCAGCCTTGTACGCGCAAGGAAGTTTTATGGTTATCATTCTTCAGAGGAACTG…
814	XP_016538601.1	uncharacterized protein LOC107839572	https://www.uniprot.org/uniprot/?query=XP_016538601.1	F	FALSE	T	NULL	0.32006	1	CA.PGAv.1.6.scaffold1034.32	NULL	PGAv.1.6.scaffold1034	+	443802	445348	1515	ATGGATCATAGTACCGCAAAACCGGGACTTTTTAGGAATGTTTTGGTACGTTTATGCCTTTTTTGTGTTGTGATTGTTGGTTGTCGGTTTGCTTATGTGCGATTTTTGTTTTTTCTCCTTGCCGGAAAATCTGAATGTTATTTCCGCCGGCGNNNNNNNNNNNAGCTGACTAAGTCCGTGTCAGCGGTCATGGTTAACGAGGATGCCGGAAAATCTGCTCCGGCGAAGCCTAGAATTCCTGATCTATGGGCCAGTAAAGATTTCCAAAAATCGGCCCGGTTTTATTCTTCGGTTTTTCAGGATCTTGTTGCAGAGGGAACCTTAAGTCCGAATTCGAAAACCCTTTGCGTCGAAACGCCGATGGGTGCTGATGTTTTTTCTTTGAAGGAAATTGGGGTC…
815	XP_016538600.1	LOW QUALITY PROTEIN: probable linoleate 9S-lipoxygenase 5	https://www.uniprot.org/uniprot/?query=XP_016538600.1	F	FALSE	T	NULL	0.534187	1	CA.PGAv.1.6.scaffold1034.33	NULL	PGAv.1.6.scaffold1034	-	446436	462526	2580	ATGTCTCTAGGCAAGATTGTGGATGCCATCATTGGTAAAGAAGATGAGAAAAAAGTGAAAGGAAAAGTGGTGTTGATGAAAAGAAATGTTTTGGATTTCACTGACAAAAGTTCCTTAATTGTTGATGATATTGCTGATTTCCTTGGCCACAAGGTCTCTTTCCAGTTGATCAGTTCTACTCATGCCAAAAATGTTATAGAAGGGAAACACAGCAATCCAGCATACTTGGAGAACTGGATTACAAATACAACCCCAGTAATAGCAGGTGAAACAACTTTTAGTATCACATTTGATTGGGATGATGAACAGTTTGGAGTACCAGGAGCATTCATCATCAAGAATTTGCATTTCAGTGAATTCTTCCTCAAGTCACTCACCCTTGAAGATGTCCCTAATCAT…
816	XP_016538599.1	LOW QUALITY PROTEIN: probable linoleate 9S-lipoxygenase 5	https://www.uniprot.org/uniprot/?query=XP_016538599.1	F	FALSE	T	NULL	0.673428	1	CA.PGAv.1.6.scaffold1034.34	NULL	PGAv.1.6.scaffold1034	-	476190	476705	516	ATGCAGACTCAACAAGAGCTCATAGATTCTTGCACCACCATAATATGGATAACTTCAGCACTTCATGCTGCTGTCAATTTTGGGCAATACCCTTACGGCGGTTACCTAGTTAATCGCCCTACATTAAGCCGAAAGTTCATGCCAGAACCAGGAAGTCCCGAGTATGAAGAGCTCAAATCAAATCCAGACAAGGTATTCCTCAAGACAATCGTTCCTCAGCTGCAGACACTGCTTGGAATTTCCATCCTAGAGGTCCTGTCAAGGCATGCTTCAGATGAGGTTTACTTGGGACAAAGAGACACCCCCGAATGGACAAAGGATCATGACGTACTTGCAGCTTTCGAGAGGTTTGGAAAGAAACTGATTGAGATAGAGAATCAAATTATGCAGATGAATGGT…
818	XP_016555364.1	tristetraprolin-like	https://www.uniprot.org/uniprot/?query=XP_016555364.1	T	FALSE	T	NULL	0.142994	1	CA.PGAv.1.6.scaffold1034.36	NULL	PGAv.1.6.scaffold1034	+	515278	516558	999	ATGGAATTTTTTTACGGTAGTAGTAATGATTCCTTCGACGGTGATGTTTCGCCCATCATAGGCCGAAGCCGGTTCTATCATGGATCAAAATCTCAGATCCTCGATCCTTACGCTTCTTCTGATAGTACCGGTTCCAATATAGTCTCTCCGCTAGCCCGGTACCTTTGTCCAACCTCGCCGGTGCCGTTTACGAGTGATTCCCCGAAACGTCGTTCTCTGAACAGCGGAAGCAGAAGCGGTTCCGGCGGNNNNNNNNNNNNNNNNNNNNNNNNNNNNNGTTCCGGCGGCGGCGGCATTGTTTCACGTTCGCCGCTAGCTTCGATTGAGAATATTGAGATTCCGCCGGTGTTTAGAAATCCGGTGAAGGTTGAAGAGGATGTCGTAGTCATGGACGGTATT…
819	XP_016555365.1	probable linoleate 9S-lipoxygenase 5	https://www.uniprot.org/uniprot/?query=XP_016555365.1	F	FALSE	T	NULL	0.294646	1	CA.PGAv.1.6.scaffold1034.37	NULL	PGAv.1.6.scaffold1034	-	518969	522145	2211	ATGCTTTCTTTTCCATTTGCAGCAAATGGCTTAGAAGGGAAACGCAGCAATCCAGCATACTTGGAGAACTGGATCACAAATACAACCCCAATAATAGCAGGTGAAACAACTTTTAGTATCACATTTGATTGGGATGATGATGAGTTTGGAGTACCAGGAGCATTCATCATCAAGAATTTGCATATTAATGAGCTCTTCCTCAAATCACTCACCCTTGAAGATGTTCCTAATCATGGCAAAATTCATTTTATCTGCAATTCTTGGGTTTACCCTGCTTCTAAATACAAGTCTGACCGCATTTTCTTTGCGAATCAGGCTTATCTCCCCAGTGAAACACCAGAATCGTCACGAAAATACAGGGAAGATGAGCTAGTAACTTTAAGAGGAGATGGAACTGGA…
820	XP_016555363.1	probable linoleate 9S-lipoxygenase 5	https://www.uniprot.org/uniprot/?query=XP_016555363.1	F	FALSE	T	NULL	0.0322088	1	CA.PGAv.1.6.scaffold1034.38	NULL	PGAv.1.6.scaffold1034	-	523032	530323	2589	ATGGTTTTGGATAAGATTGTGGATGCCATCACAGGTAAAGATGATGGGAAAAAGGTAAAAGGAAGAGTGGTGTTGATGAAAAAGAATGTTTTGGACTTCACTGATGTAACTGCCTCAGTTCTTGATGGTGTTCTTGAGTTCCTTGGCCAAAGGGTTTCTTTTGAATTGATCAGTACTTCTCTTCATGATGAAAATGGTTTAGAAGGGAAACGCAGCAAACCAGCATACTTGGAGCATTGGCTTACAAACATCACCCCAATAGCAGCAGGTGAATCAGCTTTTAGTGTCACATTTGATTGGGATCATGAGGAGCTTGGAGTACCAGGAGCATTCATCATCAAGAATTTGCATTTCAGTGAATTCTTCCTCAAGTCACTCACCCTTGAAGATGTTCCTAAT…
822	XP_016582235.1	cyclin-U4-1-like	https://www.uniprot.org/uniprot/?query=XP_016582235.1	F	FALSE	T	NULL	0.591081	1	CA.PGAv.1.6.scaffold1034.4	NULL	PGAv.1.6.scaffold1034	-	72013	72952	744	ATGCCTAAAGGAATAAAATTATGTGGCACAAAAGGAAAACCAAACAAAAACTTACCTGAAAAAATGATCATGGGAGCAGATGGTTTTGGTACAAAATCTGTGATTTCAAGAACTTATGAACATATGGGGTTGAATGAATATGATAGAGGAGATAAAGGACATCCAAGGATTCTATCGATTGTAGCATCAGTTGTTGAGAGGTTAGTTCAAAAGAATGAGAAAGCGCTGAAAGGATCGAAAGAGAAAGGTGTTGTGACTGTGTTTCATGGCACAAGAGCCCCTGTCTTGACAGTTCAGCAGTACATTGAACGCATTTTTAAGTACTCCAACTGCAGCCCTTCTTGTTTCGTGGTTGCATATGTATACTTGGAGAGATTCCTCAATCTGACTGGTTGTTTA…
823	XP_016555360.1	vacuole membrane protein KMS1-like isoform X1	https://www.uniprot.org/uniprot/?query=XP_016555360.1	F	FALSE	F	NULL	0.000856056	1	CA.PGAv.1.6.scaffold1034.40	NULL	PGAv.1.6.scaffold1034	+	535615	543401	1251	ATGGGGTCCCAACTTCTTCATGTGGACGACAACTCTGCTGCTGGACTCCTTGACAAACACAATAGGGAACTGGAGCATCTGAGTTTGACTAATCAGCCACTAAAGACAGTTAAATTCTTCAGTTTAGCTGTTCTAAAGTGTCTTCAACAATTCTCAGTTAACACTATCAAGTGCAGCTGTCTTGTGGTCATAGTGCTAGCTACCGCTGGTGGGATTTTGCTTTTGACACGTGGGAGGGTGTACGAGGTGACTCTGCAGCCTGTTCTGGAGATTCTCAGCTATCTACGGTTTGGACTCTGGTGGCTAGTTCTTGGCGTGGCTTCATCAATTGGCCTAGGATCTGGTCTGCACACTTTCGTCTTGTACTTGGGTCCTCACATAGCTCTATTCACAATAAAA…
824	XP_016555369.1	F-box protein At1g55000	https://www.uniprot.org/uniprot/?query=XP_016555369.1	F	FALSE	T	NULL	0.464085	1	CA.PGAv.1.6.scaffold1034.41	NULL	PGAv.1.6.scaffold1034	-	544402	547052	810	ATGGGATGTTGCTGTGATGATGACGAACAGCTTCTCCAACCACTAAATCCTCCCCTAATCCAAAACTCCGATCATATTCCGCCGCCATACTCCACCACCACAACCGACGTACACGGCGGAGAAGCCGTGATATCTCCGATGAATTCCAACTTTTCAGCCTTGATATGCCACGATACTCTACGCGCCATCCTCCAGAAGCTGTCTCTACCTGATTTGGCGCGTGCTGCGTGTGTGTGTAGAATCTGGAACTTTGTGGCCTCCGATCGTGAACTGCAGACGAAAGCATTTAAGGATCCTTGGAAGATCAAGGATGTTGTCGGCGATCCTTCTTCTGGAAGCTTCTGGAGAGACAACAGCCTCTCGAAATTTGCCATTTCTCATCGCATCGTTCGGGGTGAT…
825	XP_016555368.1	protein AUXIN RESPONSE 4	https://www.uniprot.org/uniprot/?query=XP_016555368.1	F	TRUE	T	NULL	0.604498	1	CA.PGAv.1.6.scaffold1034.42	NULL	PGAv.1.6.scaffold1034	-	547749	550685	1458	ATGGCAATCATAACTGAAGAACCAGATTCACCAACACCAAAGAAACAACAAAAACCCCTTAAACCCACTTCAAGAACTCCTCAATCAACCACCCCAAAACCTACAAAATCCACCAAAACAACAAATACAACAAACCCTTTTCATTTCTGGTTCTACTTCACCATTTCAGTCTCTTTAATAACCCTCATATTCATGATTCTCACTTCTCTTTATCCACAAGATCCTAAAACATGGTTCCTTAGTCTGCCCCCTAATCTACGCCAACATTACTCTAAAGGGAGAAATATCAAAGTTCAGACTACTCCTAACCAGCCACAAATTGAAGTTTTTGCTATTCAAGAAGGACCATCAAAGGCTTCTGATCAGGTACTTATTGTACATGGACTAGGGTGTAGTTCT…
826	XP_016555366.1	probable Xaa-Pro aminopeptidase P	https://www.uniprot.org/uniprot/?query=XP_016555366.1	F	FALSE	T	NULL	0.0488135	1	CA.PGAv.1.6.scaffold1034.43	NULL	PGAv.1.6.scaffold1034	+	551481	560939	2133	ATGGATTCATTGGCAGCTTCCACCACCATGCTCACTTGCTCTTCCAAACTCCACCATTACCCACCTCGAAGTTTCCGCTTCCTCTCTTTCTCCCTTCCCATTTTCCATAAACTCGCTATCTGCCCCAGATTTCTCAAGAAATCTCCAAATCACTCCATTTTTACTGTCCGAAGCTCCAGTTCCATCACTGCTAAGCCTTCCTCGGAATTTCAGAAAAAGGGTAGCGGCGGACAGGAACAGGATAACAAGCTTCGTGCTCTTCGTGAGATCTTTACTAGGCCTGGTGTTAATATTGATGCTTATATTATTCCTTCTCAAGATGCCCATCAGAGTGAGTTCATTGCTGAATGTTATATGCGAAGAGTCTATATATCAGGATTTACGGGAAGTGCAGGCACT…
827	XP_016555367.1	long chain acyl-CoA synthetase 6, peroxisomal	https://www.uniprot.org/uniprot/?query=XP_016555367.1	F	FALSE	T	NULL	0.764718	1	CA.PGAv.1.6.scaffold1034.44	NULL	PGAv.1.6.scaffold1034	-	561980	576711	2091	ATGGAATCAGCAGCAGAGCGAAGGTTGAAAGCTATTCAAAGCCATCTTGTTCCGGCCGATGATGATGGATCACTCTCATCGATCCGTTCAAATCCAACTGCTGGCGAATTTTTGCTTGGTCAGGGTTTCAGCGTAGTTCTTCCTGAGAAATTGCAGACAGGAAAATGGAATGTGTATAGATCTGCGCGATCTCCTCTGAAGCTTGTTACTAGATTTCCTGATCATCCTGAAATTGGGACAGTACACGATATCTTTGTAAATTCGGTTCAAACCTTTCAGGATTACAAATATTTGGGTTCACGCATTCGTGTAGATGGAACTGTTGGAGAGTACAAATGGATGACATATGGAGAGGCAGGGACTGCTCGGACTGCAATTGGTTCTGGATTTCACTATTAT…
828	XP_016555370.1	mannosylglycoprotein endo-beta-mannosidase	https://www.uniprot.org/uniprot/?query=XP_016555370.1	F	FALSE	T	NULL	0.684271	1	CA.PGAv.1.6.scaffold1034.45	NULL	PGAv.1.6.scaffold1034	+	641039	650034	2922	ATGGTGGAGATGGAGATAGGGAAGACAGTGTTGGATGGAGGGTGGTTAGCAGCTCGATCCACAGAAGTTGAAATAAATGGAGTAGAACTCACTACTACTCAACCTCCTCCTACTCAGCCCATCTCTCCTTGGATGAAAGCTGCTGTTCCTGGAACTGTTTTAGGAACCCTGGTAGAGAACAAGCTTGTTCCTGATCCTTTCTATGGGCTGGGAAATGAATCAATTATCGACATTGCTGATTCAGGGAGGGAACACTACACTTTCTGGTTTTTCACCACCTTTGAATGTAAGCTGTCAAATAATCAGCACGTGGATCTTAATTTTCGGGCTATTAACTATTCTGCTGAAGTCTATCTGAATGGGCACAAGGAGGTGCTTCCAAAGGGAATGTTTAGGAGG…
830	XP_016555371.1	acetylajmalan esterase-like	https://www.uniprot.org/uniprot/?query=XP_016555371.1	F	FALSE	F	NULL	0.683431	1	CA.PGAv.1.6.scaffold1034.47	NULL	PGAv.1.6.scaffold1034	+	655815	659430	1110	ATGAAATGCAGATTTGATAGAATTTATCAGTTTGGCGACTCACTTTCTGATACCGGAAACTGTCTCAGGGAGAGCTTTTGTGGAGCTAATTCTGCATGTAGAAAACTTCCGTATGGAATGAACGTTTTCAAAAAAGCCACTGGACGATGTTCTGATGGCATGCTCATGATTGATTTCATAGCTTCGGAATCTGGTCTTCCTCTCCTCAATCCGTACAAGGATGGAAAGGCAAATTTCAGTCATGGTGCGAATTTTGCAGTAGCAGGGGCTACTGCTTTATCAGCAGAATTCCTGGCAAAGAAGAACATTTCTATGTCCTTCACAAATAGTTCATTAAGTGTGCAACTTGGATGGATGTCTTCTCTTTTCAAATCCAACTGTCTCCCTGAAAAATCGAAG…
831	XP_016538511.1	F-box/kelch-repeat protein At3g06240-like	https://www.uniprot.org/uniprot/?query=XP_016538511.1	F	FALSE	T	NULL	0.515548	1	CA.PGAv.1.6.scaffold1034.48	NULL	PGAv.1.6.scaffold1034	+	669248	670873	1404	ATGCCTGTCAAAGTAGCAAAGAGAAAGCATTTCCAAACTGAAAATGGATTTTCTCAGTCAGAGCAGCAAATGGAGAAGCAGAGAATCCCCCCTATCATTCAGATCCAACCATATAACGAAGCAAAAAAGGTAGATCTTGAATCGAGAAAAAAGGCAAATATTTTGAAATGCCAACATCAGGGGAAGAAGAAGCTGTTGAAGAAGAAATCAGTACCTCACGGTCAAATTCGCAAGGGGAAGAGAGTCGTGAAGAAGATAGATTATGATCAGCAGGCAATTCATTTCCAAGAGCAAATACTTGTGGATATCCTCAGCAGGTTACCCTTGCGCTCTCTTCTTCGCTTCAAATGTGTCTCCAAAACTTGGGAGGCATTAATATCAGATCCTTATTTTCATAAG…
832	XP_016538622.1	sarcoplasmic reticulum histidine-rich calcium-binding protein-like isoform X3	https://www.uniprot.org/uniprot/?query=XP_016538622.1	F	FALSE	T	NULL	0.265478	1	CA.PGAv.1.6.scaffold1034.49	NULL	PGAv.1.6.scaffold1034	+	723937	728241	2127	ATGTCTGTAAGACGTCATTGCAAATTTTGTAAGCGTTTCCATTTCGATGACTGTGGGGGATGTTACCTGATAGATTTGCATAGAAATTGCACCGGTTTTTTTGATCAATGCGATATTGTAGTTGATTCTTGGTTCCAAGGCCGCTACTATTATTTCAAAACTGCCTTTGATGCTGTGCGAGAAGCCAATCGATCGGACTGGCTACTTTCCAGATACCGCGTTGCATTGTATTTCTTGGAAGAGGAAAAACATCAAATGATTCACGGCGCCTATGGCGTTATGCAGAGTGGACAATTTAAAAAAAACGAGAGAGCACCTTCAGAAGAACAACCTGCTGAGGAGGGTCGTGGGACGATGGATCAAACAGGCAAAGGGAAACAGAAAGTCACTGATCAGCCA…
833	XP_016582237.1	probable pectinesterase/pectinesterase inhibitor 25	https://www.uniprot.org/uniprot/?query=XP_016582237.1	F	FALSE	T	NULL	0.0241299	1	CA.PGAv.1.6.scaffold1034.5	NULL	PGAv.1.6.scaffold1034	-	89748	94934	1710	ATGCCAAAAAATACAATACTCTTCCTCGTCATTTCCTTCATTCTTTCTTCTTTAGCACTTCCAATTTTCAGCCAAAATCAATCGCTATCACCTTCCATAGCATGCAAATCCTCACTTTACCCAAAGCTCTGCCGCACCCTTCTCTCCACATTTCAGCATTCTCCTTCTAACCCAAATGACTACAGCAAGTTCTCCGTCAAGCAGTGCCAGAAAAATGCTGGAAAGCTATCCAACCTAATCGCGCATTTCCTCACAACACAAAAACAACGAGCACTGTTCACCAACACTAGAGAGATCAACGCATTGAGCGATTGTCATCAGCTCTCCGAACTCACGGTAGACTACTTGAATTCAGTTTCTGCTGAGTTGAGAGGATTTGATGTCAGGTCAAGTTCGGAT…
834	XP_016538619.1	acyl-CoA-binding domain-containing protein 4	https://www.uniprot.org/uniprot/?query=XP_016538619.1	F	FALSE	F	NULL	0.0920448	1	CA.PGAv.1.6.scaffold1034.50	NULL	PGAv.1.6.scaffold1034	-	735721	763372	2010	ATGGCGATGGCGAGGGTAAGCTCTGGCCTCGCGTATCCGGAGCGATTCTATGCAGCGGCAAGCTATGTTGGTTTTGATGGATCTTCCGATTCACCTGCTAAAGGTGTTACCTCCAAGTTCTCAAATGACGCTGCTCTTCTACTTTATGCCCTCTATCAGCAGGCAACTGTAGGACCTTGTAAGATTCCTAAGCCTAGAAGTTGGAGTCCAGTAGAACAAAGCAAATGGACAAGCTGGAATGGGCTTGGAAACATGGCTTCCACAGAGGCAATGCGTCTTTTTGTGAAAATATTGGAGGAAGAAGATCCAGGATGGTATTCAAGGGCTTCAAACTTTGTTTCAGAACCTGCAGTACTTGGTGAAAAGAATACTGTGATGATAGCGGAGCCAGTTACTGAA…
835	XP_016538617.1	protein indeterminate-domain 2-like	https://www.uniprot.org/uniprot/?query=XP_016538617.1	T	FALSE	T	NULL	0.202064	1	CA.PGAv.1.6.scaffold1034.51	NULL	PGAv.1.6.scaffold1034	-	798125	801690	1215	ATGTCAAACCTGTCTTATGGGAATAGTAGTACTGAAGAAGCAGATGAAACTCCCAACGTGTTGTCTAGTACTACAAGTGATGGATCTAGTGTTCATCAAGAACAACCTCTTCCCAGTCCTAACAAAAGGAGAAGGAAATTACCTGGAAATCCTGATCCTAGTGCTGAAGTTATTGCCTTATCACCAAAAACCCTAATGGCAACCAACAGGTTCATCTGTGAAGTCTGTAACAAAGGCTTCCAAAGGGAACAAAATCTTCAATTACACAGGAGGGGACACAATTTACCATGGAAATTAAAGCAAAAAACAAGCAATCATGAGATTAAAAAACGAGTGTATATTTGCCCAGAAAGCTCATGTGTTCACCATGATCCTGCTCGTGCTCTTGGAGATCTTACA…
837	XP_016538616.1	nuclear transcription factor Y subunit B-4-like	https://www.uniprot.org/uniprot/?query=XP_016538616.1	T	FALSE	F	NULL	0.485811	1	CA.PGAv.1.6.scaffold1034.53	NULL	PGAv.1.6.scaffold1034	+	815512	815955	444	ATGGTGGATGAACATGTGAAATTGGTTCCAATAGCCAATGTAGGAAGGATAATGAAACAAATCTTGCCACCAACAGCCAAAATCTCCAAAGAAGCAAAGGAAACAATGCAAGAATGTGCATCAGAATTTATAAGTTTTGTAACAGGTGAAGCATCTGACAAGTGTCACAAGGAGAATCGAAGGACGGTTAATGGAGATGACATCTGTTGGGCTCTTAGTTCATTGGGATTTGACAACTATGCAGAGGTCATGTTGAGGTATTTGTATAAGTTGAGAGACTTTGAAAGACAAAAGGCCAATCAGAACAAAGGTTCAAATGACGAAGAAGATACTGATGATGAAGAAGTTCCAAGTGAATGTGAAAAACAAGAAAGTGCTACTACTTCTTCAGCACCATTA…
838	XP_016538614.1	cyclin-H1-1	https://www.uniprot.org/uniprot/?query=XP_016538614.1	F	FALSE	T	NULL	0.828487	1	CA.PGAv.1.6.scaffold1034.54	NULL	PGAv.1.6.scaffold1034	-	826017	832092	975	ATGGCTGATTTCATTACATCTACTCACAGAACCAAGTGGATTCTTACTCCCCAAGAAATTAAACATAAATACAAAGTTGCCAATCAAAGAGCTAAACAAGCACTAGAGAAGTATGGAACAACACGAATGGAAGTTGATATCGATGGGTCGTTCTCGTATGCTGAAATTCAAAATGACGCAAAAGATAGTGCTGAAAAGCGTCCTAAGCCACTCAAGGTCGAAGAAGAACAACTTCTAAGGGCTTTCTACGAGTTCAAGATTCAAGACGTCTGTGATGCCTTTAAGTTCCCACGTAAGATTCAGGCGACAGCTCTCCTTTATTTCAAGAGGTTTTATCTGCAATGGTCCGTGATGGAACATCACCCCAAAGACATTATGTTAACCTGCATATATGCTGCT…
839	XP_016556464.1	protein MICRORCHIDIA 6-like	https://www.uniprot.org/uniprot/?query=XP_016556464.1	F	FALSE	F	NULL	0.00025673	1	CA.PGAv.1.6.scaffold1034.55	NULL	PGAv.1.6.scaffold1034	+	848249	874523	2349	ATGGTTGGCTTGTGTAGTAACAATCTTGGAGGTGGGGAGAGAGAGACTGTTAAGTTGGAATCAGAATTGGTCGAAAGTTCAATACCACTAATGGAATACTGTGAAGCTGACTCCTTGCCATATCAAAAATCCTCAAGCAGCTGTGGGAGGCAAGATTCTGCAGCTACTGAGCAGAGTGGCACAACTGTGTTGGATCAAGATCGGTCTCCGATAGATGATTCAAGCCTTTGTTCTACATCACAAATATGTCCAGCACCCCTATCTCGCCAGTTCTGGAAAGCTGGAAATTATGATGAAGGGCGTGCTACTAAATCTACCCTTAAAAAAGGCTCCAGTTTCCTGCACATTCACCCCAAGTTCCTTCACTCAAACGCCACTTCCCATAAATGGGCATTTGGT…
840	XP_016556465.1	cullin-1-like	https://www.uniprot.org/uniprot/?query=XP_016556465.1	F	FALSE	T	NULL	0.224727	1	CA.PGAv.1.6.scaffold1034.56	NULL	PGAv.1.6.scaffold1034	+	877244	884945	873	ATGAGTAACGCAAAGAGGCTGGAAGAGAGTGTGAAGACGCTGGAGGAGGGCATTGCGAAAGTGAAGTTGATTATGGATGGTTACCCTGCCTGTAAGCTGTTCACATCAGAAGAATACATGAGATATTATGACTGTGTTTATCTCTTGTGTATTCAACCTCCCCCTCATGATTTATCAACAGAAATTCTTCAAAGGTATCATGCTACTTTGGATGAGAGTTTATACTTCAGGGTTCTGCCTTTTCTGAAAGATAAGAGCGGTGCCTCTCTGTTAGCTGAATTCTTACGTGTCTGGACAAACTACAAAGCAATGGTGAAGTGTCTCGGAGGATTTTTCCTTTACCTTGACAAAAAATGCACTGATCAGAAAAGTTCTGCACCCCTTAAGGAGGTTGCTCTT…
844	XP_016538581.1	mitogen-activated protein kinase kinase kinase ANP1-like isoform X2	https://www.uniprot.org/uniprot/?query=XP_016538581.1	F	FALSE	T	NULL	0.00213438	1	CA.PGAv.1.6.scaffold1034.9	NULL	PGAv.1.6.scaffold1034	-	109605	117638	1989	ATGCAAGATATTTTCGGATCAGTTCGGCGATCACTGTTGTTCCGAACACCGACGGCAGATGGTGTAGATGAAGGTAATAATCTAGTTGAGAAGATCAATTCATGTATTCGCAACTCCAGAGTTTTCTCCAAGCTATCTCCGCTTCCACCGAAAACGGCAGTTAAAGACGATGACGGTGATGTGGCGGCTGCAGTTCCAATACGGTGGAGGAAAGGCGAGATGATTGGATGCGGTGCTTTTGGACAGGTCTATATGGGTATGAATCTGGACTCTGGTGAACTGCTCGCCGTCAAGCAGGTTATGATAGCTTCAAACCGTGCTTCAAAGGAGAAAGCTCAGTCCCATGTTAAGGAGCTTGAGGAGGAAGTCAAGCTTCTCAAGAATCTCTCCCATCCACAT…
846	XP_016580493.1	F-box protein At3g07870-like	https://www.uniprot.org/uniprot/?query=XP_016580493.1	F	FALSE	F	NULL	0.637047	1	CA.PGAv.1.6.scaffold1036.10	7	NULL	-	191738330	191739670	1341	ATGTCGGATTATCTCCCAAAGGACATTCTTGTCGAAATCCTCTCAAAACTCCCAATAAAAACCCTCGTGCAATGCACAACAATATCCAAATCATGGTATTCCTTAATCACTAACCCCAATTTCATCTCTATCCATTACAATACCCACAGCATCAAATCCCATCGCCGTCCTTTACTCTTCCTCCGACACTACAACATGTTCGATAAAGTCGAACGTTACGCTTTACACTTCGACAATGACGATGAGGAGGAGGAGGAGGAAGGAGATGTGGTTGATTCATTCGAGGAGTATCTCGAACTGGAATGTCCCAAGACAAGTTGTAATGAGTATTTAAGAATTGTTGGTTGTTGTAACGGTCTTATTTGTTTGTCTGATGATTATGATAAGTATACGGAAGCT…
849	XP_016580494.1	histidine kinase 2	https://www.uniprot.org/uniprot/?query=XP_016580494.1	F	FALSE	T	NULL	0.629233	1	CA.PGAv.1.6.scaffold1036.13	7	NULL	-	191871908	191888693	3777	ATGAGCTTTTCTGTTCTGGGTGGGTTTGCTCTTAAGTTTTCAAGGCATTTTCTGAAGATATGTAGGTGGATTCTATTAAAGATGTCCTTAAATTGCAAATTGTTGGGCATGAATGGGAGCTTTTCTTCAAGTTTTAGGTTGAAGAAGGCTAGAGAATCTTTGCCTGGACCAAATTGTGGGTGGAGATGGCAAAGGAAGCTTTTGTTTTTATGGCTCATTTTCTTTGGAATTGGATTTTTTTGGTTGGTCATTAGCTTAAATGGCGTTGTTTATAGTCGGAAGCAGGAGGTTTCAGAACCAAATGAAGATAAATCTTATTTTCTTCTTGAACGTTTCAATGTCAGCAAGGAACAAATTCAAGCTTTAGCTACCTTATTCTTTGAAAAAGATCAGATTTCA…
852	XP_016579390.1	F-box protein SNE	https://www.uniprot.org/uniprot/?query=XP_016579390.1	F	FALSE	F	NULL	0.000307169	1	CA.PGAv.1.6.scaffold1036.3	7	NULL	+	191276042	191276437	396	ATGGGAAGCAATTTTTTCATCAATGACAATCAAGATGTACTTATCGAGATATTGAAGAGGCTGGACGGTCGATCGTTGGGAGTATGTGCGTGTGTATGCAAGCTCTGGTGCGGCATTACTCGGAACGATTCACTATGGGAGCACCTCTGCTTCCGCCACGTGTCTCCACCACCGGAAGGTGTGAGGACGGTGGTGGTGGCGCTCGGAGGATACCGGCGGTTGTACATGGTGTGCGTGAGGCCAGTTTTGAATCGATTAAGGAAATGGAGGCCGATAGGTATGGAAACGGATGCGGAGATCGTAAGGAGAGTTTATTGGACTCGTCATGAAGTCGAGTTATCCTTGTCGTTGTTTTGTGTCGATTATTATGAGAGAGTTTTGTTGGGTGGTGGTGGT
854	XP_016580491.1	uncharacterized protein LOC107878120	https://www.uniprot.org/uniprot/?query=XP_016580491.1	F	FALSE	F	NULL	4.92632e-05	1	CA.PGAv.1.6.scaffold1036.5	7	NULL	+	191496180	191498456	2277	ATGGAACCGAAGATGGAGGAAGCACTAAAAGTTAAAGCAAATGCTGAAAGGAGATTTGTGGAGAAAGACTTTATGGGTGCAAAGAGTTATGCTTTGAAAGCTCAGATGTTGTACCCTCAGTTGGAAGGAATATCGCAAATGATAGCGACATTTGGAGTCCATTGTGCTGCAGAGACGAAGGTTAATGGAGAATTTGATTTCTATGCGATACTGGGTTTAGATACCTCTGTTGACAAGGCTAAGCTGAAGAAACAGTATAAGAAGATGGCTGTGTTACTCCATCCTGATAAGAACAAAAGTGTTGGAGCTGATGGTGCAATTAGACTTGTCTCCGAAGCATGGACGGTGTTGTCCGATGGTGCCAAAAGAAGCTCGTATGATCAAAGGAGAAGTTTATTT…
855	XP_016580490.1	transmembrane protein 256 homolog	https://www.uniprot.org/uniprot/?query=XP_016580490.1	F	FALSE	F	NULL	0.718984	1	CA.PGAv.1.6.scaffold1036.6	7	NULL	+	191507586	191517092	336	ATGGATCCTCAAATCTGGCACAAAGTTGCTGCTATATCTGGTGTAGCTGCTCTTGGTTTAGGAACTTATGGTGCTCATGGATTCAACCCCAAAAATCCCACTTACAAAGAGGTGTGGCATACTGCATCATTGTACCATCTGGTTCACACTGCTGCCCTTGTTGCTGCGCCTATCACTAAACATCCAAACATTTTTGGAGGACTGCTAACTGGTGGAATTGTGGCTTTCTCTGGAACGTGCTATGCAGTTGCACTTCTTGAAGACAGGAAATACTCAACCTTAGCTCCTTTCGGTGGCTTTGCATTTATTGCTGCTTGGGCAAGTTTGTTATTTTAG
857	XP_016543457.1	membrin-11-like	https://www.uniprot.org/uniprot/?query=XP_016543457.1	F	FALSE	F	NULL	0.255776	1	CA.PGAv.1.6.scaffold1036.8	7	NULL	+	191718107	191722327	597	ATGGTTTGGAGAAGCTCGAGCGATTTGAGTACACTTCTTCTTCATCTTCTTCTTTGCAATCTTCGTCTCATCTTCGAGTGCGCTAAGACCGATCCATTGGAACAATCGTTTGATGCTGTGAGGAAAGAGATCGCTCAGATCCAGTTTCTTTGCTCTGAGATGGAACCTCTTTGGCGATCTATATCTGCTAAATCACAGCGTGATATCTGGAAAAGGTGTGGATCCAAAGGTCAGGCCCTTCATGATCTGAACTTTAAGATTCGAGGGTACCCTAAATCAGTTGACCAAATCTTACCAATCCCACATCCATGTCGTATGGTGCGGAACCAAAGTGAAGAGTCCAAGAAAGTGGAGCAAGTGGCTGAAGAAGCTGAATCTTTGAAAGCTAGTCTGGATAAA…
858	XP_016579025.1	F-box protein At3g07870-like	https://www.uniprot.org/uniprot/?query=XP_016579025.1	F	FALSE	F	NULL	0.84724	1	CA.PGAv.1.6.scaffold1036.9	7	NULL	-	191732010	191733215	1206	ATGGACTGCGATCATGCAAAAGAAAAGAAGCTGGAAGATGAACCGAGAAATCTGATAGCTTGTCTGCCAAAGGAAATAGCACTTGACATAATCTCAAGGCTTCCTATTTCGTCTCTCATTCAGTTCAGGTTTGTATGCCAAACCTGGAACATGTTGACCCGTGATTCACGCCTTGTTGATATGCATCTATCTCGTGCAGTGAATATTAACCCATGCCTCCTCTTTACGACTTACCATCCTAAAAAAGAGCAGCTTTTCTTTGTTGAACTGTCTGATCGTCATGATGATGAGCACACATTGCAAGAGATTCAGATTCCCTTTTCAACATCCATGGACTTATTTCGAGTAGTAGACTCATGCAACGGCCTGCTATGTCTATCTGGTGTCTATGACCATGAA…
859	XP_016575144.1	probable trehalose-phosphate phosphatase F	https://www.uniprot.org/uniprot/?query=XP_016575144.1	F	FALSE	T	NULL	0.762553	1	CA.PGAv.1.6.scaffold1037.1	6	NULL	-	187918326	187920435	1059	ATGATTCCGAGAAGGAAGCCAGGGAGGCTTGATGATGTTCGTTCTAATGGTTGGCTTGATGCAATGAAGTCTTCGTCACCTCCTAGTAGGAAGGTTCAGAAGGAATCAGGCATCGAGGATTTTTCTGATGATGCTAAAGGTGTTTACTCTTCTTGGATGTTCAAGTATCCATCAGCACTTAGCTCCTTTCAGCAAATTGTTAGCCATGCAAAGAATAAAAAGATCGTTATCTTTTTAGACTATGATGGGACTCTCTCTCCAATTGTAGATGATCCTGACCGTGCTTTTATCTCCGCTGATATGCGTTCTGCTGTCAGGGATGTTGCGAATCATTTCCCAACAGCCATCATCAGTGGAAGAAGTCGTGATAAGGTTTATCAGTTGGTAGGACTAGCCGAA…
860	XP_016575146.1	flavin-containing monooxygenase FMO GS-OX-like 4 isoform X2	https://www.uniprot.org/uniprot/?query=XP_016575146.1	F	FALSE	T	NULL	0.0683813	1	CA.PGAv.1.6.scaffold1037.2	6	NULL	-	187959870	187971802	1131	ATGGGTTTTCGGGATTACCCGTTTGTGGTAAAGAAAAGACCCGGTAGTGACCCGAGAAGGTATCCGGGTCATAGGGAAGTGTTGGATTATTTGAATGATTTTGCGGTTGAGTTTGGGATTAATGGGGTTGTGAGATTTGGGGTTGAAGTTGGATATGTGGGAAAGATGGAGAATGGGAAATGGAAGGTGAGTTCGAGGAAGAGGAAAAATGATGATGGTGTGTTTTCTAATGAGGAGGAGTATGATGCTGTTGTGATATGTAATGGACATTATACTGAACCAAGAATTGCCGATATACCTGGAATCGAAGTTTGGCCTGGAAAGCAAATTCACAGCCACAATTACCGTGTTCCTGACCCTTTTCGAGACCAAGCTGTGCTGCTGATAGGGGGTGCTGCA…
862	XP_016575147.1	protein NRT1/ PTR FAMILY 6.3-like	https://www.uniprot.org/uniprot/?query=XP_016575147.1	F	TRUE	T	NULL	0.00301739	1	CA.PGAv.1.6.scaffold1037.4	6	NULL	+	188128999	188133270	1779	ATGACGCTTCCACAGACACAACAAGAAACAAAAGCTGTTGCAGATGCCTGGGATTACAAAGGGCAACCTGCCCTTAAATCAACCTCTGGTGGTTGGTCCGGAGCTGCCATGATTTTAGGGGTTGAGGCTGTGGAGAGGCTAGTAACACTAGGCATTGCTGTGAACTTGGTGGTGTACTTGACTAGAACAATGCATTTAGGAAATGCTAGCGCCGCGAATATTGTTACTAACTTTATGGGAACTTCATACATCCTCACTTTGCTTGGTGGCTACGTTGCTGACACTTTCCTCGGAAGGTATCTTACCGTTGGTATCGGAGCCACTGTTCAAGCAATAGGTGTGACAATTTTGACATTCTCGACCATAGTACCAAGCCTACAACCTCCAAAGTGTGATCTC…
863	XP_016577098.1	cation/H(+) antiporter 15-like	https://www.uniprot.org/uniprot/?query=XP_016577098.1	F	FALSE	T	NULL	0.612511	1	CA.PGAv.1.6.scaffold1037.5	6	NULL	+	188173065	188176020	2520	ATGGCAGCAGAGTTAGCAACGATCACAAATAAAACGGAGGACGTAGTATGTTATTCACCAATGATGATAACGACCAATGGAGTATGGCAGGGTGAAAATCCACTTGATTTTGCATTGCCACTCTTCATATTGCAATTGACACTAGTTGTTATCTTGACTCGTATTCTCGTTTTGATCTTGAAACCCTTTCGTCAACCTCGTGTTATTGCTGAGATCCTTGGTGGTGTAATTTTGGGGCCATCCGTATTAGGAAGAAGTAAAAAATTTGCTGATACAGTATTTCCAATAAGAAGTGTGATGGTCCTCGAGGCAATGGCAAATGTAGGCCTTCTTTACTTTCTTTTTCTGGTTGGAGTAGAAATGGACATTGCTCTTATTCGAAGAACGGGCAAAAAAGCT…
867	XP_016575149.1	protein arginine N-methyltransferase 1.6	https://www.uniprot.org/uniprot/?query=XP_016575149.1	F	FALSE	F	NULL	0.336126	1	CA.PGAv.1.6.scaffold1037.9	6	NULL	+	188512435	188527316	2232	ATGTTAACTATGCAGTACCTTTTCCCTAAAACCCTAAACCCCAATTCTTTTCTCCGTTGCTTTACCAATACTCCAAAATCTTGCTCCCCAAAGTCCTTCACTGTCGGAAGCATGAGTTCCGCGTCACGAATGTTCCAGCTGAAAGTTGACCCATTAACCGGAAACACTGAATGGGTCGTCATTGAAGAAGAAGATGAAGCTTCTGGAGATTCTACGAAACAGCTACTTGCTAATACTTCCTATCTTGATATGCTTAATGATACTCGCAGGAATAAAGCTTATAGGGAGGCCATTGATAAAACCATAACTAAACCTTGCCATGTTCTCGATATTGGAGCGGGAACTGGTTTACTATCTATGATGTCAGCCCGAGCAATGGGTCATGGAGATTCAGTGGAG…
868	XP_016542833.1	protein DMR6-LIKE OXYGENASE 2	https://www.uniprot.org/uniprot/?query=XP_016542833.1	F	FALSE	T	NULL	0.695959	1	CA.PGAv.1.6.scaffold1038.1	9	NULL	+	3716773	3721194	1107	ATGTCTCCAGCATTGGCAAAATCAGTTGAAGATTATCATAAAGGTGTGAAGTATTTGCATGAAAGTGGAATTCAAAGAGTTCCAAAGAAATACATTTTTCCAATTTCAGAAAGACCAAATTCTTCTTATACTATTAATGGAAAGCCAAAAATGTCATTGCCCATCATAGATTTTTCTCAACTACATGGTCCTAATAGAGTTCAAGTTCTTGATTCACTGTCCTATGCTTGTGAAAACTATGGATTTTTTCAGTTGGTAAACCATGGAATACCAGAAGAGGTAATAAGAAGCATGGTGGATGTTGGAGGAAAGTTTTTTGATCTACCATTAGTAGAAAGAGAAAAGTACATGACAACAGACATGACAACACCAGTTAGATATGGGACAAGTTTCAATCAA…
872	XP_016541049.1	LOW QUALITY PROTEIN: protein SHOOT GRAVITROPISM 6	https://www.uniprot.org/uniprot/?query=XP_016541049.1	F	FALSE	T	NULL	0.764576	1	CA.PGAv.1.6.scaffold1038.13	9	NULL	-	4058198	4090225	5172	ATGGCGTCTTCCAGCTCCGGCAACTCTGTTCCTGCCGCCGAGGCAGTTCAAGTTCTGGTGTCTTCATTGGCGGATGATTCACCTATTGTACGAGAAGCATCAATGGCTGCTCTGAAGGAGATAACTTTTATAAATCCACTTTTGGTTCTTGATTGTTGCTTAACAGTATCAAGAGGTGGACGACGGAGGTTTGGAAATATAGCTGGTTTGTTTCAAGTGATGTCAGTGGCAATTCAGGCTTTGGATAAGGGAGATGTTGATAATAATTATCTTGCAAAGTTGGCCAAAATTGCCACTTCTGAGGTGATCTCAACCAAGGAACTTAATGCTGACTGGCAAAGAGCTGCAGCTGGTGTACTTGTATCAATTGGTTCACATATGCCTGATCTGATGATGGAA…
873	XP_016542823.1	WD repeat-containing protein 3	https://www.uniprot.org/uniprot/?query=XP_016542823.1	F	FALSE	F	NULL	0.0512321	1	CA.PGAv.1.6.scaffold1038.14	9	NULL	-	4091528	4100466	2868	ATGGTGAAGGCCTATCTCCGGTATGAACCGGCGGCGTCTTTCGGCGTTATAGTTTCCGGCGAATCGAACATCACATACGACAACTCCGGCAAACACTTGTTAGCTCCGGCGTTAGAGAAAATCGGTATATGGAATGTTAAGTTGCATAATTGTACCAAAACCCTAGAGCCTTTACCTTCATCAAGCTCAAATGGACCTTCTCTCGCCGTTACGTCAATCGCTGTTTCTCCTCCTTCTTCATCTCAGATAGCAAGTGGTTATGCGGAAGGAAGCATTAGAATTTGGGATTCCGATAAAGGAATATGTGACACCACATTGAATGGGCATAAAGGGGCTGTGACGGCCCTACGATACAATAAGCCTGGGTCATTTCTAGCATCCGGAGGCAAAGATAATGAC…
874	XP_016542820.1	phosphatidylinositol 4-phosphate 5-kinase 9-like	https://www.uniprot.org/uniprot/?query=XP_016542820.1	F	FALSE	T	NULL	0.103325	1	CA.PGAv.1.6.scaffold1038.15	9	NULL	+	4120526	4128805	2439	ATGTCTGGTCTTGGGGTCATTGCTGACACTGTTGAAAGAACGATTACTTTATCGGATAGGACAAAGTCACTTGATTCATCGTTAATTCATGACAATGATATTACCAAATTGATAAATGGCGAAGTTTGTCTTACTTCTGAAACCACCAACTTTAGAGTTGGGGAGCTCTTATTACCAAATGGGGAATCCTATTCTGGGTCACTGCTGGGCAACATACCCGAAGGTTCCGGGAAGTATAGGTGGTCTGATGGTTGTCGGTATGAGGGTGAGTGGAGACATGGGATAACACATGGGCATGGGAAACTAGAATTTCCTTCTGGTGCTGTTTATGATGGTGAATTCTCAGGTGGTTATATGCATGGTGAGGGGACGTATATTGGACCTGATAAAGTGACATAC…
875	XP_016542821.1	splicing factor 3A subunit 2	https://www.uniprot.org/uniprot/?query=XP_016542821.1	F	FALSE	F	NULL	0.169008	1	CA.PGAv.1.6.scaffold1038.16	9	NULL	-	4129520	4134873	906	ATGAGAAATCATTTGGGAAGCTATGAATGTAAGCTGTGTTTAACGTTACATAATAATGAAGGGAATTACTTGGCGCATACGCAAGGGAAGAGGCATCAGACTAATTTAGCTAAACGAGCTGCGAGAGAAGCTAAAGATGCACCTGCTCAACCTCAGCCGCATAAGCGCAAAGTCACTCTCAAAAGAAACGTTAAAATTGGTAGGCCTGGCTACCGAGTGACCAAGCAATTTGATCCAGAGACAAAACAAAGATCTCTTCTATTCCAGATTGAATATCCTGAGATTGAAGACAACACAAAGCCAAGGCACCGATTCATGTCCTCCTTCGAGCAGAAAATCCAACCATTTGACAAAAGATATCAGTTTCTTCTGTTCGCCGCTGAACCATATGAGATCATT…
876	XP_016552486.1	ras-related protein RABC2a-like	https://www.uniprot.org/uniprot/?query=XP_016552486.1	F	FALSE	T	NULL	0.323777	1	CA.PGAv.1.6.scaffold1038.17	9	NULL	+	4147877	4153760	654	ATGGCGAATAATACAGTGCAGAGTAATAGTAGTAACAGTAGTAGTAGTTATGATCTGTCGTTTAAGATCTTGTTGATCGGAGATTCTGGAGTTGGAAAGAGTAGTTTGCTTGTTAGCTTCATTTCTAATGTCGTTGACGATCTTGCACCTACCATTGGTGTCGATTTTAAGATTAAGACGCTTACTGTTAGTGGGAAAAGACTGAAGCTTACCATTTGGGACACAGCTGGACAGGAGAGGTTCAGGACACTGACAAGCTCCTACTACAGAGGTGCTCAGGGGATCATTCTTGTCTATGATGTAACAAGGAGAGAAACCTTCACAAACTTGTCTGATGTATGGGCAAAAGAGGTGGAGCTGTACAGTAATAATCAGGATTGTGTAAAGATGCTTGTTGGA…
882	XP_016542817.1	E3 ubiquitin-protein ligase MIEL1 isoform X2	https://www.uniprot.org/uniprot/?query=XP_016542817.1	T	FALSE	F	NULL	0.176573	1	CA.PGAv.1.6.scaffold1038.22	9	NULL	-	4219724	4222658	867	ATGGAGTGTACTTTGAATAAACAGATGACCACTCTTCCTTTATCTGATGATGAATCTTTTATGGAGATGGGTGCTGGGAATTATGGGTGTGCGCATTATCGGAGGAGATGCAAAGTTAGAGCACCTTGTTGTGATGAGATATTTGATTGCAGGCATTGCCATAATGACTCAAAGAATGCTTTAGATGTTGATCCACTAAGACGCCACGATCTTCCTCGCCATGACGTTAAAAGGGTCATTTGCTCATTGTGTAATACCGAACAGGATGTTCAACAAACGTGCATCCAATGTGGGGTTTGCATGGGGAAGTACTTTTGCTCAAAGTGCAACTTCTTCGACGATGATGTTTCGAAGAATCAATACCACTGTGATAAATGTGGAATCTGCAGAACGGGTGGC…
888	XP_016542832.1	purine-uracil permease NCS1	https://www.uniprot.org/uniprot/?query=XP_016542832.1	F	FALSE	T	NULL	0.576574	1	CA.PGAv.1.6.scaffold1038.3	9	NULL	+	3801393	3803090	1698	ATGTTGTCCAAATCTTTAATGTTCAATCTTCATCATGTTCATCCCCACCTTGCAATTTTCACAAAACCAAAATGTCTATATCCCCTTAGAAAGTCTTCAATCCCAACAACCTTAACTACTACTAGTATTAGTCCTAGTACTAGTACTAGTACTAATGTACACACTATTTTTCACAAAAAATGTAACAACAACAACATGCTTGCTCCAATGTCATCAAGTCAATTTGATGAATTTCATCCTGATCCTAGCCTTACAAATGATGATCTCAAGCCGACGACGATCGATCAACGTAACTTTTCAGGTTGGGAAATGGCTAGTTTATGGATTGGACTAGTTGTTGGGGTGCCCTCATATTACCTAGCTGGTAGTCTAGTTGATCTTGGAATGTCATGGTGGCAA…
889	XP_016542831.1	interaptin-like	https://www.uniprot.org/uniprot/?query=XP_016542831.1	F	FALSE	T	NULL	0.159031	1	CA.PGAv.1.6.scaffold1038.4	9	NULL	+	3810132	3818680	4338	ATGTACAAGTTACATAAGCAAAATAATAAGCAGGAAAAATCAGGTGAAAGGGTTGATTTCAGATTTTCCAATTTCCAAGTACTTCAGGTACCGAAAGGATGGGACAGGCTATCGTTGTCTGTAATCTGTGTAGAAACTGGAAAGACAGTGGCGAAGCTAGGCAAAACGCTTGTGAAAAGCGGAAGCTGCCAGTGGCCAGAGACACTTTTGGAGTCCGTGTGGATTTCACAAGATGATTCTTCTATGGAACTCGAAGAATCTCTCTACAAGTTTGTTGTTTCAATGGGCTCTGCGAGATCAGGCCTACTCGGAGAGGGAACAATTAATCTAGCATCATATGTTGGTTCAAGAATGTCTTCTCCTGTTTTGCTTTCTTTAAAGAAATGCAATCACGGAACA…
890	XP_016542827.1	uncharacterized protein LOC107843150 isoform X1	https://www.uniprot.org/uniprot/?query=XP_016542827.1	F	FALSE	T	NULL	0.796503	1	CA.PGAv.1.6.scaffold1038.5	9	NULL	+	3828123	3838431	3465	ATGACGGCGCCGGCCGGTTCTCCGGTTCTCAAAAACCGAACCGGAATTAGTATCAGTATTAATGATCAACGTTGCGTCGTTAAACCGGATGAAACTAAACCGGATGAGACTAAACCGGTTCGATATAGGAATGGAGGAGGTGTCATTGTGTATAGAAGGAACAAGCGATTGAAAACCGGTTCGAGTGATGGCAAAGTTGTGATTAACGATGATACGAAGGGTATTCAAGTCAAAGAGGAGTCAACAGTGAAGCTGAATGTGGAACCAATGGAAGTGTTGTTGAATGAGAATTTGAATTTGGAAGCGTTAGACGAGAAATCGATTACTTGTATTAATAGTAATGTGAAGCCTATGCAAATGTTGTTGAACGAGCATTTGAAAGGGATAGATGAGAAATTG…
892	XP_016542825.1	uncharacterized oxidoreductase At4g09670-like	https://www.uniprot.org/uniprot/?query=XP_016542825.1	F	FALSE	F	NULL	0.428614	1	CA.PGAv.1.6.scaffold1038.7	9	NULL	-	3946610	3949748	1083	ATGGCAATTTCCACCATAAATTTCGGCATTTTAGGCTGTGCAGACATCGCACGTAAAGTCTCCCGCGCAATACTCCTTTCACAAATCGCCACACTCACAGCAATCGGAAGCCGTTCACTGGAAAAAGCAAATAAATTCGCCGCCGAGAACAATTTCCCAGCGACGGCTAAAGTATACGGAAGCTATGAAGAAGTTGTAAATGACCCGAACGTCGATGCAGTATACGTGCCTTTACCAACGAGTTTACATGTGCAGTGGGCTGTTCTTGCAGCCGAGAAGAAGAAGCACTTGTTGTGTGAGAAGCCTGTTGGATTGAATGTTGAAGAAGTTGATGTTATACTGAAAGCGTGTGAGAGTAATGGGGTGCAGTTTATGGATGGAACTATGTGGATGCATCAT…
893	XP_016542824.1	pentatricopeptide repeat-containing protein At3g04130, mitochondrial-like	https://www.uniprot.org/uniprot/?query=XP_016542824.1	F	FALSE	F	NULL	0.123776	1	CA.PGAv.1.6.scaffold1038.8	9	NULL	-	3960963	3962462	1500	ATGAACTTGTGTCTTAAAAAACACTTATTTTTTTCTCTCCCTTTTGGGGTTTCTAACAATTTAAGTTGCTTTAGCTACTTTTCCACCTTGTCTAGTGATAAAATTTCATGTGTGAACGATGCTGATGTTAATGTTGTATTTGCTAGAATAAGTGGTGGAAGTAGTGAAGGTGAAGTTGTCCAATCATTGCTTTCTGACCCAGTATGTGATTCCATACGGATAACTGATAACTTTGTTGATAGGCTGCTTTATCGGTTCAAAAATGACTGCAAGTGTGCACTTGGTGCTTTTAGATGGGCACAATCACGTCCCGACTACAAGGCCTCACCGGAATTGTACGATAAGATGGTGGATATACTGGGAAAAATGAAGAAAATGGAAAAGATGCGGTCACTGATT…
896	XP_016544854.1	MYB Transcription Factor; uncharacterized protein LOC107845107 isoform X2	https://www.uniprot.org/uniprot/?query=XP_016544854.1	T	FALSE	F	NULL	0.666743	1	CA.PGAv.1.6.scaffold1039.1	10	NULL	-	220422019	220424835	1566	ATGGATCCGTTCGAGTACAACTGGAGCACATGGAATGAGAGTGCAACGAGTTTTCAACAGGAGCCTGAACAGGTTGTAGCTGCTGCATCCGTTTATTTTGCATCAGAGCAGGAAGCAATAGGAGTGGAACAATTATTAGCAGAACCTGAGTATGATGATATAGTTAATACTCTTCTAGATTTTAACACATGTGCATTCAGTGGTGTTCCCGAGAGCTACTTTAAGGAGTTTTCAGCTTCGGATACCATCTTAACAAAAACAGATTGTGGTGCACTTCAAAGAAGTCATAATGAAGGGGATAAAACAAAGGAGAAGTTTCTTGATGGATTGTCAAACGGAGATGATGAAAATCATTGCTTCATTTCATGTGAAGATTATCTTTTGGATATTGAACTTGAG…
897	XP_016544848.1	uncharacterized protein LOC107845100	https://www.uniprot.org/uniprot/?query=XP_016544848.1	F	FALSE	T	NULL	0.874779	1	CA.PGAv.1.6.scaffold1039.10	10	NULL	-	220065652	220066317	666	ATGGTGATGAGCAACACCTTATCTTTTTCTCTCCTCCCTCTCAACCCAAATGTCCAAGGCAACTCACCCATTCTTCTCAAAATCCACCACTCTACACATTATCAATGTAACATCATTTATGGCCATGGAATAAGAAAATTAGTTGTACGAAACAACAACAATCGAACAGCTAAGGTCACATCATCATCTTCTGATCATTCTGTAACTGATGATTCAGAGTCGTCTGCAGCGAATGTCGTGAGGAAATTCTATGATGGAATAAATAACCGCGATTTGGATTCAGTTGAACAACTTATATCAGAGGATTGCGTGTACGAAGACCTTGTATTTCCTCAACCTTTCGTTGGACGTAAGGATATTCTCAATTTTTTCAACAAGTTCATTGATTCAGTTGGACCT…
898	XP_016543493.1	zinc finger A20 and AN1 domain-containing stress-associated protein 4-like	https://www.uniprot.org/uniprot/?query=XP_016543493.1	T	FALSE	F	NULL	0.502696	1	CA.PGAv.1.6.scaffold1039.11	10	NULL	-	220061850	220062341	492	ATGGCGGAGGAACACGAAGTTGAGGCACCAGAAGGACGTATGTTATGTGCTAACAATTGTGGTTTTTTTGGTAGCCCTACAACACAAAATTTCTGCTCCAAATGTTATCATGAAGTTTATCTAAAAGCAAATCAAAATAATAAATCTATCGATACTATCTTTCCTCCTCCACAGATACCACTGATGGAATCTCCATCGATGGAGATGGAGATTCCATCTGCTAGCTCATCGATGTCAGAGTCTGTGGACAAAAAGCGAGAGACTGTGGCAGCGGTTGTGGATCAATCGACACATGTTCAATTGAATAGGTGTTCGGTTTGTAGAAAGAAGGTGGGATTAGTCGGGTTCAAATGTAGATGTGGGACCACTTTTTGTGGGACCCATAGGTACCCCGAGATT…
899	XP_016543490.1	E3 ubiquitin-protein ligase UPL5-like isoform X1	https://www.uniprot.org/uniprot/?query=XP_016543490.1	F	FALSE	F	NULL	0.435494	1	CA.PGAv.1.6.scaffold1039.12	10	NULL	+	219989588	219992926	2445	ATGCAGATACACCAAACTGCAGCCCCAGTTTCCTCCTCATTCAATGTAAAATCATCGAATCATCAGATCATTCAAATCTTCGTCCGTTTGTTTTGCGGAAAAACACTGGCTATACAAGTCTATCCAACTGACACAGTGGAAGTAATTCACGACAAACTCCTATTGATAACTGGAATTCCTATATCTGACCAGAGGTTAATCTACGGAGGTAAACAGCTTCAGTTAGATCAAACGGTATCCCATTATGGAATTGAAAAGGCATCAGAGTTGCAACTCGTTGGTCGATTGAGGAGCACAATGTATCCTCAGACATGGAAGCTAATGAATGACTTATACTCACTAATTTTTGATTTCTGCAAACCCGAGCATGGTTTGTTTCAATCGGACGTGGATCATATA…
900	XP_016543491.1	E3 ubiquitin-protein ligase UPL5-like isoform X2	https://www.uniprot.org/uniprot/?query=XP_016543491.1	F	FALSE	T	NULL	0.00215989	1	CA.PGAv.1.6.scaffold1039.13	10	NULL	+	219953869	219956986	1905	ATGCAGAACGACCAAATTTCAGCATCCGCTTCCTCCTCATTCAATGACAAATCATCAAATTGGATTCATTTATACGTCCGTTCATTTTCTGGAGAAACTCTGGTTATTCCAGCCTATCCAACGGACACAGTGGAAGTAATTCATGATAAAATCACGTTTATCACTGGAATTTCCAAATCTCACCTGAGGTTAATCTATGGAGGTAAACAGCTTCAGCTAGATCAAACGGTGTCGGATTGTGGAATTGAAGAGGAAGAAGGGTTACAACTAGTAGGCCGATTGAGGAGCACATGTCATCCTCAGGCTTGGCAGCTCATGAATGAGTTATATTCACTAATTTCGGGTTTCTGCAAAAGAAAATATTATTTGGTTCCGTCAAACTCGGAACATATACAATAC…
901	XP_016543489.1	F-box/LRR-repeat protein At1g67190-like	https://www.uniprot.org/uniprot/?query=XP_016543489.1	F	FALSE	T	NULL	0.524576	1	CA.PGAv.1.6.scaffold1039.14	10	NULL	+	219949447	219951394	1290	ATGGGATTGTTGCCTTTGCCCAAAAAGGCTATGGAGCACCTTCCTGTTGAGGTCATTGGCAACATATTGTCCCGGTTAGGAGCTGCACGAGATGTTGTGATTGCATCTTCTACTTGCAGGAAATGGCGAGAGGCTTGGAGAAATCATCTTCACACACTTGCCTTTAATTCGAACGACTGGCCTCTTTATCACGAGCTCACAAGGAGCAGACTGGAGATAATTGTGACCCAAACAATATTCCAGACTAATGGATTGCAGTGTCTTTCAATTGTGATGGATGATGTGGATGAGTTCTCTGCTGCTCCAGTGATTGCTTGGCTAATGTATACAAGAGAAACCTTGCGTGAGTTACACTATAATGTCAGGACTACCCCAAACATTAATATACTTGAGATATGT…
902	XP_016543488.1	cell division protein FtsZ homolog 2-2, chloroplastic	https://www.uniprot.org/uniprot/?query=XP_016543488.1	F	FALSE	F	NULL	0.406478	1	CA.PGAv.1.6.scaffold1039.15	10	NULL	-	219922558	219931956	1437	ATGGCTAGTTGTACATCAGCTGTCTTTGTTCCTCTGGATACTCGATTGCGGAATGGGGTATTAACTGTTCTTGCAAGAAGACTTTGTCCTTTGAAAATGCAAGATGAGAAAATTGGATTCTTGGGTGTTAACCAAAAGGGTATTTCGAGTTGGTCACAGTTCAAGTGTTCAGCTAATTCACATAGGTTCAATAATTATCAAAGTAAAGACTCATTTTTGAATCTACATCCTGAAATTTCGATGCTTCAAGGTGAAGGAAACAATACTTTCACTACCTCTAGACAAGAAAGCTCTAGTGGAAATGTCACTGAGAGCTTAATGGACTCATCAAGCTTGAAGAATTTCAATGAGGCTAAAATTAAGGTGGTAGGTGTAGGAGGTGGTGGATCAAATGCAGTT…
903	XP_016543484.1	cytochrome b-c1 complex subunit 9-like	https://www.uniprot.org/uniprot/?query=XP_016543484.1	F	FALSE	T	NULL	0.600794	1	CA.PGAv.1.6.scaffold1039.16	10	NULL	-	219917979	219919530	219	ATGGAAACAGCAACTCGAAAGAGCAGCAAAGGGGCTATAGAAGGGCTTTATAGAATGGTTATGCGTAGAAATTCAGTCTATGTAACCTTTGTCATCATTGGTGCTTTCCTTGCTGAACGAGCTGTTGATTATGGTGTTCGTAGGCTTTGGGATAACAATAATGTAGGGAAACGGTATGAAGACATCCCAGTTTTGGGGCAACTGGAATCTGAAGAATGA
905	XP_016543483.1	serine/threonine-protein kinase KIPK	https://www.uniprot.org/uniprot/?query=XP_016543483.1	F	FALSE	T	NULL	1.56756e-09	3.48579e-05	CA.PGAv.1.6.scaffold1039.18	10	NULL	-	219869509	219873825	3018	ATGGGTTCATTTCGTGGTAATTGTGAAATTGTTGAGTCGAAGGATGAGGTTGATGTGTTCCTGCATTCCAGAAATTTAAATCAAGCACACGAGCCTGACAGAAAGCAGAAGCCTCCTTTGGCTAGAAAAGGAACGGGTAAATACTTAGGAGGTGATATCAATCAGCTTTTCGAATCAATCAACGTAAGAACTTCAAAGAGTCTGGATTTGACAGATCATGTTAGAAGAGATGCCTCAAAAAGGCCAATGCGGGGTGGTGGATCAAACTCTCCGGTAACTGGGTTTTCTGATCCAGTTTCTCTAAAGCAGGCATTTCGGGGTCTATGCATATCTCAGGCAGCAGAAATGGCTGCAATGAAGCGATTATCAAAGCCACCTGGTTCTCCTAGTGTTTTAGAA…
906	XP_016543482.1	growth-regulating factor 3-like	https://www.uniprot.org/uniprot/?query=XP_016543482.1	F	TRUE	T	NULL	8.16754e-08	0.00180535	CA.PGAv.1.6.scaffold1039.19	10	NULL	+	219859036	219864314	1146	ATGGACTTCAATCTGAAGCAACAGGATGATGAGTCACTTACAACAACTCATCACCATCATCCTGCAAAGTTACCTAAACTTGTTCGTGACTTTCAGTCTGTTGTGTCTGCTTCTACTGATTCTGCACTTCCATTGTTTGTCTCTCAACCAACATCAACAACTACTACTACTAACAAATTGTTGTCAGATTCAACAACAACTGCCACCACCAAATTTACCAGGATTGGGAGTGGTTACTTCAGCTTGGCACAGTGGCAAGAACTTGAACTACAGACTCTGATTTTTAGGCATTTTATAGCTGGTGTCTCTGTTCCTCCTGAACTACTTCATCTTGTTAAGAAAAGCATCATCACTTCTCCTCCTTCATATTACTATTCTCATCCCTTTCAACAGTATCCT…
910	XP_016543507.1	cytochrome P450 94C1-like	https://www.uniprot.org/uniprot/?query=XP_016543507.1	F	FALSE	T	NULL	0.784329	1	CA.PGAv.1.6.scaffold1039.5	10	NULL	+	220356796	220358286	1491	ATGGATCATCTTGAAGCTTTCTGGTGGTTGAAGTCTTTTCATGTCTATTCTATTCTTATCTTGATAATATTTTCTTTTTTCTCTGTTCTTATCTTCTATATAGTGAGGATAAAACTTTGGTGCAATTGTGAAATTTGTCATGCTTATATCACAACAAGTTGGTCTTCAAAATTCATCAATTTGTGTGATTGGTACACATATCTTCTTAAAAAATCACCGACAAGAACAATAGACATACATGTTCTTGGAAATATTATCACTTCAAATCCTCAGAATGTTGAGTACATGCTAAAAACAAGATTTGAGAATTACCCAAAGGGGAGAACTTTCTCCACTATCTTGGGTGACTTTCTTGGTAGAGGAATATTTAATGTTGATGGGGATTTATGGAAATTTCAA…
911	XP_016544851.1	uncharacterized protein LOC107845104	https://www.uniprot.org/uniprot/?query=XP_016544851.1	F	FALSE	F	NULL	0.112056	1	CA.PGAv.1.6.scaffold1039.6	10	NULL	+	220279002	220279316	315	ATGTCTAGCATTCATTCATCGATGATTTTCGCCGAGACGATTTCATGGTATTGTGCATTGTTCTTGGCAATTATGTTGGTGTTGAGCTGCTGTGAATCCAGTGAGAATGATCATCAATTCATAGTGCAAATGCAAGGGAATAATTATAACAAGGCATGTGATGAAATATATGTTGTGAAAGAAGGAGAAACATTGCATACAATAAGTGAAAAATGTGGTGATCCTTTTATTGTTGAAGAGAATCCACATATTCATGATCCTGATGATGTTTTCCCTGGCTTAGTTATCAAGATTACTCCTTTCAAGAATCTCTAG
912	XP_016544850.1	uridine nucleosidase 1-like	https://www.uniprot.org/uniprot/?query=XP_016544850.1	F	FALSE	F	NULL	0.667465	1	CA.PGAv.1.6.scaffold1039.7	10	NULL	+	220270427	220274580	996	ATGTCAATTTCTGGTAGTTTGACTGATGGATTGGTGGCTAAAAAACGTGAAAAAATCATCATAGATACTGATCCTGGCATTGATGACAGTATGGCGATATTAATGGCATTCCAGACCCCAGAAGTTGAGATAGTAGGCTTAACTACCATATTTGGAAATGCTACTACAAAAAATGCTACACGAAATGCATTAATTTTGTGTGAGACTGCAGGATATCCAGATACCCCAGTGGCAGAGGGTAGCCTTGAACCTTTGAAGAGAGGGGAGCCGCATGTTGCAGACTTTGTTCATGGTTCAGATGGATTAGGCAACTTATGCTTACCTTCTCCAAATACTAAGAAAATTGAGAAATCTGCATCCGAATTTCTGGTGGATAAAGTATCCGAATATCCTGATGAA…
913	XP_016543506.1	anthocyanidin 3-O-glucosyltransferase-like	https://www.uniprot.org/uniprot/?query=XP_016543506.1	F	FALSE	F	NULL	1.35872e-10	3.02724e-06	CA.PGAv.1.6.scaffold1039.8	10	NULL	-	220189083	220189496	414	ATGACTACTACTCATTGTTCTCAACTACACATTGCACTTTTTGCTTTCCCTTTTAGCAGTTATCCAACCTGTTTACTCAATGTTATGCAAAAACTATCTTCATTTCTACCATCAAACACACTTTTTTCCTACTTCAACACACCACAATCCAACACCTTAACCTTCTCTAAATCATCAAAATCAAACAACGTCAAAGTCTACGATGTTTGGGATGGTGTCAAAGAAGGAAATGACACCCCTTTTGGACATGAAGCCATTGAACTTTTCATACAATCAACTCCGGCTAATTTTGAGAAATCGATGAAAGAGGCGGAGGAGGAAAGAGGTGTGAAATTTTCTTGCATTTTTAGTGATGCATTCTTATGGTTTTCTTGTGAATTGGCTGAGAAAATTGACGTT…
914	XP_016543505.1	anthocyanidin 3-O-glucosyltransferase-like	https://www.uniprot.org/uniprot/?query=XP_016543505.1	F	FALSE	T	NULL	0.10003	1	CA.PGAv.1.6.scaffold1039.9	10	NULL	-	220174268	220175611	1344	ATGACTGCTTCTCAACTTCATATTGCAGTTCTTGCTTTTCCTTTTGGTAGCCATGCAGTTCCTTTACTCACACTTGTCCAAAAAATCTCTCCATTTTTACCATCAAACTCAATTTTTTCCTTCTTCAACACATCAAATTCCAACACCTCAATTTTCTCAAAAGCTCCAAACCAAGAAAACATCAAGATTTACAATGTTTGGGATGGTGTCAAACAAGGCAATGACACCCCTATTGGTTGTGAAACCATACAAGTCTTCATACAATCAACTCCAACTAATTTCGAAAAATCAATGAAAGAGGCAGAGGAGGAAATAGGTGTGAAGTTTTCTTGCATTATCAGTGATGCATTTTTATGGTTTTGTTGTGACTTTGCTAAGAAAATGAATGTCCCTTGGATT…
923	NULL	NULL	NULL	F	FALSE	T	NULL	0.00507328	1	CA.PGAv.1.6.scaffold104.4	10	NULL	-	66573574	66584671	162	ATGGCCCCTCTTCCCGTACCATACTCAGGAACCAGCACTCTTGCTCTCGTGGCGCGCGCATCGGCATTCACGTTTGGACTCGCTTATGGCAGCATTAAGCTCAAGTATCTCAGGGCGAAGGCCAAGTCTCAAAAGAAGGCTGAAGCTAAGGCACATCATTGA
925	XP_016545856.1	photosynthetic NDH subunit of lumenal location 1, chloroplastic	https://www.uniprot.org/uniprot/?query=XP_016545856.1	F	FALSE	T	NULL	0.268233	1	CA.PGAv.1.6.scaffold104.6	10	NULL	-	66287916	66289157	699	ATGTCCACAAAAATGGCAGCTACTTCACTCTCACTGAGTTTTGGGCTTACATCAGCGGCGAACACTTTGAATAGGCATTCTGCATTTCCTTTACACAACATTATCACATGCTCATCATCAGAAAACACATCCCCTAATCAAGAAAAAAGTTTCATGAGGAGAGCATTTCTTTTGGGAGTAGGAGATCTTTCATTGAACTTAATACCCGCTAGTTCCCTTCTGGCTCAAGGAGTACCGGAAAACTATGAAATCTTTGTTGACAAACAAGATGGCTATTCATATTATTATCCATCAGATTGGAGGGAATTTGATTTCAGAGGTCATGACTCTGCATTTAAGGATAGATATCTACAACTGCAAAATGTACGACTAAGCTTTATACCAACTGATAAATCAGAT…
926	XP_016551410.1	V-type proton ATPase subunit c1	https://www.uniprot.org/uniprot/?query=XP_016551410.1	F	FALSE	T	NULL	0.00292319	1	CA.PGAv.1.6.scaffold104.7	10	NULL	-	65949942	65952505	495	ATGTCGACCTTTTCCGGAGATGAAACTGCTCCCTTCTTCGGCTTCCTTGGCGCCGCTGCTGCCCTTGTCTTCTCTTGTATGGGGGCAGCTTATGGAACAGCGAAGAGTGGTGTTGGAGTGGCGTCAATGGGAGTGATGAGACCGGAGTTGGTGATGAAATCAATTGTGCCAGTGGTTATGGCTGGTGTATTAGGTATTTATGGCTTGATTATTGCTGTGATCATCAGTACCGGGATTAACCCCAAAACAAAGTCGTATTACCTATTTGATGGCTATGCTCATCTCTCATCTGGACTTGCTTGTGGTCTTGCTGGCCTTTCTGCTGGAATGGCTATTGGTATTGTTGGAGATGCTGGTGTTAGGGCTAATGCACAACAACCCAAGCTTTTTGTTGGGATG…
927	XP_016545850.1	proline-rich protein 4	https://www.uniprot.org/uniprot/?query=XP_016545850.1	F	FALSE	F	NULL	0.498745	1	CA.PGAv.1.6.scaffold104.8	10	NULL	+	63717638	63718844	819	ATGGGGCTTCAGTCCCTTTTTAGCAGAATCCTTATTGCATTCACTATTTCTTTGTTACTGTTTGCAGTGAGCTTCTGTTACGCTGATGACGTGACAATCCAAGTTGTCGGAATTGGAGAATGTGCTGATTGCAAAAAGAGTAACATAAAGACCATTCATGCTTTTTCAGGGCTTCGTGTTACCATCGACTGCAAGGTTGGAAATGGAAAATTCAAAACAAGGGGTGAAGGAGAAGTTGACAAAGACGGAAAGTTCAAGGCATCACTTCCTAAAGAGATTGTGAAAGATGGGAAAATGAAGGAAGACTGTTACGTACAACTCCATAGTGTATCTGCTGCACCATGTCCAACACATAATGGCATAGAAGCATCCAAGATTGTAGTGACCAAATCTGAAAAC…
928	XP_016545535.1	translocon-associated protein subunit alpha-like	https://www.uniprot.org/uniprot/?query=XP_016545535.1	F	TRUE	F	NULL	0.00431541	1	CA.PGAv.1.6.scaffold104.9	10	NULL	+	63699599	63704025	792	ATGAGATCCACAATGTCAATTAGGGTTTTCTCTCTTTTCCTTTCTCTCCTTCTCTTCTCTTCACCATTTCTTCAAGTTGCTAGATGTCAATCTGACCCTGAAACAGAAGTGGTAGAAGGCACTGGAGAAGCAGGAGATCTTGGAATTGTTGGTGATGATGTCCAAGATTTTGGTAGTGATAATTTTAGTCCGGCACCTGGGATTGAAACAGTTTGTGTTTTCCCCAAAAACCCTTCAAAGGTAGTGGCAGCTGGTGAGGAAAGTGAGGTGTTAGTTGGAATGAAAAATGACGGGGATTCAAGTTTGAATGTCATTGCAATCCAAGCCAGTGTTCACCTTCCTTTTGATCACCGCTATTTGGTTCAAAATCTATCTGTAAAGGCTTTTGATAATGCTACA…
929	XP_016575174.1	uncharacterized protein LOC107872998	https://www.uniprot.org/uniprot/?query=XP_016575174.1	F	FALSE	T	NULL	0.307719	1	CA.PGAv.1.6.scaffold1040.1	6	NULL	+	186374374	186374697	324	ATGTTCTTCTTCTTCGTAGGAGGGCTAGAGCAGCAAGTTAGACAAGTATTGAAGAGCGGGGCGGGAAGGTGCATTGCGTGCGGATCACGCGCCGACCTCGTAGACTATGACAAGGTCTTGAAACTCTTCTTTGTTCCGGTATGGAGATGGCCTGGAAAACAGCCGGTGATGTACTGCAATGACTGTAAACTCTTCTTCCCTCAATCTCTAACTCCTCCTCCGCCGTCCATGGACGGTGTGCCGGACGTTCTTAGGTGTCAATTCTGTCGCCGGGAAGTGGATGGAGATTTCCGATTCTGCCCTTTCTGTGGTAATGCACTGTGA
930	XP_016575162.1	photosystem II 22 kDa protein, chloroplastic	https://www.uniprot.org/uniprot/?query=XP_016575162.1	F	FALSE	F	NULL	0.30624	1	CA.PGAv.1.6.scaffold1040.10	6	NULL	+	186998210	187000313	834	ATGGCTCAAACCATGTTGTTAACAGCCAATGCCAAAGTTGATTTAAGGAGTAAAGGATCTTTAGTTGAAAGACTAAAGCCTAAGCCTTTGTCTTCTTTATTCTTGCCTTCTCTTCCTTTGAAATTTTCTACTACTGCTACTAATGCTTCTTCTTCTAAATTCACAAGTACTACTGTTGCTATGTTCAAGTCAAAAGCCAAAGCTGCTCCTGCCAAAAAGGCTGCACCAAAGCCAAAGGAAAAGGTTGAGGATGGAATTTTTGGTACCTCAGGAGGAATTGGTTTCACTAAGCAAAATGAGCTCTTTGTTGGCCGTGTTGCTATGATTGGCTTTGCGGCATCTTTGTTGGGAGAAGCAATAACAGGAAAGGGGATTTTGGCACAATTGAATCTTGAAACT…
932	XP_016575160.1	uncharacterized protein LOC107872987	https://www.uniprot.org/uniprot/?query=XP_016575160.1	F	FALSE	T	NULL	0.359908	1	CA.PGAv.1.6.scaffold1040.12	6	NULL	+	187183764	187185492	681	ATGCCGATGAATTCAAGTTCGTTTTTGAGGCAACTGAGTGGGAAAGAGGGATGGAAATCGACGTCAAAGAGATGGGGTACTGGTGGTGGAGGTGGAAACTGGAAGCAAATGGAAGCGGGGTTGAAAAATATGTGTGGAGGAGGAGGAGGGTATAATGGTGGCTTAGTTATGAGGAAGAGAGTAATGGTGGTTGTAGATCAAAGTTCATATACTAAACATGCTATGATGTGGGCACTTACACATGTTACTAATAAAGGAGATATTCTTACTCTTCTTCACATTGTTCCTCATTCTTCTGCTTCTAGTTCTTCTCATTGTAGTAATTATAAGGGCTCCTCTGATTCTTCTTCTTCTGCTGCTCATCTTGCTAGTTCTCTTGGTTCTCTTTGTAAGGCTTGC…
933	XP_016575159.1	UDP-galactose transporter 1	https://www.uniprot.org/uniprot/?query=XP_016575159.1	F	FALSE	T	NULL	0.123005	1	CA.PGAv.1.6.scaffold1040.13	6	NULL	-	187220112	187225358	1023	ATGGAGGAAAGCAGGTTGTTTCAGTGGAGTGTGATTCGATCGGTACTTGCCATTCTTCAATGGTGGGGTTTTAATGTTACTGTTATTATCATGAATAAATGGATCTTCCAGAAAATGGATTTTAAGTTTCCCTTGACGGTGTCTTGCATACACTTTATCTGCTCAGCTATTGGTGCATACGTGGTGATCAAAGTGCTGAGGCTTAAACCTCTTATCGTGGTTGACCCTGAGGATCGCTGGAGAAGGATTTTCCCCATGTCGTTTGTGTTTTGTATCAACATAGTGCTGGGCAATGTCAGCCTGCGCTACATCCCTGTTTCATTTATGCAAACGATAAAGTCATTCACCCCTGCAACTACAGTTATTTTGCAGTGGCTAGTTTGGAGCAAGCACTTTGAC…
934	XP_016575171.1	chlorophyllide a oxygenase, chloroplastic-like	https://www.uniprot.org/uniprot/?query=XP_016575171.1	F	FALSE	T	NULL	0.1381	1	CA.PGAv.1.6.scaffold1040.2	6	NULL	-	186380040	186394510	1608	ATGTCCGCCATTGCTACTTCTGCTGTTCTCTCTTTTCCTTTCTCTTCCACCCGTTCAGACAAACCATATACAAACAAGTGTTTCAAAGGGAAATTTGGAGTGTTTGCAGTGTATGAGGAGGCAGCGGGTGAGTTAACAAACAAGAAAAGACCCTGGTTGACAATCTTTGATGTCGTCAAAGATCCAAGGTCAAAATTTCCTCAGTCTAAAGGGAAGTTCCTGGATGCAAAACAAGCTTTAGAAGTTGCTAGAGTTGATAAACAATATTGCGATTGGCGAGCTCGTCAAGACGTACTTACGATAATGCACCTGCACGAAAAGGTTGTGGAAGTATTGAATCCTCTGGCACGGGAGTATAAATCTATTGGAACCATAAAGAAGGAACTTGCCGAGTTGCAA…
935	XP_016577104.1	uncharacterized protein LOC107874912	https://www.uniprot.org/uniprot/?query=XP_016577104.1	F	FALSE	T	NULL	0.633308	1	CA.PGAv.1.6.scaffold1040.3	6	NULL	+	186462562	186462885	324	ATGTTCTTCTTCTTCGTAGGAGGACTAGAGCAGCAAGTTAGACAAGTATTGAAGAGCAGGGCGGGAAGGTGCATTGCGTGCGGATCACGCGCCGACCTCGTAGACTATGACAAGGTCTTGAAACTCTTCTTTGTTCCGGTATGGAGATGGCCTGGAAAACAGCCGGTGATGTACTGCAATGACTGTAAACTCTTCTTCCCTCAATCTCTAACTCCTCCTCCGCCGTCCATGGACGGTGTGCCGGACGTTCTTAGGTGTCAATTCTGTCGCCGGGAAGTGGATGGAGATTTCCGATTCTGCCCTTTCTGTGGTAATGCACTGTGA
936	XP_016575170.1	LOW QUALITY PROTEIN: chlorophyllide a oxygenase, chloroplastic	https://www.uniprot.org/uniprot/?query=XP_016575170.1	F	FALSE	T	NULL	0.701609	1	CA.PGAv.1.6.scaffold1040.4	6	NULL	-	186464842	186469211	1605	ATGACCGCCATTGCTACTTCTGCTGCACTTTCATTTCCTTTCTCTTTCTGCCGCTCTACCAAGACTTACACAAGAAAGTGTTTCAAAGGGGGATTTGGAGTGTTTGCAGTGTATGAGGAAGCAGCGGGTGAGTTAACAAACAAGAAAAGCTCCTGGTTGACAATCTTTGATGTCGAAGATCCAAGGACAAAGTTCCCACAGTCTAAAGGGAAGTTCCTGGATGCAAATCAGGCTTTAGAAGTTGCTAGGTTTGATATACAATATTGTGATTGGCGAGCTCGTCAAGATGTACTTACGATAATGCACCTGCACGAAAAGGTTGTGGAAGTATTAAATCCTCTAGCACGGGAGTATAAATCTATTGGAACCATCAAGAAGGAACTTGCGGAGTTACAAGAA…
938	XP_016575166.1	40S ribosomal protein S2-3-like	https://www.uniprot.org/uniprot/?query=XP_016575166.1	F	FALSE	T	NULL	0.0749478	1	CA.PGAv.1.6.scaffold1040.6	6	NULL	+	186764303	186771684	1113	ATGAAGGGTGTGATGCGATTCAGGAAAAGAGGTAAATTAAGCCCGAGGTATGTAGGAACTTATGAGCTACTTCAGCATATAGGAGGAGTGGCGTATCGTGTGGCACTTCCTCCCGAGATGTCTTTCATCCATCTAGTGTTTCGTGTCTCTATTCTAAGGAAGTGTATATCATATTCTTCTAGTGTGCTTGAATCGCCAACCTTGCAGCTTGATGAAAATTTAACATATGAAGAGGAACCAGTGGCGATTATTGATAGACAAGTAAGAAGGTTACGATCAAACGAGTTTGTGTCCGTGAAAGTTTTATGGAAGAACCATACTATTGAAGAAGCTATATGGGAATCAGAAAAGGATATGAGATTCAAGTACCCTCACTTATTTCAGTCTTTAGAGGAGGAG…
939	XP_016576446.1	glycerate dehydrogenase HPR, peroxisomal-like	https://www.uniprot.org/uniprot/?query=XP_016576446.1	F	FALSE	T	NULL	0.723102	1	CA.PGAv.1.6.scaffold1040.7	6	NULL	-	186887158	186891206	1002	ATGAAGCCAAAGGCGGAGGCGAAACGGAAGCGGAAGAAGGAGTATCAAGAACCTCCTGAGGATGCAAAATTGTTTGTTGGGAATTTACTTTATGATATTGATCGGAGTCATGAGTTCGGATTTGTAATGATGAGAACTGTCGAAGAAGCTGAGAAAGCTGTAGTGTTGTACAACCGTTATGGAGTACTGACAGAGACTACAGCAGAGTTAGCGACTTCATTTTCTTTAGCAGCAACGAGAAGAATTATGGAGGCAGATGAGGTCATGAGAGCTGGCAAATATGAAGGATGGCTTCCACTTTTGTTTGTGGGGAACTTGCTTAAAGGACAAACTATTGGTGTAATAGGGGCTGGCCGTATTGGACCAGCTCATGCCAGAATGATGGTTGAAGGCTTCAAA…
940	NULL	NULL	NULL	F	FALSE	F	NULL	0.746431	1	CA.PGAv.1.6.scaffold1040.8	6	NULL	-	186902485	186903144	273	ATGAAACTGGAAAATAGGTTTGGACCACTTAACCTAGATTTGGAATCCAACTCCAGGTACACAAATATGACTATAAAACCTGCAGTTGCATTGAGAGCCATTCTCGTCGGAGGAATAGCTGCCTTTGCAAAAATTGGTGGTGCTGTTAAAGCTGCAGGAGGTGTAAAATTAGGTGCAGCAGCTGCTGCCATGACTGCTGCAGCAACAGCAGCCGTATCAGGATCAAAAAAGGAAGAAAAGAAGGATGGTTCTCAGCAGTTGTCGCCCAAATGA
944	XP_016539603.1	ferredoxin--nitrite reductase, chloroplastic-like	https://www.uniprot.org/uniprot/?query=XP_016539603.1	F	FALSE	T	NULL	0.0972103	1	CA.PGAv.1.6.scaffold1041.10	NULL	PGAv.1.6.scaffold1041	+	139639	142242	1677	ATGCAACTCCATCTCCGCAGACGGTGGCANTCTCCGGAGGTTGCTGCTGAGAGACTAGAGCCTAGAGTTGAGGAAAAAGATGGATATTGGATACTAAAAGAGAAGTTTAGACAAGGCATCAATCCTCAAGAAAAGGTGAAGATTGACAAGGAACCTATGAAGTTGTTCATGGAAAATGGTATTGAAGAGTTAGCTAAGATTCCCATTGAAGAGATAGATCAGTCTAAGCTTAGTAAGGATGACATTGATGTCAGACTTAAGTGGCTTGGCCTCTTCCATAGGAGAAAGAATCAGTATGGGAGGTTCATGATGAGGTTGAAACTTCCAAATGGAGTAACAACGAGTGCACAGACTAGATATTTGGCTAGTGTAATAAGGAAATACGGGGAGGAAGGATGT…
945	XP_016539602.1	abscisic acid 8'-hydroxylase 4	https://www.uniprot.org/uniprot/?query=XP_016539602.1	F	FALSE	T	NULL	0.275735	1	CA.PGAv.1.6.scaffold1041.11	NULL	PGAv.1.6.scaffold1041	+	152180	155471	1437	ATGGAGTATATTTCTTGTTTCATTCTTTACTTCATTCTCTCTCTTATAGCTCTTATCTTATACTATCATATTTCATCAAAGGAACCAAAATGGAAAAACTTACAAAAAGCAAAGCTGCCTCCTGGTTCAATGGGCTGGTCGTACATAGGGGAAACTCTCCAACTGTACTCGCAGGACCCAAGTGTCTTCTTTGCTAACAAACAAAAAAGGTATGGTGATATCTTCAAAACACATATTCTTGGATATCCTTGTGTTATGCTAGCTAGTCCTGAAGCTGCTAGATTCGTGCTGGTAACTTACGCTCACTTGTTCAAACCAACATATCCCAAGAGCAAAGAGAGGTTGATTGGTCCTTCTGCTTTGTTCTTTCACCAAGGAAACTACCATTCTCGACTAAGG…
946	XP_016539600.1	LAG1 longevity assurance homolog 2	https://www.uniprot.org/uniprot/?query=XP_016539600.1	F	FALSE	T	Capana12g001149	0.00284549	1	CA.PGAv.1.6.scaffold1041.12	NULL	PGAv.1.6.scaffold1041	+	168868	176174	870	ATGGAATCGATTTGGGCGAATGAAGATGGTGCCCCTGCTGTTTTTCATTTGATTTACGCCATTTACTTCGCTTTTGGTTTCGTCCTCCTCAGATTGTTGCTTGACAGATTCGTATTTCGTAGGCTAGCCATTTTGTTGCTGCACCTGGGAACAACCCATCCGAGGAACGATGAGGCTACTAGAGGAAAAATTGTTAAATGCTGTGAATCCATGTGGAAATTTGCTTATTATACCACTCTTGAGTTTTGTGTCCTAAAAGTTGCGTATCATGAGCCATGGTTCCTAAATGTGAAGGAATATTTCAGGGGTTGGCCAAATCAAGAACTAACGTCTGGAATTAAACTTATCTATATGTGCCAATGTGGGTTCTACCTCTACTCCATTGCTGCTCTCCTTGTT…
947	XP_016582027.1	ethylene-responsive transcription factor ERF109	https://www.uniprot.org/uniprot/?query=XP_016582027.1	T	FALSE	T	NULL	0.753695	1	CA.PGAv.1.6.scaffold1041.13	NULL	PGAv.1.6.scaffold1041	+	184864	185769	906	ATGACCAAAAATTCCAATTTTTCAAACATGCATTGGTTAAATAAGAGATTCAAACAAGATGGAACTTCGAGTTCCCTCCAAAACAACCAGCAATTTCAGCAGCAGATTCCGAGGCGGCTTACTGGAGATCAAGAGTATTCTGTTATGGTTTCTGCTTTGAAAAATGTAATCAATGGTAATATTCCTATAGATAGCAATCAAGGACTCAATATGTTTTCGCCTTTTCAGTATTCTACTGGAATGAATGCTACTTCCTCGCCCTCGACAAGCATGTCTACGAGTTTCGAACAAGTATTGGGTGTACCAGCAGAACAAGAACCTTGTCAATTTTGTAGAATCCAAGGTTGTTTAGGCTGCGACATTTTTGGAACTACGTTTGGTTCTTCTTCTTCTTCTGCT…
948	XP_016539596.1	protein CYPRO4	https://www.uniprot.org/uniprot/?query=XP_016539596.1	F	FALSE	F	NULL	0.742119	1	CA.PGAv.1.6.scaffold1041.14	NULL	PGAv.1.6.scaffold1041	+	221156	224046	1935	ATGGGAGCTTCTCAGAGTCGCGAAGGTCTAGAACTTTCCGATGAATCGGATTACGACGACGACGATGATGTAAGCACCAAAACGGAAAGTGAAGAACAGTACGAAGACGCCGCCGATGATTATCACGCTCCGGTGAGAACTCCACCGGTGAGTAACAAAACCCTAGACGATTTGGATAGCAAACTGAAAGCGTTGAAACTTAAGTACGGTTCTGCGGGTACACCGACAAATGTAAGAAATGCCATGAAATTGTACTTGCATGTCGGCGGTAATACGCCGAAAGCGAAATGGATAATATCGGAGAAGCTGACGAGTTATGAGTTTGTGAAAACGTTGAAAATTGGAGGTGATAGTGACGATGATGGCGAGTTAAGTGGAGGAGATGAGGGATTTTGGGTT…
949	XP_016539599.1	EKC/KEOPS complex subunit TPRKB isoform X2	https://www.uniprot.org/uniprot/?query=XP_016539599.1	F	FALSE	F	NULL	0.811794	1	CA.PGAv.1.6.scaffold1041.15	NULL	PGAv.1.6.scaffold1041	-	224690	228369	525	CAGGTAACAATGAAGACGTTCGAAGTCGGCGGAACCACCCTTTGTCTTTCCCTTTTCAGCGACGTTACTAATTCCAAAGAACTATTGGACTTAATGCAGTCTGCAGCACTGGAGCCAGAAGTAGCTTTTCTGAATGCATCACTCATCCCAGATATATTTCCTGTTTTGGCAGCTGCACACAAGACACTTGTAGCTAAATCACGGGATTCACTCACTACACGGACCCTCCATTCTGAGCTTGTTTACAACTACTCGGGATCTAAGCATATTTCGGAGTCTTTGAAAAGATGTGGTATTGCAGACAACACAAGCTACATTCTGGCAGCACGCTTTGGTGCTTCGGCTGATGAGATGGTGGCCATTGAAAAACTCATAAAGGGGAATGAGATTGACTTGAAG…
950	XP_016582377.1	putative leucine-rich repeat receptor-like serine/threonine-protein kinase At2g14440	https://www.uniprot.org/uniprot/?query=XP_016582377.1	F	FALSE	F	NULL	0.735672	1	CA.PGAv.1.6.scaffold1041.16	NULL	PGAv.1.6.scaffold1041	+	230389	233200	1530	ATGTCCACTTCCATTTTCCTCCTCTGGCTTGTTAGCATTCCTCTAACAATTCATGCCACCACTAATCCACATCCACCCCAAGGTTTCCTCTTAAATTGTGGTGGTGGGAAACTGGAACAAGATTCGTTGACATACCTACCAGATGATAAGTTTATACACACGGGGAATAAAACGGAGATAAAACAACAAGGGATAGTGCCATTGCTGTCCTCTGTTCGTTATTTTCCGGATCTGGTGGAAGAGAAATTCTGCTATCAATTACCAGTGAATAAAGGGAGGAAATTGCTGGTGAAAACTATATATTATTATGGAGGTTTTGATGGAGGAACTGTGCCACCAGTATTTGATCAAATCATTGATGGTACAAAGTGGAATATTGATACATCAAAGGATTATAAA…
953	XP_016539594.1	protein disulfide-isomerase SCO2	https://www.uniprot.org/uniprot/?query=XP_016539594.1	F	FALSE	F	NULL	0.828188	1	CA.PGAv.1.6.scaffold1041.19	NULL	PGAv.1.6.scaffold1041	+	235634	236131	498	ATGTTTCCTTTAATTAACCAATGTTCAATTTTCCCTCCGTCAAATTCTTCCCTTTTTCGACCTCATAAATCCAACTTCAACTTCATTCGTTGCCAAGCTGCGNNNNNNNNNNNNNNNNNNNNNNNNNNNNNNNNNNNNNNNNNNNNNNNNNNNNNNNNNNNNNNNNNNNNNNNNNNNNNATCCGGCGCCGCAGCACCTGGGTTTGGCAGAATTAGCCAAAACTCCGACGAAATTGCTGATAACACTAAGAAGAAGACAAAAGTGAATGCTAAGGAAAAGCGTTGGTCGCGTAATAGAGAGAGTTATTTGACTGATGATGGTGATGCTCTTCCACTTCCTATGACTTACCCCGACACTTCCCCTTGTTCGCCGGAGGAAATTGACCGACGGCTGCAGTGT…
955	XP_016539595.1	calmodulin-like protein 1	https://www.uniprot.org/uniprot/?query=XP_016539595.1	F	FALSE	T	NULL	0.501585	1	CA.PGAv.1.6.scaffold1041.20	NULL	PGAv.1.6.scaffold1041	+	240086	240643	558	ATGTCCAACCCGAGCTTTCTTGATTTCCAATACAACCTCTCGAAAAGAAAATTCCTGCGTAAGCCGACTAGGATGTTTACTAGAGAGAGGCAGAATTCACGTTCGTTGCCTGTTTACCAACCTAGCCTTGATGATCTAAAGAAAGTTTTTGATAGATTTGATTCAAACAAAGACGGCAAGATTTCACCAGAAGAGTACAAGGCTATACTCAAAGCCACCGGGAAGAAAACCCTCCTTACAAGGGAAGTTCAAAAGATTTTTGACGTTGCAGATGCAGATGGTGATGGATTTATTGATTTCAAGGAGTTTGTGGAAGTGCAGAAGAAGGAAGGCGGAGTTAAAACTATGGATTTGCAGAGTGCTTTCTGCACTTTTGACAAGGATGGTGATGGAAAGATC…
956	XP_016539593.1	pentatricopeptide repeat-containing protein At2g15690	https://www.uniprot.org/uniprot/?query=XP_016539593.1	F	FALSE	F	NULL	0.573713	1	CA.PGAv.1.6.scaffold1041.21	NULL	PGAv.1.6.scaffold1041	-	242282	244171	1890	ATGTATTCTTCACTAATGGCGTTTCGCAGAACTCGAATCTCCATTTTCACCTGTTCACACAAGGTACGCTTATTGCACTCCTCTATTTCCGACCTCAATTTCCCGAAATCCTTAAAGTCCTCGCTTTCTTCCGTTCATTTGAAAACCCTAACAACATCCTCAGCACCAAATGACGCTCAAATTCCCCCACATGAGTCGCATAGGGTTCCGCAAAACAGGGATTTTGGAAATCCTGGTCAACAGTGGAATAACAATAATAAGATGAATATGTCTTATCCGCAGTATCAAGGTTATCCTGATCAGGGTAATCAAGGTTATCCTAATTATGGAAATGTTAATCTTAATCATGGTCAAGGATATGCTAATCCCGGTCAGGGATTTCAGAATCAGAAAAGCCCT…
958	XP_016539591.1	autophagy-related protein 2	https://www.uniprot.org/uniprot/?query=XP_016539591.1	F	FALSE	F	NULL	0.0427139	1	CA.PGAv.1.6.scaffold1041.23	NULL	PGAv.1.6.scaffold1041	-	264758	281708	5955	ATGTTTCCGTGGAATTTAGCGAGGTCTGCGGAGACTTTGTTCTCGCGTTGGGCAATTAAGAGGGTTTGTAAGTTTTTGTTGAAGAAGAAATTGGGGAAATTTATACTTGGTGATATTGATCTTAATCAGCTCGATGTTCAGCTCAGTGCTGGTACAATTCAGCTCTCTGATCTCGCTCTCAATGTTGATTATCTCAATCAAAAGTTTGGTTCTACAGCAGCCGTATATATTCAGGAAGGGTCAATTGGTTCTCTGCTTATGACAATGCCTTGGAAAGGGGATGGTTGTCGGATAGAGGTGGATGAACTTGAGCTTGTGCTTGCTCCTGAGGCAAACTTTTCTCGAAGCACTCTTGGAAATTGTCTTTCAACTCAAGGTGGTGGTGCGTTAGTCAACCAA…
959	XP_016539589.1	zinc-binding alcohol dehydrogenase domain-containing protein 2 isoform X2	https://www.uniprot.org/uniprot/?query=XP_016539589.1	F	FALSE	T	NULL	0.835944	1	CA.PGAv.1.6.scaffold1041.24	NULL	PGAv.1.6.scaffold1041	+	286227	301972	1902	ATGGAGCTCAAGCCAGGCCTATCAGCTTTAGTCACCGGCGGTGCCTCCGGAATCGGTAAGGCACTTAGCTTGGCTCTTGCTCAGAAGGGAGTTTTTGTTACAATTGTTGATTTCTCAGAAGAGAAAGGCAAAGAAGTCGCAGCCGTTGCTGAGAAAGAGTGTGCTAAATTCCATTTTGGACTGGAATTTCCAGTTGTTATGTTCATCAGATGTGATGTCACTAATACAGGAGAGCTAAAAGCTGCTTTCGAGAAGCATTTTGTAACATATGGAGGACTAGATATCTGTATTAACAGTGCAGGCATCGGTGATATTATTCCATTCCGCAATGATCAAACTGATGGGTCTAAAAGCTGGAGACGCACAATTAATGTGAACCTCATCGGAGTTATAGATAGC…
960	XP_016539590.1	B3 domain-containing protein At3g19184-like	https://www.uniprot.org/uniprot/?query=XP_016539590.1	T	TRUE	F	NULL	1.91387e-05	0.416018	CA.PGAv.1.6.scaffold1041.25	NULL	PGAv.1.6.scaffold1041	-	303812	305997	708	ATGGTGGAATCAAAGAAGAAGATGTTAACATATGAAGAAAGTCGATTGAAGAGATTGGAAGAGAACAAGAAGAGAATGGAAGAACTCAATCTTACTAAGCTCGCTCAAGCTGTTCGTAGTGCTACGAGCCCTAAGCCTTCTCCTATGAAGAAGGTGAAACCGCGGGTTAGACAGGAGGTGGATCTTTCTTCTGTGAGAAGGTCTAATCGTGTTGCGGATAAGCCTGCTCCCAACTACAGAGAAGCTGTTATTGAACCTTTGGGACGACCAAGGAGCTACAGGCGAAGAGATTTGTTAAATCGCGTCTATGCTGCAGATGAGGATAGGCAGTATGCTATAGAAAGAGCAGAGCAGTTGCAATCAGAGTTTGATGCTGATTTCCCAAGTTTTGTGAAACCT…
961	XP_016539586.1	B3 domain-containing protein At3g19184-like	https://www.uniprot.org/uniprot/?query=XP_016539586.1	T	FALSE	T	NULL	0.302413	1	CA.PGAv.1.6.scaffold1041.26	NULL	PGAv.1.6.scaffold1041	-	309907	314095	1014	ATGGAAGATAGGAATTTGATTTCTGTGAAAACTGTGACCAAAAAAAGTTGTAAAAAAGGTCAACAACAACAAGTAGCTGTACTTCATACACCTACTTCACAATCCTCTGCTTCTACTTCAACTCAAACTGATCCTTCAACCATGATTAAGACGGTGGAGCTGGAAAGGAAAAAGATGATACCTAAAAAGCCTAGAAGTGTTAAATCTAAGCCGAAGCAAGTGAAATCTAATAATCCCATAAAGGCTGAGAGGATTAAACGTAAAGGGACAGGAAAGCGGACAAATATAAATGACCTTTATGATGACGTTGAAGCTAAATATTCTGTTATGGAGCGAGCAGAAAGGGTTTTATCAAGCCTAGCAGATGAATTTCCCAGCTTTGCAAAGTGTATGCTCCCT…
962	XP_016539584.1	B3 domain-containing protein Os01g0234100-like isoform X2	https://www.uniprot.org/uniprot/?query=XP_016539584.1	T	FALSE	F	NULL	0.355773	1	CA.PGAv.1.6.scaffold1041.27	NULL	PGAv.1.6.scaffold1041	-	319488	323864	1233	ATGGCAATCTCAGCTATGTACTCCAAGAAAAACTCTCCTCTTTCTGCTTCAAAGAAAAAGGCACTGGAAATCAAGAAAAGGGCTTTGGGTCCAAGAACCAACAAGGTGCAAAATCGAGATAAAAAGAAGGGTCAAATAAGCAATGGAAGGAAGGGACAGAAATACGGCTCTGTAGAAGCAAACTCATTAGCCATGCTGCGAGCTAAAGAATTTCAAGCAAATTTACCTTCTGAGTTTCCTAGTTTTATCAAATATATGCTCAATTCACATGTCGCTAGGGGATTTTGGTTGAGTTTTCCAAAAAAGTTTTGCGATTCTCATTTGCCTAAACATGATGACACTGTCGTTTTGGTGGACGAAAAAAATGAAGAATTTGGTACCAACTTCCTTGTTGATAAG…
964	XP_016582374.1	B3 domain-containing protein At5g42700-like isoform X1	https://www.uniprot.org/uniprot/?query=XP_016582374.1	T	FALSE	F	NULL	0.294645	1	CA.PGAv.1.6.scaffold1041.29	NULL	PGAv.1.6.scaffold1041	-	350236	353048	828	ATGAAAGACAGGTCGTTGGAAATCAAACGGTGGCATAAGCAAGTTGTTTGCAAGAAGCCCAAGAAACGTGGAAGGGGTAAAAAGAAAATGGCAATGATGCACGATCTTTATGATCAAATTGATTTGGCAACATCTGCCAAATACCGAGCAGAGGAGGTCCTATCAAGATTGAGCACTAAACATCCAAGCTTTATGAAGCCAATGATCAGATCAAATGTTAGTGGAGGTTTCTGGCTTTCTCTTCCAAGGTTATTCTGCCAGTTGCATATGCCACGGCATGATATAGCCGTTACTTTGGTAGATGAAAGCCAGGATGAGTACAAAACAAAATATCTTGCTGAGAGGAATGGACTCAGTGGCGGATGGCGGGGTTTTTCTCTTGCCCATGACTTGGTGGAG…
966	XP_016582370.1	uncharacterized protein LOC107879963	https://www.uniprot.org/uniprot/?query=XP_016582370.1	F	FALSE	F	NULL	0.0104839	1	CA.PGAv.1.6.scaffold1041.30	NULL	PGAv.1.6.scaffold1041	-	356993	360226	1110	ATGGTGGTGCGCTCTCTGTTCTTTCCCCATGCTGTTGTTGTCTACAACACTGGTTCTGGATCTGGCCATATGGATGCAACCAGAGAGTCAGGAAGTGACGATTACAACCGTCCCTACCATGATGAGCCTAAGGTGTTTCCAAATCATGATGCAACTATCAATACCTTTACAAAGTTTAGGGAGTTATCGATGTTGGAAAAATCAAACAACATGATGACTCATGAAGAGTTCAACAAAAAAAGGATCAAGAAAATGGAGAAACAACTGTACAAGGAAAGAAAGAAAAACAGGATCATTGAGCTTACAAATAAGATGTATGAAATGTTGAACGGTAAAGGTACTCCTGCTGATATGCACTCTTACGATCTCAATGATCTAAGTTACGTAATTAATCAGAAT…
967	XP_016539582.1	putative fucosyltransferase-like protein	https://www.uniprot.org/uniprot/?query=XP_016539582.1	F	FALSE	T	NULL	0.120116	1	CA.PGAv.1.6.scaffold1041.31	NULL	PGAv.1.6.scaffold1041	-	360257	369510	1527	ATGGCAATTCAACGATTCCCATGGGCAGATGAATCACCGGGTAGTTCAATTGGATCTTCATCTTCAATTTCAAACGTACCCAATAGAAAATGGCGCAATTTGTTTCCTCTCTTCGTAGCCCTTGTTTTTATTATAGAGATTTGTTTTCTGGGTAAACTTGACGTGGCTGAAAAAGCCAATTCTTGGGCTGAAACGTTCTATCAGTTCACTGCGTCTTCTTGGCCTACACCTAAAGTGATGCTTGTTGATGAGGCCAAGTTGGGTGGTTTGGTTAATGAGGGATTTGTACCTGGGGGATGTGAGGAGTGGTTGGAAAGGGAAGATTCTCTCCAATATTCTAGAGATTTTCGTGATGAACCAATTCTTGTTCGTGGACGTGATCAGACAGTGAAATTCTGT…
968	XP_016539580.1	uncharacterized protein LOC107840275	https://www.uniprot.org/uniprot/?query=XP_016539580.1	F	FALSE	F	NULL	0.651304	1	CA.PGAv.1.6.scaffold1041.32	NULL	PGAv.1.6.scaffold1041	-	396378	397010	507	ATGTCAGAACAAATAAATGCCGCTCTTTTCAAATGCAAATCATGGTCCCCCGACATTCAACGGGAACGAACTTGGCTCAAACGCCGTAAGAACCACCGTCTCCGTCTCGCTGCCGAACGCCGCCGCATCACCACCGCCGATGACTGCCGTTCATTGAGCCTCAACGCCGCCGATGAACGCCGTCGTTCCATGGACTGCTTGACTGACGTTGACGTCGATGAATTCCGTGCTTGCTTTGAATTAGGATTCGGATTCGATCCGAATTCTGATTTGGATCCGAAGCTAACCAGTGCTTTTCCCGCTTTGGAGCTTTATCAAGCTGTTAACAAGTTATCTCGATCCTCCTCTTCTGTTTCGATGGTAACTTCTGACTCTGAAACTCCTTCATCTGTTGAGAGC…
970	XP_016539579.1	ABSCISIC ACID-INSENSITIVE 5-like protein 7	https://www.uniprot.org/uniprot/?query=XP_016539579.1	T	FALSE	T	NULL	0.66501	1	CA.PGAv.1.6.scaffold1041.34	NULL	PGAv.1.6.scaffold1041	+	410353	412403	1233	ATGGGATCTTACATGAACTTCAAGAACATTGCTGACACACCACAGCCAGAGAGCAACACGGGGAAGTCAATGGGTAATGGTGATCTCCCTTTGGCTAGGCAATCTTCCATATACTCGTTGACGTTTGATGAGCTTCAAACTACATTTAGTGGACTTGGAAAAGATTTTGGATCAATAAATATGGAGGACCTGTTGAAAAGCATTTGGTCAGCTGAAGAGTCTCAAGCTGTGGTATCGTCTAATGGTGGAGGAGATGATGGGAATGGGAATCTACAGAGGCAAGGTTCTTTCACACTACCTCGGCCACTTAGGCAGAAAAGTGTTGATGAAGTATGGAGAAACTTTCAGAAAGAAACTGTTGGTACCAAAGATGAAAGTGCCTCTGAGAAATCAAGCTTT…
971	XP_016539578.1	protein DJ-1 homolog C	https://www.uniprot.org/uniprot/?query=XP_016539578.1	F	FALSE	T	NULL	0.504987	1	CA.PGAv.1.6.scaffold1041.35	NULL	PGAv.1.6.scaffold1041	-	413466	418010	1371	ATGAAGTCAATATCTCCATTGGTTTCAGTTTCCACTGCCAAGTTCCCAATTTCCAACTTTACTACTACTATTTCCTGTACAATTTCATCTCTCAATTTTGCAGCTCCTCCAAAGAAAACCTCTTCTAAATTAGCTAAAACACTCTCTGCAACTCCTATATTAGACCCCATAACTGCGCCAACAGCTACTGCCGCTTCCACCTCTCCCAAAAAGGTTCTTGTGCCAATTGGGTTTGGCACTGAAGAAATGGAAGCTGTAATATTGGCTGATGTTCTGCGCCGGGCTGGTGCAGAGGTAACAGTGGCATCAGTAGAGCAGCAGTTGGAGGTTCAAGCGTCTGGAGGCACTAGACTAGTTGCTGATGCTTTCATCTCTGCTTGTTCTGCTGAAACATTTGAT…
972	XP_016539577.1	dynamin-related protein 3B-like	https://www.uniprot.org/uniprot/?query=XP_016539577.1	F	FALSE	F	NULL	0.155788	1	CA.PGAv.1.6.scaffold1041.36	NULL	PGAv.1.6.scaffold1041	-	439467	447280	1947	ATGATTTTGTCGTATATTAAGCTCCCAAGCTGCTTAATATTGGCTGTAACACCGGCTAATTCAGACTTAGCCAACTCAGATGCTCTTCAGATTGCTGGGAGTGCTGACCCTGATGGTTATCGAACCATTGGAGTCATCACAAAGTTGGACATCATGGATAGGGGTACTGATGCTCGTAACTTTTTACTTGGAAAAGTGATTCCCCTTCGACTTGGTTATGTTGGTATAGTGAATCGTAATCAGGAGGATATTATGATGAACCAAAGTATTAAGGATGCACTTGTAGCTGAGGAGAAATTCTTCTGCAGCCGTCCTGTGTATAATGATCTTGCAGATCGTTGTGGTGTACCTCAATTAGCAAAAAAGTTGAACCAGATTTTGGTGCAACACATCAAAACA…
973	XP_016539576.1	methylcrotonoyl-CoA carboxylase beta chain, mitochondrial	https://www.uniprot.org/uniprot/?query=XP_016539576.1	F	FALSE	F	NULL	0.482335	1	CA.PGAv.1.6.scaffold1041.37	NULL	PGAv.1.6.scaffold1041	+	452228	456680	1713	ATGCTGCGAATTTGGACTAGGAAATTAGCTTCACAATGCTCGATTCCTTGGCGGATGATGTATCCGGGTACTCTCATTTCGACCCGAAATTGCTCCATCAGTATCCTATCGGACACACTCGACCGGAGCTCCGATACGTATTCTCGCAACTCTAAAATCATGGATGAACTTGTTTCTCAACTTCATTCTCACATTCTCAAGGTTATGGAAGGAGGAGGAGCAGAAGCTGTGAAGAGGCATCGGAGTAGGAATAAGCTTCTTCCTAGAGAGAGGATTGATCGCCTTATTGATCCTGGATCTTCATTCCTTGAACTTTGTCAGCTTGCAGGTCATGAATTGTACCAAGAGTCGTTACCTTCTGGTGGGATAGTTATTGGAATTGGAACAATACACAGGAGA…
974	XP_016539574.1	thioredoxin M3, chloroplastic	https://www.uniprot.org/uniprot/?query=XP_016539574.1	F	FALSE	T	NULL	0.811332	1	CA.PGAv.1.6.scaffold1041.38	NULL	PGAv.1.6.scaffold1041	+	458901	462222	543	ATGGCTACGTGTGCTAGCTCTGCTACTCTTTACTCCAACGCTCCGTCTTCTCTCTCACGCTCTTTGTCTCTGCAGTATTCTCAGCTCTGTAACTTGCCGTACAAGTTTAATCAGTACCAAAATGTTCGAATCGGTCTCTCATTTGAGCACAATAAGGGATTTGGAACATGGAAAGCCTGTTCTCCTTCGCCTTTGCGAGTTTTCTGCCTCCGCGATATCAAAGCTCCAGCAGTCACTACTAAGTCTTGGGAGAAATTGATACTGAGAAGTGATACTCCTGTTCTTGTTGAATTTCATGCCACTTGGTGTGGCCCCTGCCAGATGGTTCATCGGGTAATTGATGAGATTGCAGCTGAGTATTCAGGGAGATTAAAATGCTATGTACTCGATGCGGATAAA…
976	XP_016539609.1	probable carboxylesterase 12	https://www.uniprot.org/uniprot/?query=XP_016539609.1	F	FALSE	T	NULL	0.424715	1	CA.PGAv.1.6.scaffold1041.4	NULL	PGAv.1.6.scaffold1041	-	46001	47060	936	ATGGATTCAACAAACCCAACATCAGAAGTTGTTTATGACATCCCAGGGTTATTTAAGGTGTACAAAGATGGCCGTGTCGAAAGGTATCGAAAACATGATTTTGCTGCTCCTTCCGATAATCCAACCACTGGTGTTCGATCCAAAGATGTTGTTATTGTACCGGAGGATAACGTAATTGTACGCCTTTACCTTCCTAAAATCACACAAAATGATGGGAAGTTTCCACTGCTCGTCTACTTCCATGGTGGCGGGTTTGCCATCGAATCAGCTTTTTCTACTTACTATGATAGTTATCTCCATTCTTTAGCTGCAGAAACCAATGTGCTTGCTGTATCCGTCGAGTATCGATTAGCCCCAGAGCACAAAATTCCTGCATGTTATGATGATTCGTCGTCTGTC…
977	XP_016539573.1	uncharacterized protein LOC107840268	https://www.uniprot.org/uniprot/?query=XP_016539573.1	F	FALSE	F	NULL	0.222589	1	CA.PGAv.1.6.scaffold1041.40	NULL	PGAv.1.6.scaffold1041	+	482879	484450	1572	ATGGCACTTACTCCTACATCATCTTTTGGATTGTCACCAGAGCCCTTGGAACAAAGTGGGAAGCAGATGGCAAACACAAATGGAAAAGCACTAACACCTCTCTCCCTGCAAAGCCCAAATTCTTCACAGGGACCGGTGGCAATTCTTTGGGACATTGAGAACTGTCCTGTTCCAAGTGATGTACGCCCTGAAGATGTGGCTGGCAACATCAGAATGACTCTGCGGGTTCATCCTGTGATCAAAGGAGCAGTTACACTGTTTTCTGCCTATGGAGATTTTAATTCTTTCCCCAGGCGATTAAGAGAGGGATGCCAGAGAACTGGTGTTAAACTTATAGACGTCCCCAATGGCAGGAAGGATGCAGCTGACAAGGCCATTTTGGTTGACATGTTTCTTTTT…
978	XP_016539564.1	probable receptor-like protein kinase At1g49730 isoform X1	https://www.uniprot.org/uniprot/?query=XP_016539564.1	F	FALSE	T	NULL	0.111292	1	CA.PGAv.1.6.scaffold1041.41	NULL	PGAv.1.6.scaffold1041	-	488043	492667	2004	ATGACATTCTTGTACGGACTACCCATTTTTATGGGATTCTTCTTCCTCTTTCTTGAAATGCTGCAACTTCCCTTTTCAACTGCTGCTGCTGCTTCTGTGTGCCCCTTAGACATGACCGGCTCCAACTATACTCTGACTGCCTCACTCTGCTCCAACAAAGAAGACAGAGGAAAGTGTTGCCGCTACATTAATGCCTTGGTTGCAATTTCTGTTGCTCGATATGCAAATGCAACAAGCAACCTGGGGGTTAACCCTGAGACATCACAAATTTGCCTAGACAAAATAGCAGAAATTTTCCAATTCCATGGAGTCACTAGAAATGCAACAGTGTTCTGCGGGTTTGGGACAAAAATTCCTGTCAACTATGATTGCCAAGGTCGAACAACTGTAACTCAGATG…
979	XP_016539562.1	PI-PLC X domain-containing protein At5g67130 isoform X1	https://www.uniprot.org/uniprot/?query=XP_016539562.1	F	FALSE	F	NULL	0.0479657	1	CA.PGAv.1.6.scaffold1041.42	NULL	PGAv.1.6.scaffold1041	+	500154	503825	1209	ATGAATTTTAATATTTCGGTTACTCTGTTCCTTGTGGTTACGGTTTCGTTTGAATATTGTGAAGCTCTTAAGCAAGGACAAAGTTGTGTAGCCAATGGCAACTGTGATTCAGGGCTACATTGTGAGACTTGCCTCGCAAATGGCAATGTACGGCCGCGTTGTACTCGAATTCAGCCCGTCAATCCTCTATCAAAGGTGAAAGGATTGCCATTTAATCGGTACTCTTGGCTGACGACGCACAATTCTTTTGCCAAATTGAAAGCAAAGTCCGGGACAGGAGGTGTAATATTAGCTCCAATGAATCAGCAGGACACCATCACCGATCAGCTAAATAATGGTGTTAGAGGTTTAATGCTTGATATGTATGACTTCAACAATGACATCTGGCTATGTCACTCA…
980	XP_016539560.1	U-box domain-containing protein 26-like	https://www.uniprot.org/uniprot/?query=XP_016539560.1	F	FALSE	T	NULL	0.444735	1	CA.PGAv.1.6.scaffold1041.43	NULL	PGAv.1.6.scaffold1041	+	528359	529606	1248	ATGCGTGCAAGTTTAGACCCTTTGGATGTGGGTGTTCAGATTCCATACCATTTTCGTTGTCCAATCTCCTTAGAACTTATGCGGGATCCGGTAACCGTCTGTACCGGTCAAACCTACGACCGCCAAAGTATTGAGTCCTGGGTTGCCACCGGCAATACTACGTGTCCGGTAACAAGAGCTCCCCTCAGTGATTTCACTCTTATTCCGAATCATACTCTTCGCCGGCTTATTCAGGAATGGTGTGTTGCGAACCGGGCTTTCGGAGTTGAGCGGATTCCGACGCCGAAACAACCGGCTGATCCGTCGTTGGTCCGGTCGTTGTTGAATCAGGCGGCGGCGGAATCGAATCATTTGAATTCTAGGCTATCGGCGTTGAGGAGACTCAGAGGACTCGCTCGT…
981	XP_016582369.1	transcription factor bHLH95-like	https://www.uniprot.org/uniprot/?query=XP_016582369.1	T	FALSE	T	NULL	0.462998	1	CA.PGAv.1.6.scaffold1041.44	NULL	PGAv.1.6.scaffold1041	-	533828	536897	963	ATGAATGAGGGCGGCGAGAATGATTGTTTGATATGGGAAAATAATGAAGTGTGGTCATTTTTGAACTCCGACAATGACCAACTAGTTGGGAGTGAAAGGATGCAGGTGGGTGACAAGTTGCCAGATCCAAATAGGTCTGATACTTGTCAGCCATTAACAGTTGTTAAAAAGGTAGGCGAAGCGAGTCTTGGTAGCAAAAAAAGATGTACATCCAATGAAAAGAAAGGCGATAATGAAAGTGGTGAACCAAAATCTGGTGCAGGTGAAGATGGAGGTAGAGAATCAGGTTATGAAATACACATATGGACGGAAAGAGAAAGAAGGAAGAAGATGAGAAACATGTTTGAGAATCTTCAAACTTTGCTTCCTCATCTTCAATCGAAGGCGGACAAGTCCTCA…
984	XP_016540018.1	alanine--tRNA ligase, chloroplastic/mitochondrial isoform X3	https://www.uniprot.org/uniprot/?query=XP_016540018.1	F	FALSE	T	NULL	0.206781	1	CA.PGAv.1.6.scaffold1041.47	NULL	PGAv.1.6.scaffold1041	-	813203	815799	795	ATGCAGTACCGTAAATATGTTATTTTCATTGTAGAAGAGATAAATGAAGAATTTAGCTACCAGATATTGGCAACAACGCTGTACCTTGACACTATTGATGATTCCAAGAGTATCTACCTGTATATCAATGGCCCTGGTGGTGATATAATTGGAAATCATATACGTGCAGTTGTTGATCTGATATCTGATGGTGTCAACCCATCAAATATTAGAAGGGGATATGTGGTTCACCATACAGCTTCTCATTTACTTCAATCAGCACTCAAAAGAGTAATTGGTCAGGAAACATCTCAAGCAGGATCAATGGTTGCTTTTGATCGTCTTAGATTTGACTTCAACTTCCATCGACCTCTTCTAGACAAGGAACTCGTAGAAATTGAAGGTTTGATCAACCAATGG…
986	XP_016540018.1	alanine--tRNA ligase, chloroplastic/mitochondrial isoform X3	https://www.uniprot.org/uniprot/?query=XP_016540018.1	F	FALSE	T	NULL	0.00124497	1	CA.PGAv.1.6.scaffold1041.49	NULL	PGAv.1.6.scaffold1041	+	891495	894086	795	ATGCAGTACCGTAAATATGTTATTTTCATTGTAGAAGAGATAAATGAAGAATTTAGCTACCAGATATTGGCAACAACGCTGTACCTTGAAACTATTGATGATTCCAAGAGTATCTACCTGTATATCAATGGCCCTGGTGGTGATATAATTGGAAATCATATACGTGCAGTTGTTGATCTGATATCTGATGGTGTCAACCCATCAAATATTAGAAGGGGATATGTGGTTCACCATACAACTTCTCATTTACTTCAATCAGCACTCAAAAGAGTAATTGGTCAGGAAACATCTCAAGCAGGATCAATGGGTGCTTTTGATCGTCTTAGATTTGACTTCAACTTCCATCGACCTCTTCTAGACAAGGAACTCGTAGAAATTGAAGGTTTGATCAACCAATGG…
987	XP_016539608.1	2-hydroxyisoflavanone dehydratase-like	https://www.uniprot.org/uniprot/?query=XP_016539608.1	F	FALSE	T	NULL	0.922167	1	CA.PGAv.1.6.scaffold1041.5	NULL	PGAv.1.6.scaffold1041	+	85424	86356	933	ATGGCGGAAATAGCACACGACCTTTTCCCATTGCTAAGAGTGTACAAAGATGGTCGAGTCGAGAGGCTGCTTGGCGAAGGTCGTGTCCCTGTCCCAGCTGAATCGGATCCTGAAACCGGAGTGCAAATCAAAGATGTAGAAATTAATCCAGAAAGTAACTTAGCAGCAAGACTTTACCTGCCCAAAGATGTTAACCCGGTTCAGAAACTTCCCCTCTTCGTTTACTTTCATGGCGGTGGCTTTGTAATTGAATCTGCCTCATCACCTTCTTACCACAAGCATATTAGCATGGTTGCAGCTGAAGCAAAAGTTGTAGTCATTTCGGTTAATTACAGGTTAGCTCCTGAGTACCCGTTGCCTATAGCTTATGAAGATTCATGGGCAGCTCTCAAATGGATA…
988	XP_016582021.1	transcription factor bHLH95-like	https://www.uniprot.org/uniprot/?query=XP_016582021.1	T	FALSE	F	NULL	0.711274	1	CA.PGAv.1.6.scaffold1041.50	NULL	PGAv.1.6.scaffold1041	+	895432	897262	555	ATGAATGAAGGCGGCGAGAATGATTTTTTGATATGGGAAAATGATGAAGTGTGGTCATTTTTGAACTCCGACAATGGCCAACTAGATGGGAGCAGTGTAGAATTTGTGGGTGACAAGTTGCCAGATCCGAATAGGTCTAATACTTGTCAGGCACTGACAACTGTTAAAGAGGTAGGTGAAGCGAGTCTTGATGGCAAAAAAAAATGTCGATCCAATGAAAAGAAGGGTACTAATGAAAGTTGTGAACCAAAGTCAGGGGCGGATGGAGATGGAGGTAGAGAATCAAGTCATGAGCTGCACATAAGGACGGAAAGAGAAAGAAGAAAGAGGATGCGAAACATGTTTGAGGAGCTTCAAACTTTGCTTCCTCATCTTCAACCTAAGTACCGTAAATATGTT…
989	XP_016539607.1	presequence protease 1, chloroplastic/mitochondrial-like	https://www.uniprot.org/uniprot/?query=XP_016539607.1	F	FALSE	F	NULL	0.0976376	1	CA.PGAv.1.6.scaffold1041.6	NULL	PGAv.1.6.scaffold1041	+	100403	107073	1239	ATGGAGAAGGCGGTGCTTCTTCGCTCTCTTTCTTCCACTTCTACCCTCGCCTTTTCTAGAATCTTCTCACGCTCTTCACACAAATTCGCTTCTTACACAGCTAAACGGCACCGTTTACTTCAGAACCTTCACCGCCGGCGTTCACTTCTCCGGAGCAATATTCGCGGCATATCGCATTCAGTACAATTGAAACGACAGTTTTACCCTCTCTCCGTTCGAGCTATAGCTACTTCCGCTCCTCAATCATCTCAAGATTTTGTTGGTGCTGATGATGAAGTGGCTGAGAAATTCGGGTTCGAGAAATTATCCGAGCAGTTTATTGATGAGTGTAAATCTAAAGCTGTTTTGTATAAACATAAGAAAACTGGTGCTGAAGTAATGTCGGTGGCCAACGACGAC…
990	XP_016539607.1	presequence protease 1, chloroplastic/mitochondrial-like	https://www.uniprot.org/uniprot/?query=XP_016539607.1	F	FALSE	T	NULL	0.720654	1	CA.PGAv.1.6.scaffold1041.7	NULL	PGAv.1.6.scaffold1041	+	113479	119404	2244	ATGTTTGATGCAAGTTCAGCTCCACATGAATCAAGAGTTGAACCACAGAGACTATTTTCGGAGCCTGTTAGGATCATAGAAAAATATCCTGTTGGGGAAGATGGAGACCTGAAAAAGAAGCACATGGTATGCGTTAATTGGCTGCTATCTGACAAGCCACTGGATTTGGAAACTGAGCTTGCCCTAGGTTTTTTGGACCATCTGCTTTTGGGGACTCCAGCTTCTCCCCTGAGGAAGATCTTGCTAGAAAGTGGTTTTGGAGATGCTATTGTTGGTGGAGGGATTGAGGATGAGCTTCTTCAGCCTCAGTTTAGCATTGGGTTGAAGGGTGTCTCAGAAGAGAACATTCAAAAGGTTGAAGAATTGATCATGAGCACTCTAGAAGGCTTAGCTGAGAAA…
991	XP_016539606.1	cyclin-dependent kinase inhibitor 7-like	https://www.uniprot.org/uniprot/?query=XP_016539606.1	F	FALSE	T	NULL	0.782662	1	CA.PGAv.1.6.scaffold1041.8	NULL	PGAv.1.6.scaffold1041	+	126459	127604	636	ATGAAGGCTTCCATGGGAGAATATCTTAAGAAATGCGAAAAATTCAGCGAGATGAAGGTAGAAGAGATTGAAAATGGAGGTTTAATAACAAGAGGTAACGATGACGAAGTGGAGGTTACGAGTACTTTGAGCTCGTCAACGAAGAAAAGAAAAGTTGATTTTAGTGAAAATTCAGCTTCCCCGGCAACATCTGTAACGTCAGTTGACATTCCGGCGAATTCTCAATTTTCGAGTTGTTATGAGTCTGGTGAAGTTATTATGATGAAGAAGAATATTTTGAAATCGTTAGATCTGAAGGCTGAGGAATTCGAAACTGACAATTCGGCTTCTTTTAACGGCGGTTTCAGTGAAAATTTCAAGCAAATTGATCAGCAGAATTTGACAAGTGAGCATACCGGA…
992	XP_016539604.1	uncharacterized protein LOC107840296	https://www.uniprot.org/uniprot/?query=XP_016539604.1	F	FALSE	T	NULL	0.450863	1	CA.PGAv.1.6.scaffold1041.9	NULL	PGAv.1.6.scaffold1041	+	131941	135390	1218	ATGTCAATTGACGGTGGAAGATTTTACTGGGAGAGGAATTCGGATGAAAAGGTGAAAGGAATTGTGATAATTTTTGCTTGGATTTCGATTGACGAAAGTGAATTGAAGAATTATGTTCATCTTTACGCTTCTCTTGGTTGGAATTCCCTTGTCTGCCTTGCCGATTTCGCCACCTTATACATACCTGAGAAGGCTACATCACTGGCATATTCTCTTCTAAGACAGCTCGTCGAGGAACTAAGATGTCGGCCTTGTCCAGTTGTTGTTGCAGCTTTTTCTGGTGGTTCTAAGGCCTGCATGTATAAGTTTTTTCAGATTGTGAAAGGGAGATCTGAAGCTCAAGTTAATCTGGAGGACAGCCAATTGGTCATTAACTGCATCTCAGGTCAAATTTATGAT…
1001	XP_016549978.1	vetispiradiene synthase 2-like	https://www.uniprot.org/uniprot/?query=XP_016549978.1	F	FALSE	T	NULL	0.645552	1	CA.PGAv.1.6.scaffold1044.1	12	NULL	-	62688117	62690649	1641	ATGACTTCATTGGTTGGAAATGCGAACCAAAAAGATGGGAATTTTCGCCCAGAGGCTAACTTTTCTCCTAGTTTATGGGGAAATATATTTAGCTGCTCTACTATGAATAATCAGATATTGGAGAAATCAATTGAGGAGATTGAGACTTTGAAAGAAGAAGTCAAGCATATGATAATAAGTAGTACTACCAATGACATAGAAGAAAAAATTCATTTGATTGACACTCTTGAACGTCTTGGTATTTATTATCACTTTGAGAAGGAGATTGAAGATCAACTAAGCAGGATGTTTGATCAAACTGTCATCCATGAAGAGCATGATCTATACAAGGTTGCATTATATTTTCGATTGTTTAGGCAACATGGCTATCCAATCTCTTCTGATTATTTCAACCAATTC…
1003	XP_016549676.1	probable WRKY transcription factor 13	https://www.uniprot.org/uniprot/?query=XP_016549676.1	T	FALSE	T	NULL	0.42789	1	CA.PGAv.1.6.scaffold1044.11	12	NULL	-	61814688	61819563	702	ATGTTTAGCCAGAGCTTGCTTGAAGATCATCAAGATATGTCATCACAACTTGGATTTTTCTCTTTTCCTCCAAATTACAACAACGTGGGCATGATTAGTACTACTACTACTGCTACTCTACCATTTATTGGATACAACCAAAATACTCTAAAGACCCTCACTATGAATATCCCTCCCTCTTTTGATCATTCCTTAAATATTCAAGAATCTACACATGATCCAAGGCGCAAAGAGGACCTTAGTCCTATATTTGGGGGACCCCATCTTCATTCCTTGCAAAAATCCACTCCAAATACATGGGCATGGGGAGAAGTGAATGAGAGCAGCAATATTATTAAGAGAAGGGAGTTTGATCATGATCATAATTTAGGGGTTTCATCAATCAAGATGAAGAAGATC…
1005	XP_016540027.1	tRNA(His) guanylyltransferase 1-like isoform X1	https://www.uniprot.org/uniprot/?query=XP_016540027.1	F	FALSE	T	NULL	0.0563629	1	CA.PGAv.1.6.scaffold1044.3	12	NULL	+	62585207	62593124	1239	ATGGCGAACAGCAAGTATGAATACGTAAAATGTTTTGAGGTGGAAGATGAAGTAATGTACCCAAATATCATTGTTGTTCAAATTGATGGCCGCGACTTTGGCAGTTTTTCGGAGAAGCATGGATTTGAGAAGTCGAATGATGAAAAATCCTTGAACTTGATGAATGCTTGTGCTATTAAGGTATTAGAGAGCTTCTCTGATATTATATTTGCATATGGATTTAGTGATGAGTACAGTTTCGTTTTGAAGAAGGAAACCACATTTTACCAGAGGCGAGCAAGCAAAATACTATCCATTATTGTGTCTTTCTTCTCGTCTACATATGTAACCAAATGTAAAGAGTTTTCTCAAAAGGAGTTAAGTGTGCCTCCATCATTCCATTCACGTGTTATCAACTGT…
1006	XP_016552462.1	glucan endo-1,3-beta-glucosidase 8-like	https://www.uniprot.org/uniprot/?query=XP_016552462.1	F	FALSE	T	NULL	0.667883	1	CA.PGAv.1.6.scaffold1044.4	12	NULL	+	62330232	62333047	1431	ATGGCTCATATTAAGATGTTGATATGGGTATGTTGCTTGGCGCTATGGACTAGTTTTGCCTTTGGGATTGGTGTTAATTGGGGTACACAAGCTGCACAAACATTGCACCCTTCAACAATTGTTCAAATGCTCAAGGATAACAAGATTGATAAAGTCAAATTGTTTGATTCTGATCATTGGACTGTCAAGTACTTTGCTAATACTGGAATTGAGGTCATGGTTGGAATCCCAAACAACCAATTGGGAAAATTTGCAAGTGATTATGACTTTGCCAAGGAATGGGTGAAAAATAATGTCAGCACACATTTGTATAATGGAGGTGTTAATATTAAGTTCGTGGCAGTTGGAAATGAACCATTCTTGAAATCATACAATGGTTCATTCTTGAAATCTACTTTC…
1007	XP_016551120.1	S-adenosylmethionine carrier 1, chloroplastic/mitochondrial	https://www.uniprot.org/uniprot/?query=XP_016551120.1	F	FALSE	T	NULL	0.0164047	1	CA.PGAv.1.6.scaffold1044.5	12	NULL	-	62022125	62030055	981	ATGGGGCCTTTTGCATTAGCTTTGGATACAAAGAATTCTTTTGTGGCCTCCTCTTCTGCTTCAGATGCATCTGGTAGAAAAATGGATAGCCTTCAGATGTTACCAAAAAAGTTCTTCGCATCAATCAACAATGAAGAAGAGAAACCATTTGATTTCCTGAGGATTCTATTTGAGGGTGTCATAGCAGGAGGGACTGCCGGCGTTGTTGTTGAAACAGCTTTATATCCCATTGATACAATAAAGACGCGACTGCAGGCAACTCGTGGTGGAGGACAAATAGTCTTGAAAGGGTTGTATTCGGGGCTTGCTGGAAATCTTGCTGGAGTCCTACCGGCTTCTGCTATTTTTGTTGGTGTATATGAACCGGCAAAGCAGAAACTATTGAAGATGTTTCCTGAA…
1008	XP_016550153.1	uncharacterized protein LOC107850260 isoform X1	https://www.uniprot.org/uniprot/?query=XP_016550153.1	F	FALSE	F	NULL	0.195241	1	CA.PGAv.1.6.scaffold1044.6	12	NULL	+	62019091	62020051	810	ATGGCTGTTCTCACATTACTCAAGCAATTTAATCCCAATGATCTCGATGCATTTGCCATGGTTTATAGCCATTTTGATATGAAACATGAGACTGCTTCTCTTTTGGAGTCACGAGCACAACAATCATGTAAGGAGTGGTCCCTCCGTTCTGACAAGGATCAGACTGATGAGCTCTTGGCTTCCATGCGGTATTTCATTGAAGCTGCTGAAGTTTACTCTTCAATTGATGCTGGAAACAAAACACGCCAAAGTTGTGCACAGGCGTCACTTCTCTATCTTCAGATTCGGATGCCGGACTTACACTTTATTTATCTGTCTGAAACTAATGCACGGAGGGCACTGGTCGAACAATCCCATTTCCAAGAAGCACTAATAGTTGCTGAAGCTTATGGCCTTAAC…
1009	XP_016550153.1	uncharacterized protein LOC107850260 isoform X1	https://www.uniprot.org/uniprot/?query=XP_016550153.1	F	FALSE	F	NULL	0.250369	1	CA.PGAv.1.6.scaffold1044.7	12	NULL	+	61993702	61996758	1269	ATGAGCACCATGAGGTCTCAGGTTCAATTCCCAATAGAGACAAACACTAGGCTTCTTGCTCTAGGAACTAGCTTTGCCACCAAGATGATCCGAGAGTATGGTTTACTGCAGCATAAGAAAGATGGCTTGGAGTCGTGGGAAGCTGGAGCTGTGCAAAATTCTTTTCTTTCTTCAGAGTTGGTAGATAGTAGAGCTGACAGGATAGGAGATTTGGAAAGACTTCAGAAGATGGCTCACTTTCTGGAGATCATACGGAATTTGCAGGGGCGACTCACTTACAAATTCAAAAGGCTAGGCCAAGAATTGGTGGATCAAGGTGAAGGCGTAGGTGAGACAGATTTGTCACAGGATGAGTCCAGGATTCTCAATCTTCCTGCTGATATCTTGTCTTTGGAGGCT…
1011	XP_016550153.1	uncharacterized protein LOC107850260 isoform X1	https://www.uniprot.org/uniprot/?query=XP_016550153.1	F	FALSE	F	NULL	0.537903	1	CA.PGAv.1.6.scaffold1044.9	12	NULL	+	61970206	61976729	2766	ATGACTAAGAAAGTCAGCATGTCTTTGGCTAACAAATTTCATGGGCGTTTTAACATATTATCATGTTCTTTCATGAATTTGTTGCCTGCAACTTTCAATACGTCAATGGCTATTATTTCCTGCTTATTTTTGTTATCCCTTTGCATAGGCGCTGGCATGGATTTTGCCTATGGTGGTGAAGAACCTGCGATACTGCAGCTGCAGAAATGGGAGTCTTCGCGGGTCCAAGTCAACCTGTCAGACTTTCGTGAAGGTTTTATTTCTCCTAGTCGGGAGTTATTGGTGCTACTTTCATATAATTGTGAAGCTTTGCTGCTTCCATTGGGTAAAAGTATTAGGGATCCAAAAAGCTCTAAGAATTTCCAGAATCAGGATGCTTTATTTTCCTTCTCACTGGAG…
1012	YP_009049733.1	hypothetical protein (mitochondrion)	https://www.uniprot.org/uniprot/?query=YP_009049733.1	F	FALSE	F	NULL	0.52335	1	CA.PGAv.1.6.scaffold1045.1	8	NULL	+	137401379	137401735	357	ATGAGTATGCTTACAAAAGCACTGCCAATCCCTTTGAACAAGATTCCTGCAAGCTTGGATCAGTTGTGCTTGAGGGTGATTAGAGGAAATCAAATGAATCACAGCATGCAAACAATATTCCAAATCTGTTTCAAGAATGACCTGCTTGTAACCCAAATCCCATGCCAACATAAGGCCACGGTAGATGGCCCAGAATTCAGCCACATTCTTGGTTGTACAATCCAAATTCTCAAAGAAAGCAGACACCCATCCGCATTCATTTTAACAAAAAAGACTGTAAGGGGAAACCTTCTAACAAAAATATTCGTATATTCTCGCTCATCCACGGGTTTTTCCCAAGCCAAAACCTACTCCTAA
1020	XP_016557271.1	LOW QUALITY PROTEIN: sphingoid long-chain bases kinase 1	https://www.uniprot.org/uniprot/?query=XP_016557271.1	F	FALSE	F	NULL	2.44311e-05	0.530449	CA.PGAv.1.6.scaffold1045.17	8	NULL	-	137330782	137338609	2223	ATGCAGAAGAGTGGGAATCTTGTTAAAAATAATTCTTTGAGAGTTACAACTCAGCAGTCTCTTCGACGTCTCGGTTTGTGTTCCCAGATTACAGCCGGGCAGCATTCGTCTCCGGTTGTTTTCCCTGAAAAGCGGAGCAAAGGAAGGATTCAGACACGTGGAGAACTTAGTAATAATGATCCTAAGAAACAGAAAAATGAGGAGCATAGGATTGACATTGGGGATGAGCAGTCTGACCTGCTTGGATATGAAGTATTTTCTGGAAAGCTGGTTTTGGACAAGGGAAAGGCACATAAAAATTCGGAGTTAGAATCCTCAAAGGAGGTTGCTAGCCAGGATGCTGTTGAAGCCAAACTTACGAGCAAGGCTATGGTTTGGGGTTCTGGTATGCTGCATCTA…
1021	XP_016557270.1	E3 ubiquitin-protein ligase KEG	https://www.uniprot.org/uniprot/?query=XP_016557270.1	F	FALSE	T	NULL	0.370172	1	CA.PGAv.1.6.scaffold1045.18	8	NULL	-	137300748	137315929	5016	ATGAGAGTACCTTGTTGTTCAGTTTGTCAGAATAGGTACGATGAGGAGGAGCGTTGTCCTTTACTCCTCCAATGCGGTCATGGGTTTTGTAGAGAGTGTCTTTCTAGAATGTTCTCGGCGTCTCCAGATACTAGCTTATCGTGTCCGAGGTGTCGTCATGTTAGTCTAGTGGGGAATTCGGTTACTGCTCTGAAGAAGAATTACGCGATCCTTGCGTTGATAAGGGATTCGAGGTATTCGAGTGAGGATGAGGATGATGAGGAGGAGGATGGGAGGGGGTTTAATGAGAATGGTGAGGAGGAGGAGAATGAGTCGAGGAGGAGGGGTGGAGCGAGGACGGCGTCGAGTTCGGGTTGTGGAGGAGGGAGGATAGAGGTGGGTGTGCATCAGGAAGTGAAG…
1022	XP_016557288.1	thioredoxin-like protein CITRX, chloroplastic	https://www.uniprot.org/uniprot/?query=XP_016557288.1	F	FALSE	T	NULL	0.896361	1	CA.PGAv.1.6.scaffold1045.19	8	NULL	+	137296008	137299638	525	ATGCAAGCTGCTGCAGCTCTCTGTTTTACCCCTCCAGCACGCCATGCCTGTTCACCTTCTCACTTGTCCTACAAACCCCTCAATTACCCACTCTTCTCATACACTCCCCCAACCCCCTCACTATGGTCTGCCCAAACCCTGTTTAGAAAATCCATTTGTAAAACCCCAGCTGTAGGCAAATACGTCAGGGAAGATTATCTTGTGAAGAAGGTGTCTGCCAATGAGATTCAAGAACTGATAAAGGGAGAAAGGAATGTGCCACTGATTATTGATTTTTATGCCACATGGTGTGGTCCTTGTATTTTGATGGCGCAAGAACTTGAAATGCTTGCTGTAGAGTATGAAAACAATGCACTTATTGTCAAAGTAGACACAGATGATGAATACGAATTTGCACGT…
1024	XP_016557273.1	trihelix transcription factor ASIL2	https://www.uniprot.org/uniprot/?query=XP_016557273.1	T	FALSE	F	NULL	0.20478	1	CA.PGAv.1.6.scaffold1045.20	8	NULL	+	137289796	137290347	552	ATGGATAAACAAGCTGGGAATCATCATCATCAAAATCATGAAATATCTAACAAAGATGATTACTCACCGAAGATTAAGCCGCAAAATTACCAAGTTGCCACTGGAAACAACAGTGATAGGTTGAAGAGGGATGAATGGAGTGAAGGAGCAGTTTCGTGTCTTCTAGAAGCTTATGAAGCGAAATGGATACTCCGTAACAGAGCTAAGCTCAAAGGACAAGATTGGGAAGACGTGGCTAAGCACGTGTCGGCGCGTGCAAATTCAACCAAATCACCAAAAACTCAAACGCAGTGTAAGAACAAAATTGAGTCCATGAAGAAAAGGTACCGATCGGAATCTGCAACCGCCGCCGATGCTTCTTCCTGGCCGTTATATCCTCGCCTTGACCTTTTGTTACGT…
1025	XP_016557280.1	U-box domain-containing protein 11	https://www.uniprot.org/uniprot/?query=XP_016557280.1	F	FALSE	T	NULL	0.287803	1	CA.PGAv.1.6.scaffold1045.21	8	NULL	+	137279982	137280917	936	ATGGAGGTCAAACGAAGGGCGGTGAAGAACCTCGTTACGAAGCTGAGTTCCGTATCGGAGCAAATCCGAACCGAAGCAATTTGTGAACTCAGATTAATTTCAAAGAACGATTCCGACAGCAGGCCGTTGATCGCCGACGCTGGAGCGATTCCGTACTTGTCGGAATCGTTGTACTCTTCGAACAAACTGTCTCAGGAGAACGCAACCGCCACGTTGCATAATCTCTCAATTTCCAACAAGGATTTGTTGATGTCCACGCGCGGGCTCCTCGATGCGCTCTCCCACGCGCTCCGGAATCCTTCTTCTCCGTTCGTAGCTCAGTGCGCCGCCGCGACGATATTCAGCTTATTGACCGCGGAGACTTATCGGCCGATAATTGGGCACAAGAGGGATATTCTA…
1026	XP_016557272.1	aspartyl protease AED3	https://www.uniprot.org/uniprot/?query=XP_016557272.1	F	FALSE	T	NULL	0.012753	1	CA.PGAv.1.6.scaffold1045.22	8	NULL	+	137273518	137276697	1359	ATGGAGGGCACTATCCATATTCTCTCATTATCCCTTCTCTTAATCCTCAGCCTAGCCCAAGCAGGGGAACTAACCAACCCCAAATGTGCCAAGTTTCACCAAGACAACAACAAAGACTCAACAACACTACAAGTCCTGCATGTAAACAGTCCATGTTCACCTCTTAAACAACAACAAAAGTACACATCATGGGTGGACAATGTCCTCCAAATGCAGTCCAAGGACACAAACAGGCTACAATTCTTGGCTAGCCTTGTGGCTGGTAGATCTTTTGTCCCTATAGGTTCTGGTAGACAAATTCTACAGACCCCATCTTACATTGTGAAGGCCAAGATTGGAACACCACCTCAGACATTGATGGTGGCTTTGGATAATAGCAATGATTTTTCTTGGTTCCCT…
1027	XP_016557289.1	pentatricopeptide repeat-containing protein At2g21090-like	https://www.uniprot.org/uniprot/?query=XP_016557289.1	F	FALSE	F	NULL	0.00219383	1	CA.PGAv.1.6.scaffold1045.23	8	NULL	-	137256110	137257600	1095	ATGTATTCTAAATGCAGCTCTCTAGAATATGCGCAACAGGCTTTTAATGAAGTTTCGAACAAGAATTGTCAATCATGGAATACGATATTATCCGCTTATTATCAAAGGGGCCTTTTTGGAGAAGCCTTCAAGGTGTTTGATGAAATGCCTGAACCAAATGTTGAAAAGCGATGGGTTTTTTCAAAAGAACGGGATGAGTTCTTGATTGATGAGTTTACGGTTGTTGGTGTGGTGAATGCTTGCGCGTGTTTGGGGGTGTTGAGATTGGCGGAAGCGTGCTCGCTTTTTGATAGCATGCCGGTCAGAAATGTGGTGGCTTGGACTGCTTTGATCACAGGATTTGCGCAGAATGGAGAAGGAGAGAAGGCTTTGTGCGTCTTTAAGGAAATGCTGGAAGAA…
1028	XP_016569564.1	putative transcription elongation factor SPT5 homolog 1	https://www.uniprot.org/uniprot/?query=XP_016569564.1	F	FALSE	F	NULL	0.439248	1	CA.PGAv.1.6.scaffold1045.24	8	NULL	+	137209494	137223158	3141	ATGGCGCGGCAACATGACTACGACGATGATGTGGACCAAGAGGAGGACGTGTATCGAGAAGACGAGGAAGAAGAAGATGAGGGTGATAGACGGAAGCGGCGTAGATCGAATTTTATTGATGATGATGATTATGGCGTTGGCAGTGGTAGACGACGCCCTAGAAGCAGGACTGCTTCGGAATTTTTTGACCTCGAAGCTGTTGTCGATAGTGATTATGACGAGGAGGAAGATGAAGAAGATGAAGCTCATTTTCATTCTCCATGCAACAATGGTGCACATATGGTCTTACATGACGATTCCTATATTAACCTAATGGTTGAGTCTTCTGCTTTGCATATGCAGAACAGCCCCTGCCCTATTGAGGACCAAGAAGAAGACCTTGAGGAGCTTACTAGAAGT…
1029	XP_016557289.1	pentatricopeptide repeat-containing protein At2g21090-like	https://www.uniprot.org/uniprot/?query=XP_016557289.1	F	FALSE	F	NULL	0.597653	1	CA.PGAv.1.6.scaffold1045.25	8	NULL	-	137180334	137181848	1515	ATGGCACTACACATTAACACATTACTCGCTAATCGACTGGTTGACATGTATTCTAAATGCAGCTCTCTAGAATATGCGCAGCGGGCATTTAATGAAGTGTCGAACAAGAATTGTCAATCTTGGAATACGAAATTATCGGCTTACTGTCAAAGGGGCCTTTTTGGAGAAGTCTTCAAGGTGTTTGATGAAATGCCTGAACCAAATGTCGAGAGTTCTAACTCGATTGTATCGAGTTTGACTCGTTGTGGGTTTCCAGGAAAAGCGATGGGTTTTTTCAAAAGAATGGGAAAGAGATATGGGGATGACTTCTTGATTGATGAGTTTACGGTTGTTGGTGTGGCAAATGCTTGCGCGTGTTTGGGGGTGTTGAAGTTGTTGCGTGAATTGCATGGGTTAGCG…
1034	YP_009049687.1	succinate dehydrogenase subunit 3 (mitochondrion)	https://www.uniprot.org/uniprot/?query=YP_009049687.1	F	FALSE	F	NULL	0.66299	1	CA.PGAv.1.6.scaffold1045.3	8	NULL	-	137397786	137398118	333	ATGAATATCCTTCGCCCCTTATCTCCTCATCTTCCTATTTATAAGCCACAGCTTACTTCGACGTTTTCAATTTCCCATAGAATCTCCGGAGCTTTCCTAGCCACTATAGTTTTCTTTTTTTATCTTCTTTGTCTGAAAATAGGTTTGATTTGCTTCACCTATGAGAATTTCTACCAATTCTTCTTTTATTCATCAAAGCTCATCCTAATCTCCGTCGAGATTACTGCCTTAGCCCTGTCCTATCATCTGTATAATGGAGTTCGTCATTTATTGACGGATTTTTCGGGATTTTTCTTTCGGAAGAAAAAGATTGAAATGACTGTGCAAAATTGA
[truncated: 21,769 more rows]

## Sheet: Gene column definitions
Supplementary Excel file for "Transcriptomic analyses throughout chili pepper fruit development reveal novel insights into domestication process"
Authors: Octavio Martínez, Magda L. Arce-Rodríguez, Fernando Hernández-Godínez, Christian Escoto-Sandoval, Felipe Cervantes-Hernández, Corina Hayano-Kanashiro, José J. Ordaz-Ortiz, M. Humberto Reyes-Valdés, Fernando G. Razo-Mendivil, Ana Garcés-Claver and Neftalí Ochoa-Alejo.
COLUM	DESCRIPTION
id	Numerical identifier in the SALSA database.
[truncated: 17 more rows]

## Sheet: Bio Process
Supplementary Excel file for "Transcriptomic analyses throughout chili pepper fruit development reveal novel insights into domestication process"
[truncated: 2,549 more rows]

[truncated: 1 more sheets: Bio Process columns definitions]
